# Supplementary material for: Metabolically-versatile Ca. Thiodiazotropha symbionts of the deep-sea lucinid clam Lucinoma kazani have the genetic potential to fix nitrogen
Source: ISME Commun. 2024 Jun 4;4(1):ycae076. doi: 10.1093/ismeco/ycae076 (PMC11171427; doi:10.1093/ismeco/ycae076)
Supplement: SupplementaryTable2_MAG_ycae076 [file supplementarytable2_mag_ycae076.xlsx]

## Sheet: Sheet1
							Transcriptome read counts					Transcriptome TPM (pseudocount 1 added to 0 values)							Proteome spectra (%NSAF)
#	contig_id	RAST annotation	nucleotide_sequence	aa_sequence	Length		T5.bam	T6.bam	T7.bam	T8.bam		T5.bam	T6.bam	T7.bam	T8.bam	Average	SD		%NSAF M5	%NSAF M6	%NSAF M7	%NSAF M8	Average	SD
1	contig_1	hypothetical protein	atgcatgagatcgtcgctttttctctcaagcagcgggtcttctacaacctgatgttcgtggtattgatcgtagtgggattcatctctcttttcgcgctaccggctgaacgttatcccaactttggttttggcgaagtgattatctctaccgtctatcccggtgcctcaccggtggaagtggagagtctggtcacacgaaaaatcgaagaggccctggaaaaagtagatgatgtggagtggatcaactccacatcctttagtggtcgatcgaacgttcgtctcaagtttgtggacgattctgactatgacgccctatttaacgaagtcaggttcgaggtgctgaatgttatcagtgaactgcctcagggagtcgatccaccgcagttgttgaatgccaag…	MHEIVAFSLKQRVFYNLMFVVLIVVGFISLFALPAERYPNFGFGEVIISTVYPGASPVEVESLVTRKIEEALEKVDDVEWINSTSFSGRSNVRLKFVDDSDYDALFNEVRFEVLNVISELPQGVDPPQLLNAKVQDWLPVISINLLGDHGNRTLALMGGEIKTRLLKIPEVQQIDFSGKQTQEFHIYLDPQKLREYGVGFDQVSQALTGANLSIPA	648		12	72	60	131		1.08549	1.49691	1.22124	1.5024	1.32651	0.207481		0	0	0	0	0	0
2	contig_1	hypothetical protein	atgagattctgttttctgtcatttgggctattgggttcactcttgctacctgttgcatatgcagcagaatccttggtgactgccaggcccgcactacagcgggaagtcctgtccggctttacccgtgcctatacgcgtgttgtgctctcagccgagacggcaggacgtatccaatcagtcaatggcgatgtgggtgatcaaattgaagagggtgtgccattcgcctgtcaggatgcaacattcattgatatggagctacgcaccaaccgtgctgagcgtgaagcgttggaagtggataaggcttattatcgaaaggaggttgctcgttaccgccaattgctgaaacagaacagttcatctgagagtcaactcgactcagcgcaacggaatctggataaa…	MRFCFLSFGLLGSLLLPVAYAAESLVTARPALQREVLSGFTRAYTRVVLSAETAGRIQSVNGDVGDQIEEGVPFACQDATFIDMELRTNRAEREALEVDKAYYRKEVARYRQLLKQNSSSESQLDSAQRNLDKIRTQLDALSIAAETLMERKQRLCIFAPKGWRVVKRFIDPGEWVNVGEPAVEVGDYNRLVVPFALTIAEYQALITQQEGLKVRLPELQVDVTASVLRISPAFDEISRKIHLELKISDGVLSPRGGLRVELGLDIPVRTGAVLIPERSLQQRYEQYWLKRPDGNEIRVVYLGHSNGVDADWVRVTSPDVKPGDQFLITDE	996		201	668	490	848		2.08915	2.26597	1.92489	2.11629	2.09908	0.139752		0.00482209	0	0	0	0.00120552	0.00241104
3	contig_1	hypothetical protein	atgaaacttgagtctatcaggtggcatcctgcaacctgccgacctgcatttctgtatcagggttggctattggaggggcttccaaccagattgttgtcagcggatttcaggaatctatcaagtaaggtattgtcttgcagattccatccattgaaaaagctgctacatcgattgctgatactcttccgccaatcgttagagcgttacggtactttgaatagtgccaataagtaa	MKLESIRWHPATCRPAFLYQGWLLEGLPTRLLSADFRNLSSKVLSCRFHPLKKLLHRLLILFRQSLERYGTLNSANK	234		55	178	99	326		2.15486	2.32038	1.86021	2.32886	2.16608	0.219082		0	0	0	0	0	0
4	contig_1	hypothetical protein	atggatgatgcgacagatccttctcaagtcatggcgaagatcatcatgacacgcggaggagagcgcatgtggattttttatagacacctacccagaggggtatccacaaaagaaatccagaaggtcactgcaaagggctcaagaccaggctgggcattattgccattaaccaaaaaagcggcaatcaaacgctcgaaaatcgtccggattaaagacctggataccgatatggtcgagtatcatgccattgttcaagtagattcacccatgattgctgactccattattgagaatctaaatggtaaaacagtcaatgggctgttcctaaaaccacaccgctattaccgcaggtttccaaaccgtgacagacgtgtcagtcaagattcctcggatggttct…	MDDATDPSQVMAKIIMTRGGERMWIFYRHLPRGVSTKEIQKVTAKGSRPGWALLPLTKKAAIKRSKIVRIKDLDTDMVEYHAIVQVDSPMIADSIIENLNGKTVNGLFLKPHRYYRRFPNRDRRVSQDSSDGSSDERRTEDRRRHNLITRVLEIS	468		348	472	1067	1212		2.65296	2.44236	2.5868	2.59718	2.56983	0.0898037		0	0	0	0	0	0
5	contig_1	hypothetical protein	atgaaacaatttgtgctatcacttttaatgggtttgtcgagtctgacggtctatgcagatgtggccgtgcttgtgcatggttatctaggcagtgccgcttcctgggaacagagtggtgtgaatagcgctttggttcagcatggctggcagcgggccggtgtgctgacatcaagaggattattggctaccccagttgatacggctgcgaataagttctataccgtcgaattgccttcgatgggaccggttgcaatgcaagccgatgttctgaagagtatgctgaatgtggtggaacaccgtcatccgaacgaatcgatcatattgattggtcactctgcaggtggggttgtggctagaatggctttgatacaaggaggcgtaaagcaaccgaaggccctg…	MKQFVLSLLMGLSSLTVYADVAVLVHGYLGSAASWEQSGVNSALVQHGWQRAGVLTSRGLLATPVDTAANKFYTVELPSMGPVAMQADVLKSMLNVVEHRHPNESIILIGHSAGGVVARMALIQGGVKQPKALITIASPHLGTLRAVEALDETDDPFPISVVKEFFAGDLYGVVRDSWAVLLDLVPEQPGNLLFWLNRQPHPQIKYVSIVRPGPIGMGDELVPAFSQDMNNIQSLKGQAETRLLSANHALQPMDGRVLVELLTQL	798		215	507	1301	931		2.21376	2.24259	2.44161	2.2522	2.28754	0.104001		0.0361384	0.0163033	0.00362239	0.0225069	0.0196427	0.0135168
6	contig_1	Sulfite dehydrogenase (quinone), membrane-anchor subunit SoeC (EC 1.8.5.6)	atgcatcccgcattctcggtgatattattaacgactttattaggtgcaggacaggggctgtttctcgcgctctatacaggccaactctatgctttggccaacctgttgcctgaccagagtaatgatttctatattatgggcagttttctctctatggtgcttttgattgcaggtttgattgcctctgtatttcacttgggacgacctgagcgggcatggcgtgctgcaacacaatggcgtacatcctggctttcacgagaagttgttgttctacctgctgctacgactttaacctttttttatggattatttcactacctgggttggactcagtcactattcactatctcagacacattgccagtggatgcgactttagtcacaggtgctttgggtaca…	MHPAFSVILLTTLLGAGQGLFLALYTGQLYALANLLPDQSNDFYIMGSFLSMVLLIAGLIASVFHLGRPERAWRAATQWRTSWLSREVVVLPAATTLTFFYGLFHYLGWTQSLFTISDTLPVDATLVTGALGTLASFLLFLCTAMIYASLRFIKAWHTPLTVANFLFLGMASGFMLAAALSAYMGTNLVAFYGTWAVVATTLGAISRGSSLYRNSKFRCKVDMQSAIGVHHSQLHQKAQGFMGGSFNTREFFHGKSDGFLLMIRYIFLLMVFVLPVLMILFAYLSESVRLPIAAFAIQYIGLVLERYYFFTEAKHPQNLYYQSMA	978		32	172	114	223		1.31693	1.69122	1.31583	1.55311	1.46927	0.185331		0	0	0	0	0	0
7	contig_1	hypothetical protein	atgatgagttttgagttttgtgttctggtgttcactttgctcatgctttctttaagtactgcaaaattgttcatgatccaacatctcaatatcatcaatcaaaacaaacgtacgtaa	MMSFEFCVLVFTLLMLSLSTAKLFMIQHLNIINQNKRT	117		0	3	0	4		0	0.903907	0	0.792972	0.42422	0.491936		0	0	0	0	0	0
8	contig_1	Sulfite dehydrogenase (quinone), iron-sulfur subunit SoeB (EC 1.8.5.6)	atgactcaactggcattagtaatagatctcaacgtttgcgtcggctgccatgcctgcgtgaccagttgtaaagagtggaatacttcaggatgggcggggccgatgacggatcagcgaccttatgatgaagacccgaccggaaccttctttaatcgggtgcagacctatgaggctggtgtatttcctgatactgagacctaccattttcccaagtcatgtctgcattgtgaggatccgccctgtgtaccggtttgtccaacaggcgcctcctacaagcgtgaggataatggtgttgtacttgttgactatgacaagtgtattggttgtaagtactgttcctgggcttgtccctatggtgcccgtgaaatcgatgagaagttacgggtaatgaagaaatgt…	MTQLALVIDLNVCVGCHACVTSCKEWNTSGWAGPMTDQRPYDEDPTGTFFNRVQTYEAGVFPDTETYHFPKSCLHCEDPPCVPVCPTGASYKREDNGVVLVDYDKCIGCKYCSWACPYGAREIDEKLRVMKKCTLCIDRITDTSLPESERKPACVLACPTSARLFGDIHDPNSNVSVAIREQGGYPLQPEWGTKPANHYLPRRKTRIQIHEDELVRADNPLRKEELPSLPDGGETLDDVAW	726		88	217	388	199		1.8701	1.9179	1.96044	1.63102	1.84486	0.147263		0	0	0	0	0	0
9	contig_1	Sulfite dehydrogenase (quinone), molybdopterin-containing subunit SoeA (EC 1.8.5.6)	atgcaggatcccacgaaacacactgacagcgagacaggtcgtgtcgaaaccaaggagacgacctgctacatgtgcgcctgtcgttgtggtattcgcgtcaccctaagggatggtgaagtacggcacattgagggcaatcccaaccatcctttgaataaaggggtcatatgcgccaagggttcttccgggatcatgaagcagtactcgcctgcacgattaacacgtcccctgctgcgtaaatcaggggcagagcggggtagctcagaattcgaagagatctcctgggaaaaggcatttggacttgttgaagagcgcttaagcaaaattcgcgctgaagatcctaaaaaattcgctttgtttaccggtcgagatcaaatgcaggcgttaaccggtctgttc…	MQDPTKHTDSETGRVETKETTCYMCACRCGIRVTLRDGEVRHIEGNPNHPLNKGVICAKGSSGIMKQYSPARLTRPLLRKSGAERGSSEFEEISWEKAFGLVEERLSKIRAEDPKKFALFTGRDQMQALTGLFAKQFGTPNYAAHGGLCSVNMAAGLIYTIGGSFWEFGGPDLERSKLFVMIGTVEDHHSNPMKIALADFKRRGGRFISINPIRTGYSAIADEWVPIKPGTDGAMLLAIIRELIHQGLYDRDFLIKYTNSAELVVDDPKRDDHGLFRRFEMHIEVGCFDPENKLWWDRELDREISTHTPGTDPRLLGSFELEDGTPVKPAFQLLKERVEEYTPEWAEDITGIPADTIRRLSYEMGVVARDQKIELPIQWTDSWGNDHESVTGNPVSFHA…	2910		545	4947	3125	4922		2.05699	2.66848	2.2611	2.41275	2.34983	0.257633		0	0	0	0	0	0
10	contig_1	Glutathione S-transferase, unnamed subgroup (EC 2.5.1.18)	atggcgaacgacgccttgccgggcacgccgggatttcccacaaatacatgttcaactgcggattctaggttgaagctttacgactatccccgctcaggtaactgttacaaggtgagattattgctctccatgctgggcctcgactatgaacgggtcaatacagacgtactgaagggcgagacgttgacgccgctgttcaaacaaatcaacccccgtggtcaagttcccgtattggtcgatggtgaagagaccatttgggactcgatggcgatattggtctatctagctcgacgatatggtgattcgagctggttgccacaggatgtcatgggggaggttcgggtcacacagtggttggctgtctcagaaaatgagctgctgtatggtttggcccgggca…	MANDALPGTPGFPTNTCSTADSRLKLYDYPRSGNCYKVRLLLSMLGLDYERVNTDVLKGETLTPLFKQINPRGQVPVLVDGEETIWDSMAILVYLARRYGDSSWLPQDVMGEVRVTQWLAVSENELLYGLARARATLVLGRPFDLGLCQQDGQAGLAVMDARLSVADWLVGGGVTIADIACYPYVSLAPEGAVSLQPYPGVRRWLERLEASPGWEPLLSE	663		76	206	609	421		1.84619	1.93453	2.19365	1.99006	1.99111	0.147452		0	0	0	0	0	0
11	contig_1	hypothetical protein	atgtatcgatccattcgtacactgcaccaccctgtcatctgtcttgtggtcacactaatcactgtgggactcaacggctgcagtcagcaatcaaacaacacaaccagcactgagagtcagggtaaagagaaccaccgggctcaaacgcagactgtcgccaagcgtgacttgtcatccttcgatgtttgtgtacggctaccggccaccgatgtggcaggagttctaggttcgacgcctgaccaaaccacagcgaaagccacgatgttgtcctacgcttccgactgcacatacaccattgagcttggtgatggtatgaaaaactatgccataatttttatctattcacctgaaatgtgggctcccaccatggccggcgaaattgagatgattgagggtctg…	MYRSIRTLHHPVICLVVTLITVGLNGCSQQSNNTTSTESQGKENHRAQTQTVAKRDLSSFDVCVRLPATDVAGVLGSTPDQTTAKATMLSYASDCTYTIELGDGMKNYAIIFIYSPEMWAPTMAGEIEMIEGLGDEAYLEKESSGSFKKINVLVKGDFMLDTRANTLEEARG	519		93	190	242	460		2.03797	2.005	1.90188	2.13362	2.01962	0.095582		0	0	0	0	0	0
12	contig_1	Phenazine biosynthesis protein PhzF like	atgacgcaccgcttttatatggttgatgtttttgcagagcgatcctactcagggaaccaactggcagtcattgttggtgcagagacactatctgacgaaacgatgcagcagtttgcaacggagatgaatttctcggaaacaacctttgtggcatcagtgcccgaagaggatggtggataccgtgtaaggatattcactccggcgcgggagattgcctttaccgggcatcccatacttggtacggcttgggtcattcgccatcatgttgcacctgaattgtctacagagatacagcttaacctgatcgtgggtcaggtcccggtcacatttgagacatcggccgatggacaagaggttgcctggttcgtcgcgccccccatgtcgattgaggcgacaacg…	MTHRFYMVDVFAERSYSGNQLAVIVGAETLSDETMQQFATEMNFSETTFVASVPEEDGGYRVRIFTPAREIAFTGHPILGTAWVIRHHVAPELSTEIQLNLIVGQVPVTFETSADGQEVAWFVAPPMSIEATTPHEPVAAALGLSPEEIDTKVPIQVISAGTSAMIVPLCSLDALRRSKLDLEAFAPLATQGFPPLVYLFCQQTHQPQNDLSARFFFEAHGVREDPATGNGAAFLGAYLLEHQHLSESDLSIRIEQGHEMRRPSLVMLRASMHDGTRVVRVGGNVIPTLQGTLV	885		282	506	1156	1146		2.28622	2.19707	2.34574	2.29726	2.28157	0.061981		0	0	0	0	0	0
13	contig_1	D-alanyl-D-alanine carboxypeptidase (EC 3.4.16.4)	atggaaaagtcagcactatcctggccactaagatcgttgcggaaccttgccatctgtatggcgatggttctgttgctgctcccattgactgctcaatccgcaggtaagataccagccagcatagcgaaaaccttacgtacccatcacatccctgctgccgatgtcagcctatatgtgagccgtgtatctgaaacctcgccaagtctggcgctgaacgaagcggtccctcgtaacccggcatcagtaatgaaactgctgaccagtctgctggcattggataccctgggaccggactaccagtggcggacggaagcctacatccaaggaaccctggagcaaggagtacttgttggtgatctcatactgaaaggttacggtgatccgcacctgactcctgaa…	MEKSALSWPLRSLRNLAICMAMVLLLLPLTAQSAGKIPASIAKTLRTHHIPAADVSLYVSRVSETSPSLALNEAVPRNPASVMKLLTSLLALDTLGPDYQWRTEAYIQGTLEQGVLVGDLILKGYGDPHLTPERFWQLLHGLRERGIRMIQGDLILDSSYFVATKEQRGDFDGKPWRAYNALPNPLSLNFQATQLHLLPDRTEGVVHAFTYPPLANLKISNHIKLVSGPCQKPHLRPVVHLSEHKNGATVNIQGSYSTKCSEWSNTYLVMDPAEHLGGAFSLLWKEMGGQFNGVVKQGIVPRGAEPFHSIESRPLAEVIRGMNKFSNNLMSRMLLLTVSAETQGAPATITQSQDLIADWLSSWRLSSERVRVSNGAGLARDAQISAEIIGQLLQTAFQS…	1638		142	357	583	956		1.72686	1.78267	1.78627	1.95382	1.81241	0.0981227		0	0	0	0	0	0
14	contig_1	Transporter, sodium/sulfate symporter family	atgaccgtaccgcagatcgaaattttggcagtgcttgtggcaaccgtcgccctgtttctatggggacgctggcgtcacgacctggttgctctggccgcactgatggcctgtgttctgttgggtcttatctctgcggatcaggctttcctgggtttcggtcatcctgcggtcattaccgtggcctgtgtactgatcttgagtcggggcctgcaggataccggtgcggtcgatcgtctgacccgttggcttttaccgcgtggtgtgggcctgatcagcggtatcgcagcacttgccgggctcggcgcggcgctttctgcgtttatgaacaacgtcggtgcgatggcattgttgctgccggtagcgctgcagctctccaaacgatttgatatggcaccaagc…	MTVPQIEILAVLVATVALFLWGRWRHDLVALAALMACVLLGLISADQAFLGFGHPAVITVACVLILSRGLQDTGAVDRLTRWLLPRGVGLISGIAALAGLGAALSAFMNNVGAMALLLPVALQLSKRFDMAPSRILMPLAFGTILGGMSTLIGTPPNLIVSGFREGAGSGSFGMFDFLPVGGTVALIGLTFLVLVGWRLVPAREKGSVGDFDTGKYLAEARVREGSRSIGKTLNQADATLDQDGAQIVGLIRDDIRLYAPNPRRRIHLGDILVIEAEPDDLSKVISDLELSLGEREKPVEQDSTQSQDEDTAETASGPIALQELAVLPDSGLIGRSAGGIKLNERYAISVLAVSRQGRRTVRRVKTMRFKAGDLLLMQGPPEALAKFSNEYHLVPLADR…	1806		253	694	1376	1214		1.93217	2.02585	2.11302	2.01454	2.02139	0.0739886		0	0	0	0	0	0
15	contig_1	hypothetical protein	atggcaggtggcagctgtgtggtagccaaacgtcagggcgactcgttggccattgaatggattgcgacacctcaggatagtgccgcaacagccattcagaaggccgaacagaagttacttgaacaaggctatcgaaaaagagggcaggatgtccacgcccaggccaatagtgatctgccccatgcacatgtggcgattatcaaaactgagtacaccaccgccaggggcacaaaccgtaccagctatggttgtggtttcagtgcccgttctgccggggaggcagagcaggctgcgttgtatgatctgcgaaattattcctggggctggaagcaggagcatgggtatcaggtggtggaagcgtttcgatattaa	MAGGSCVVAKRQGDSLAIEWIATPQDSAATAIQKAEQKLLEQGYRKRGQDVHAQANSDLPHAHVAIIKTEYTTARGTNRTSYGCGFSARSAGEAEQAALYDLRNYSWGWKQEHGYQVVEAFRY	372		0	14	17	24		0	1.05294	0.940557	1.03457	0.757016	0.507072		0	0	0	0	0	0
16	contig_1	hypothetical protein	tttgaggaactggaacaacgcctggctgaactacaggaacagttaagcgacccagccctctatcaatcgaccgccagcgaagaagcgggccggttacagcagcagatgaacgaggttcaacaacacttggatcaggcctatgaacgttgggaaaatcttgaagccctccagacgggggcatga	FEELEQRLAELQEQLSDPALYQSTASEEAGRLQQQMNEVQQHLDQAYERWENLEALQTGA	183		6	1	5	0		1.31777	0.397073	0.749435	0	0.61607	0.559069		0	0	0	0	0	0
17	contig_10	hypothetical protein	atgaacggaaacaacaacaacaacgtcgagagcagcaacaacaacagaacagcaatcgatagaaaacggcagcagcatcgccaacaatatacacggatggacaatctcagtgacaaaaatgaaaaggtgctgaagaaagttgtcggtgtctttgtattaaccttagcaatacgtaactgcaacgaagcagggttaaaaaaaaat	MNGNNNNNVESSNNNRTAIDRKRQQHRQQYTRMDNLSDKNEKVLKKVVGVFVLTLAIRNCNEAGLKKN	204		0	0	0	0		0	0	0	0	0	0		0	0	0	0	0	0
18	contig_10	hypothetical protein	atgagcagtcaagttacacatgctgtagaaagacctcaatatatttcaaccgaacgtggcagaatctcttctcataaagacacaaaaataagccacgcaatcagccactataaacagtggggcgacaaacaatcaaagacaaaatcaacaaaatag	MSSQVTHAVERPQYISTERGRISSHKDTKISHAISHYKQWGDKQSKTKSTK	156		8	1	0	0		1.50444	0.439927	0	0	0.486091	0.709865		0	0	0	0	0	0
19	contig_10	hypothetical protein	atgaccgcaaacactaccgacgatccgtcagtaatcactcacaattcaaactttcacagtgccgttctggcatttgaagacatctggcaccgtctttgccgaatcgacatcatttatgatttgttagaaggcatggaatccggtgatattaatttcgatgatgatattaccggcggcatcacacttagaacaatcgttgttgaatcattggaagccgccttaagtggttatgtcgatgactgctcaaatgtcatacgttatcttgaggcccaaggaggtgatgatttcaataaacttgttgagtcagccaagcagattgacttgacggtgccatcttttcatctaaagctcatttga	MTANTTDDPSVITHNSNFHSAVLAFEDIWHRLCRIDIIYDLLEGMESGDINFDDDITGGITLRTIVVESLEAALSGYVDDCSNVIRYLEAQGGDDFNKLVESAKQIDLTVPSFHLKLI	357		45	192	142	305		1.88688	2.17067	1.83379	2.11778	2.00228	0.166735		0	0	0	0	0	0
20	contig_10	hypothetical protein	atgaaaaaactctctattgtaatttgtattcttggactcttttttagcactctttcaaaggccgacttaatttcattagacgatcctgatctgggcgtagatgctataacactcgacacgactacaggatttaattggcttgatatctccttcacacttggccaatcgtacaatcaagttttggcagaaacagtcaaccctgacagcacactttttgggtggtcaatcgctactattggacaagtcatcgggttaactgaatctgtgggactcggtgatggctttgtaggcaattcagctgaagcaaatgacggattttggacacttgcaaacagtttaggtctttcttactcaagaggtgattactatggcataactgcgctcacttcttcgccatca…	MKKLSIVICILGLFFSTLSKADLISLDDPDLGVDAITLDTTTGFNWLDISFTLGQSYNQVLAETVNPDSTLFGWSIATIGQVIGLTESVGLGDGFVGNSAEANDGFWTLANSLGLSYSRGDYYGITALTSSPSIIDPTERYAFFNIRNYLGNVTVSDSSIFDGHWTGDQSYPIHAIWTVKTSSSVPEPSTLLLLAVGLIGVGATRLRKMP	633		46	174	154	365		1.65181	1.88198	1.62431	1.94863	1.77668	0.16275		0	0	0	0	0	0
21	contig_10	Mobile element protein	atggtagcggcgaatgagaagacggccgtcacgttctcactgtctccgggtcagacgggtgatgcaccagaaggtagaaaactattgaaaacccttgagaatcagggctgggaaggaactcatgtgatcatggataaggcctatgaaggagacgacacactgcaattggtactggacttggaaatgattccagtggtacctcccaagagcaaccgcgtaacaaaatgggactatgacaaagcgctgtataaaaagcgcaacgaggtagaacgcctctttcggcgactaaaaggttttcgccgaatcttttcccgtttcgataagttggatgttgtcttcttgttctttatcaacttcgcactgattaccgatacgctaattagtgttaacaggccctag	MVAANEKTAVTFSLSPGQTGDAPEGRKLLKTLENQGWEGTHVIMDKAYEGDDTLQLVLDLEMIPVVPPKSNRVTKWDYDKALYKKRNEVERLFRRLKGFRRIFSRFDKLDVVFLFFINFALITDTLISVNRP	399		4	32	19	33		0.848181	1.36063	0.956419	1.13353	1.07469	0.223992		0	0	0	0	0	0
22	contig_10	Mobile element protein	atgaaagttacatctgaagaattcaatctcatcaaagaattgctgccaaaacaaagaggtaacgtcacgatatcaaatctgcaagtgatcaatgcggttttgtatgttgcggaacagggttgcaaatggcgtgctttaccgaagaagttcggcaactggcacacgatttacacgcgaatgaatcgatgggccaagcaaggtgtgttggatgaggttttttcagagctgcaggccaatgacatcatgaacatccaggtcgaacatgtttccgtcgatagcaccgcggtgaaagtgcatccagacggtacgggcgcgttaaaaaaaacggcccgcagtcgatcggtaaatcgcgagccggatggacaactaagattcatatggtag	MKVTSEEFNLIKELLPKQRGNVTISNLQVINAVLYVAEQGCKWRALPKKFGNWHTIYTRMNRWAKQGVLDEVFSELQANDIMNIQVEHVSVDSTAVKVHPDGTGALKKTARSRSVNREPDGQLRFIW	384		6	20	14	5		1.01825	1.18325	0.85489	0.474745	0.882785	0.303264		0	0	0	0	0	0
23	contig_10	hypothetical protein	atgtatacattctatgattaccttaatcaagaattgataacaggtaaggtgatttttacgaatgtcttgaaacaaaagcacattcttaatcaatatggcgtttattattctattgccacaagagatccatcctatgagcaattgagtgataaaattgtagattctttatctgaaaaagcccgggtgttcgtatattgtccaattggtaagtgcaatctaagaatacgtccaacattatatatagacggaaataaacataaatatgtatacagtaagggtttttttatatag	MYTFYDYLNQELITGKVIFTNVLKQKHILNQYGVYYSIATRDPSYEQLSDKIVDSLSEKARVFVYCPIGKCNLRIRPTLYIDGNKHKYVYSKGFFI	291		6	6	2	0		1.12849	0.822232	0.334688	0	0.571352	0.501928		0	0	0	0	0	0
24	contig_10	hypothetical protein	atgaaatatccatcaatcattgctttagtattttttttgttacttttatctggttgcgaaactgttaatacaacactgaaagatgaacatgctgattcaatatttgacacaacattttttgtcattattcctcaaaaccaaatcattgtctcacagtacgatcataagataccgcagaataatcaatttgggtttattggcgtatttgttgaaaagttcgcaagaactatggagtataggtcaatgttaaattatataaagccactttcttcaaaggtggctgatttagattttcaaaaagtttatataaatgaactaaaaagtagacttctatttacaaatccagatcatataatccttgttgaaaagcctccacaatatgctgcagaatttgatcaa…	MKYPSIIALVFFLLLLSGCETVNTTLKDEHADSIFDTTFFVIIPQNQIIVSQYDHKIPQNNQFGFIGVFVEKFARTMEYRSMLNYIKPLSSKVADLDFQKVYINELKSRLLFTNPDHIILVEKPPQYAAEFDQLIKSAPTSSVVILEADYTLDINYSTFSVNTILSYWNKTQSNPLYKTRLSYLSKPISLDHSRKADERVIPLWVKNKQSHYRSSFKQGIERVRKPSRNISYETIRI	714		4	23	0	3		0.641555	0.991804	0	0.214869	0.462057	0.442512		0	0	0	0	0	0
25	contig_10	hypothetical protein	atgagcaatctacatcaacgcataaaaaaacttgaggcatctcaagcccagaacactgctgatattcccatcgaagtgagtaagcggatattgtacttacaacttcgctggtatgttgatgatgatcttaatgaaaattatcttgctgagttgtcgcagataagcaaagaatggagagatcctctctttaaaaaacgatggtttgatccacatgaaggtgaggttaatgaggtcatgctttcctttattagggatatgtcttgtctcaaaaaatatggtgatttagaaggtgatttagttaaaaacgtggaagcatatcgtgacctgcatcttagtgatagaaattttatatggtaa	MSNLHQRIKKLEASQAQNTADIPIEVSKRILYLQLRWYVDDDLNENYLAELSQISKEWRDPLFKKRWFDPHEGEVNEVMLSFIRDMSCLKKYGDLEGDLVKNVEAYRDLHLSDRNFIW	357		4	31	16	4		0.889953	1.3937	0.933081	0.432475	0.912301	0.392813		0	0	0	0	0	0
26	contig_10	Mobile element protein	atggtagcggcgaatgagaagacggccgtcacgttctcactgtctccgggtcagacgggtgatgcaccagaaggtagaaaactattgaaaacccttgagaatcagggctgggaaggaactcatgtgatcatggataaggcctatgaaggagacgacacactgcaattggtactggacttggaaatgattccagtggtacctcccaagagcaaccgcgtaacaaaatgggactatgacaaagcgctgtataaaaagcgcaacgaggtagaacgcctctttcggcgactaaaaggttttcgccgaatcttttcccgtttcgataagttggatgttgtcttcttgttctttatcaacttcgcactgattaccgatacgctaattagtgttaacaggccctaa	MVAANEKTAVTFSLSPGQTGDAPEGRKLLKTLENQGWEGTHVIMDKAYEGDDTLQLVLDLEMIPVVPPKSNRVTKWDYDKALYKKRNEVERLFRRLKGFRRIFSRFDKLDVVFLFFINFALITDTLISVNRP	399		7	23	44	6		1.06398	1.22455	1.29294	0.51731	1.0247	0.351607		0	0	0	0	0	0
27	contig_10	Mobile element protein	atgaaagttacatctgaagaattcaatctcatcaaagaattgctgccaaaacaaagaggtaacgtcacgatatcaaatctgcaagtgatcaatgcggttttgtatgttgcggaacagggttgcaaatggcgtgctttaccgaagaagttcggcaactggcacacgatttacacgcgaatgaatcgatgggccaagcaaggtgtgttggatgaggttttttcagagctgcaggccaatgacatcatgaacatccaggtcgaacatgtttccgtcgatagcaccgcggtgaaagtgcatccagacggtacgggcgcgttaaaaaaaacggcccgcagtcgatcggtaaatcgcgagccggatggacaactaagattcatatggtag	MKVTSEEFNLIKELLPKQRGNVTISNLQVINAVLYVAEQGCKWRALPKKFGNWHTIYTRMNRWAKQGVLDEVFSELQANDIMNIQVEHVSVDSTAVKVHPDGTGALKKTARSRSVNREPDGQLRFIW	384		0	0	0	5		0	0	0	0.474745	0.118686	0.237372		0	0	0	0	0	0
28	contig_10	hypothetical protein	atgaaatacaagaaagggcaaagcggtaatccaaaagggcggccaaagggtattgttgatcggcgttcgctcttcaggaaacacattgagtcaaacactgagaatctggtcaagaaggtagttgcaatggccctagaaggtgatgtgagggccatgaaattgtgcctggaacgcatctctcccccgatgaaacccagggacgaacccatacaaatcgaagatttaaaaggcacgttaacagaacaggggcagaaaatactgtcttccatgggtaaaagtcagctgacaccctctgaagcagcagtcatgctagggcctgttaacactaattttgttataatcctcggatga	MKYKKGQSGNPKGRPKGIVDRRSLFRKHIESNTENLVKKVVAMALEGDVRAMKLCLERISPPMKPRDEPIQIEDLKGTLTEQGQKILSSMGKSQLTPSEAAVMLGPVNTNFVIILG	351		6	11	6	19		1.05369	0.981092	0.589729	0.965976	0.897621	0.208801		0	0	0	0	0	0
29	contig_10	hypothetical protein	ttgattgacgatcgggtcccggagattcgtaaagcctggcttaaggacaaggtgttacgcgaagaactgcgttctatcagctacgatcaaaagaaggtctatgaggggttcgccgagggtgttcgcctgtggatgacccagcctgagaaactggcgcaggtcgctccccacttcaatgaatggttcaaccagtttgccgaacagcacgagtacggctcagccttgaagaaagcccagcaagggatgagtgactggtttgctcaggacgcgcttacccgtgcgaaatcgaagatcggcaacgccaagcccatcaatgagtcgctacacaacacctttcacaacttccgccagacggtctctgacgacctggatggtctctataaaatggagcgcaagttg…	MIDDRVPEIRKAWLKDKVLREELRSISYDQKKVYEGFAEGVRLWMTQPEKLAQVAPHFNEWFNQFAEQHEYGSALKKAQQGMSDWFAQDALTRAKSKIGNAKPINESLHNTFHNFRQTVSDDLDGLYKMERKLTGQIKPSGPYETARLTRGAFSMVEGALTIGAPTVNSDGSFIFKGKSLEAILEPVSDRIGEWTRYAVGRSAKELLLQNREHLFTKAEITAMLKLETPEFKQAFRDYQTWNKRVVDFAQALGIINPETRKLWRRAQYLPFYRVNADYRPRAESNVSGDWRGIQRLTGGTDNIRDVLQNMIQNASQLIVQAVRNEARASVADMADNIKGGGRFMVKIPRGTGQTMISKAEIMRIVEQAGIVPEDVLTDYSRLKDLVTVFQFGQAPKGKN…	2859		90	232	850	523		1.30097	1.3655	1.70952	1.46042	1.4591	0.179332		0	0	0	0	0	0
30	contig_10	hypothetical protein	atgcgacaggtagaaaacccccagcgccaatttggccaggtcgacatcgccgacatcgtactggactccaaatcgcgtgacgacatcccgcagttgctgcggggcttgcagcacatctactgcacccctggattacgcgctgaagtgttcgagaccctgcaacaggtcattccccgcgatgcggacggcaaccccgtctccgcggacaatggccgccccggcatggagcagtggaagattctggtgcttggcgtattgcgcctgggcatcaataccgactacgaccgcttgcacgagctggccaatcagcacaacaccgtgcgccaattcctcggccacagcgactggtccgatgagacgacctacagcctgcaacaactccgcaacaatctgcgcctg…	MRQVENPQRQFGQVDIADIVLDSKSRDDIPQLLRGLQHIYCTPGLRAEVFETLQQVIPRDADGNPVSADNGRPGMEQWKILVLGVLRLGINTDYDRLHELANQHNTVRQFLGHSDWSDETTYSLQQLRNNLRLFTPEILDQINQAVVRNGHTLVKKSQTLGQPTLNSWPAATRSWWRPMCTTPPISTCCGMLCANSCRTASAWPSLWN	627		0	0	0	0		0	0	0	0	0	0		0	0	0	0	0	0
31	contig_10	hypothetical protein	ttgctcagcctggcgctggatcacatggagcgggcccggaccttgctgacccagtgccgccaactgtgcctgccgcccatccagacccgggatctggagacttggctccactacgccgacctattggcagaacagatccaccgccgctgtctcatgggcgaaaccatcccccacgaggaaaagatcttctccatcttccagccccacaccgaatggatcaacaagggcaaagccggggtcccggtagagctgggcctgcgggtgcatatcgtcgaagatcagcaccaattcctgctgcaccaccaggtggcccgcaagcagaccgatgaaaagctggcgatccacctcacccgtgagacaaaaacccgtttccccggcctgaccggcatgagcttcgac…	MLSLALDHMERARTLLTQCRQLCLPPIQTRDLETWLHYADLLAEQIHRRCLMGETIPHEEKIFSIFQPHTEWINKGKAGVPVELGLRVHIVEDQHQFLLHHQVARKQTDEKLAIHLTRETKTRFPGLTGMSFDKGYHSPENQRELPQLINQVTLPKKGRCNLAEQAREQSPRFQQQRRQHSAVESAINALEQGGLDRCRDHGIDGFERYVALAVVTRNIKRIGVLLRQEEQAKEKRKRGPCKKAA	738		0	1	0	0		0	0.136947	0	0	0.0342368	0.0684736		0	0	0	0	0	0
32	contig_10	Phage DNA methyltransferase (ACLAME 310)	gtgttaacaggccctaagctccatggcttggatatttcaatcgaaaacccaaaaggatcagagcgtagtggtaccgactcagctggtaaaacatggtcgatcaccatggcccatcactatgggtatattcgtggcaccgtaggaaaagataaggatcacatcgatatctttcttggaccagatgctgagaatgccaatctacctgtgtttgtcgttgatcagatcgaccccaaaacaaagacattcgatgaacacaaggtattgatgggatttaagaaccagctggccgcaaagcgtggctatctggacagctacgaaaaaggctggaagggtgctggcgccgttaacaagatgtcgttggatgagtttaaggcgtggctggagagtggcaaaacaaag…	MLTGPKLHGLDISIENPKGSERSGTDSAGKTWSITMAHHYGYIRGTVGKDKDHIDIFLGPDAENANLPVFVVDQIDPKTKTFDEHKVLMGFKNQLAAKRGYLDSYEKGWKGAGAVNKMSLDEFKAWLESGKTKQPVSYKAPKRLKQFLKQDGTVENKSANEVLDERHQENSDPVATAFKVKPISEKQFIVLGGKDQIRSTLNQAGVKTLKGLFNKRRGGLVFPMKHQETIQAALTPKADELTDTDSMVKRQTKAIEKSVASPQKSKVVDTELPPSGANAFAPGDAYVGIIKDMVETSPETQAKPIRREDVLIPFLKALDVPLYQGRVKGKGRLGFYLVPE	1023		6	51	45	71		0.657003	1.16552	0.92592	1.06345	0.952973	0.220387		0	0	0	0	0	0
33	contig_10	Mobile element protein	atgaaagttacatctgaagaattcaatctcatcaaagaattgctgccaaaacaaagaggtaacgtcacgatatcaaatctgcaagtgatcaatgcggttttgtatgttgcggaacagggttgcaaatggcgtgctttaccgaagaagttcggcaactggcacacgatttacacgcgaatgaatcgatgggccaagcaaggtgtgttggatgaggttttttcagagctgcaggccaatgacatcatgaacatccaggtcgaacatgtttccgtcgatagcaccgcggtgaaagtgcatccagacggtacgggcgcgttaaaaaaaacggcccgcagtcgatcggtaaatcgcgagccggatggacaactaagattcatatggtag	MKVTSEEFNLIKELLPKQRGNVTISNLQVINAVLYVAEQGCKWRALPKKFGNWHTIYTRMNRWAKQGVLDEVFSELQANDIMNIQVEHVSVDSTAVKVHPDGTGALKKTARSRSVNREPDGQLRFIW	384		0	0	14	6		0	0	0.85489	0.528962	0.345963	0.421061		0	0	0	0	0	0
34	contig_10	Mobile element protein	atggtagcggcgaatgagaagacggccgtcacgttctcactgtctccgggtcagacgggtgatgcaccagaaggtagaaaactattgaaaacccttgagaatcagggctgggaaggaactcatgtgatcatggataaggcctatgaaggagacgacacactgcaattggtactggacttggaaatgattccagtggtacctcccaagagcaaccgcgtaacaaaatgggactatgacaaagcgctgtataaaaagcgcaacgaggtagaacgcctctttcggcgactaaaaggttttcgccgaatcttttcccgtttcgataagttggatgttgtcttcttgttctttatcaacttcgcactgattaccgatacgctaattagtgttaacaggccctag	MVAANEKTAVTFSLSPGQTGDAPEGRKLLKTLENQGWEGTHVIMDKAYEGDDTLQLVLDLEMIPVVPPKSNRVTKWDYDKALYKKRNEVERLFRRLKGFRRIFSRFDKLDVVFLFFINFALITDTLISVNRP	399		0	0	0	0		0	0	0	0	0	0		0	0	0	0	0	0
35	contig_10	hypothetical protein	gtgaataacaacgatccacaattgattcctgttgactatgatcctttcgctcaaggtagtgagggtaatccacaattggtgccggttgatcacgacccatttgcaagcaatgaacatactgttgattcggatttgtttgagtctagttttagggcagtggatttaccttggtatgaggaatatctcttaaatccattgcgccagggcaatactcaaggcaagcagggaatatctattgccctcgctgatctcggtatcactggaaaggataaggctgcatacggcacacgtcaagccgatctgcatcgacaatcagagcggtttgcaccttccctggaggacgaagaagctttgcagcgggtcagtgaggctgaatcatttggcgaggcgcttgctgaa…	MNNNDPQLIPVDYDPFAQGSEGNPQLVPVDHDPFASNEHTVDSDLFESSFRAVDLPWYEEYLLNPLRQGNTQGKQGISIALADLGITGKDKAAYGTRQADLHRQSERFAPSLEDEEALQRVSEAESFGEALAEVIENPKIISDTALRSMGIFAPTLAGTTAASMLGGPAATATAAGTGSAATEYALTLTTTMREHDLDPSNPRDWARAIDDEELMGRARESGVKRGIAVGAFDAATAGLAGKLLKSAKPGIVSPVTRSTGEVGIQAAGGMGGETTAQLLDEGEVSSPGEILLEGIAEAPTAVAEVPGNIRHANRQAASKPDLKSDEEFFQEEETRSPDATKAGESTPTADAQPSKFTELEPEADINRVKDKPVPEKTEAIEAQLKAFEEGRKPAVLLTP…	2031		238	678	932	944		1.85562	1.96535	1.89503	1.85617	1.89304	0.0516109		0	0	0	0	0	0
36	contig_10	hypothetical protein	atggttaactttacaggtttaggtcagggtcttgaaagaggcttacgcatgggcattgcgctggatgaaaaccagcgtagaaacgaagatgctatcagcatacgtaaatccaggaagcagaaccaactgcttactcaaatgcagatcgagcaattgaaggatacaaaagagcgtcagaaggtgctcaatgcaaccaatgaaacactctatcacctaaccagtctcaagaataacccaaaggagtatatggcacagcttgagtcggatcctgatacagcatctgttgctgatgagagtatcaatcgagttggacagaccattgtggatgcaagaggcctggacgatgggttgaaacgtgagttcgctggatttactcctacgcctgatggccgactgatg…	MVNFTGLGQGLERGLRMGIALDENQRRNEDAISIRKSRKQNQLLTQMQIEQLKDTKERQKVLNATNETLYHLTSLKNNPKEYMAQLESDPDTASVADESINRVGQTIVDARGLDDGLKREFAGFTPTPDGRLMVNLRVTRPDGSVYEPPLTENGSTDPDDPVMAFTIDDLGGLTSALNAEIRGLEGKAVGLGDTSPIKRRQAGIARKQGIFDKKDLLKYEYGLKGSLEKTKAKQSGIGGLPGIKDQNKVQRSNGMWITESTLRNEYIDQYGRVDPVLGRILNKNAPDYYQWRNRQVMPAYRVLKKVNGSPGKDEFSNLPTDQQDALAVDYMKQKGVKPEGTGLFDFGEKGYSKEQIDLAKAKLATGQAERVKGISAIDRRTAKGTLANTQPPIAGAKKA…	1263		75	204	239	402		1.56627	1.65504	1.51813	1.69451	1.60849	0.0806521		0	0	0	0	0	0
37	contig_10	Replicative DNA helicase (DnaB) (EC 3.6.4.12)	atgacagatcacttacgcattccaccaaacaacctgcacgctgagcgagctgttctcggtgggctcatgttggaaaatcggttatggccggccgtaagagaaatcctgagcgatgttgacttttacgcccgtagtcacaaaacaatgtttactgtgatggaggatcttgacgggaaaaaacagcctatcgacatggtaaccatggcacatcatctcgagaagtcaggagagattgataatgttggaggacttccttacttgcagcaacttgcagaaggaacaccaagcgcagcaaattgtcgcgcatatgccaaggcagtgcgagaaaattctgaccggcgaaagctaatcgctattggaacgcagcttatcgagtcagcaatgggacctgattcacca…	MTDHLRIPPNNLHAERAVLGGLMLENRLWPAVREILSDVDFYARSHKTMFTVMEDLDGKKQPIDMVTMAHHLEKSGEIDNVGGLPYLQQLAEGTPSAANCRAYAKAVRENSDRRKLIAIGTQLIESAMGPDSPFEVMTETESQFMKLSDTKAGSDPLVISDALTQGYMAELENRSTGLSCGLATGFLDLDRLTKGLRPGQLVVIAGRPSMGKSTLALNIAENLAIRNGNPVLFFSLEMERNELIDKVTASQAKIPLQKLLEGNLDGFDLGGTLAKLNKSPLYIDDTGGLFINQIRARALRTKRKYGLSLLVVDYLQLIRAKAESRLQEVSEISRSLKALAKELEIPVIALSQLNRGLEQRTDKRPMMSDLRETGQIEQDADLIVFIYRDEIYKPDSHHK…	1350		60	202	243	604		1.44437	1.6226	1.49708	1.83985	1.60098	0.175923		0	0	0	0	0	0
38	contig_10	hypothetical protein	gtgagcccacttgatcgctttaagtggttgaccgcattgaacgctatgctaggtctgacgccggcaatgatcaaggtggcgatcgcattggcagcgcgcatgaacgctaccactggactcctgaatccctccatcagtcgtttggcgaaagacacttgtcttgaatccaggtcagttaaccgcgcccttaaaggacttgaggacttgggtctggtcgaagttaagcggacaagtggcggcacatccaagcagacaaatcattataggcttatacccctgactgaggagtcacccctgactgaggagtcacccctgactgaggagtcacccctgactgaggagtcacccctgactgaggagtcacccctgaccgaggagtcacccctgaccgaggagtcc…	MSPLDRFKWLTALNAMLGLTPAMIKVAIALAARMNATTGLLNPSISRLAKDTCLESRSVNRALKGLEDLGLVEVKRTSGGTSKQTNHYRLIPLTEESPLTEESPLTEESPLTEESPLTEESPLTEESPLTEESSTPDRRVTPPLTVRSPEQGIEQGNNMEYIRNRKNVVTDDVKSGEFYTTKRKRKLKGQQLEWFNQFWEVFNFKKGRAETADTWLNLKITGEQVPDILKAAAHEAKTRTKPGQRGPDPKWPQGWLSGRRWEDHISAKYMTPSQHMEVIDCYHQCLPELPRVVKSNWVSSDWAKGLEQWWTDDERHRVLKFWEWLFLSVRTNRRWMETGRDWSVDLGWIVNHFPEVLQHANNQQCHEHTNNQQYQVVLS	1140		48	263	416	1447		1.42176	1.80697	1.79693	2.28863	1.82857	0.355252		0	0	0	0	0	0
39	contig_10	hypothetical protein	atgaaaacttacctctctgtgaaattggtagccaaacgctacaacattggcgtgtccactgtatgggcctgggtaaaagacggccttctgccagcacctcgcagatttggtcagcgttgtactcgatgggacgctgacgttctggacgaacatgacaaaaaaactagatcggctgcgtaa	MKTYLSVKLVAKRYNIGVSTVWAWVKDGLLPAPRRFGQRCTRWDADVLDEHDKKTRSAA	180		51	488	272	1397		2.23549	2.87083	2.40875	3.07311	2.64705	0.39063		0	0	0	0	0	0
40	contig_10	Integrase	atggcactcacagatacagcagttcgcaacgctaaatccaaagagaaagatcgtaagttatttgatggcggtggtttgttcttactggtaaagccaaacggggctcgctattggcgatttaaatatcgattccatggtagagagaaattgcttgccctgggtgtttacccggatgtgactctaaaatccgccagggacaaacgagacgacgcacgaaagctaattgctgatggaatagaccctagtaaagcaagaaaggcagaaaaggcggcacgaaacaatgaaaacagttttgaggccatagctcgagaatggtgggggaaccgcgagtcaaattggtctgagtcgcattcatcgaggataatgcttcggcttgagaatgatgtattcccatggatt…	MALTDTAVRNAKSKEKDRKLFDGGGLFLLVKPNGARYWRFKYRFHGREKLLALGVYPDVTLKSARDKRDDARKLIADGIDPSKARKAEKAARNNENSFEAIAREWWGNRESNWSESHSSRIMLRLENDVFPWIGTKSIGDITPAELLTVLRRVESRGAIETAHRIHQSCGQIFRYAVATLRAERDTSADLKGALPPVSKKHYPSITDPKLIGELLRVIDGYQGAFITRCALQLAPLTFVRPGELRHAEWSEIDLDKAEWRIPAEKMKMKTVHIVPLSIQAIAILNEIKPLTGQGKYVFPSVRSPKRPMSENTVNAALRRLGYTKKEMTGHGFRSMASTILNEQGWNKDAIERQLAHTERDLVRASYNYAQHLPERVKMMQWWADYLEGLKQGAEIVSIR…	1209		49	165	268	355		1.40583	1.58363	1.58491	1.66023	1.55865	0.107988		0	0	0	0	0	0
41	contig_10	thioredoxin SoxW	atgctgaaactcaccacgctattaataattctggcgtttggcacatcatcacctctggcagcagaggttgagggtggactcactcatggattgatcaatccaggatttcatgaaaaacctgagtggtttaaaaactccttccttgatctccaggaagatctacaggaggcagtggaggaggataagcggatcattctctattttcaccaggatggctgtccctattgtgccaagctattgaatgagaactttgccatcaaggcgattgttgagaaaacccaacaaaactttcaggttatagcgatcaatatttggggagatcgtgaaatcagcggactgtcgggtgaacgtatgacagaaaagagttttgctgctgccttgaaggtcatgtacacaccg…	MLKLTTLLIILAFGTSSPLAAEVEGGLTHGLINPGFHEKPEWFKNSFLDLQEDLQEAVEEDKRIILYFHQDGCPYCAKLLNENFAIKAIVEKTQQNFQVIAINIWGDREISGLSGERMTEKSFAAALKVMYTPTLLFLDEQGRSVLRANGYYAPHRFMAALDYVAGKEEQIQTFRDYLAKVQPVAASGKLHREPGYLQPPFNLHRTAQQGQKPLLVLMEMKQCPPCDELHQEILSNPDLQKTLQGFDVALVDIWSAEEMIRPDGERSKATDWAETLGIHYAPSMLFFDSKGREVFRSEAYLKTFHTQAVMEYVLSGSYRDQPNFQRFVQIKAEQMRNNGETVDLMK	1041		1569	3382	1895	3876		2.95931	2.94931	2.48933	2.75452	2.78812	0.220374		0	0	0	0.00287299	0.000718247	0.00143649
42	contig_10	hypothetical protein	atgaccggaattcacagcatcactcaggacccttccaaccctgtacccaggctgacatccagttatacagcaaccactactaatgatagtgatacgctggggctgatcatggaactgagtggaaaactgcagaccacccttgaggtggatgcacagatagagctgtttgctcaggtgatagcgtctcattttcaatacgacacactcagctattgctcaatagacaaagcaatcgacattaaatttggaaagagagcgagtcgaaacaagctccaatatgatctgaaggtattggataccgagcttggccaaattacgatcagccgtggcagacgctacgctaaagacgagattagtcagatcgaaagcttgttggcaacactgttctatccactgcgt…	MTGIHSITQDPSNPVPRLTSSYTATTTNDSDTLGLIMELSGKLQTTLEVDAQIELFAQVIASHFQYDTLSYCSIDKAIDIKFGKRASRNKLQYDLKVLDTELGQITISRGRRYAKDEISQIESLLATLFYPLRNALLYRAAIQSAFIDSLTGAKNRTAFDANFDREIEFNRRKQTDLSLLILDIDFFKRINDQYGHVVGDMVLKEVASAVEQTIRSSDAFYRYGGEEFAVVLNDTNMAGAHLLAKRIRKNIENLRIKSLKDVRITLSVGVTTMEQHDTQQSLFERADAALYQAKENGRNQVVTA	915		14	60	110	129		1.01002	1.27738	1.3286	1.35175	1.24194	0.157703		0	0	0	0	0	0
43	contig_10	Endonuclease III (EC 4.2.99.18)	atgcagctgttggcaatcttccatcaactgtatgatcgacatgggccgcaacactggtggccggccgagacaccttttgaagtcatggtcggtgctgtgctgactcaaaataccgcctggcgcaacgttgaaatagcgattgctaatctcaaggcagtcggtaggttggagctggaatcgatactggcgatgcctatcgaagcgctggcacaggctattcgtcctgccggttatttcaacgtaaaggcaaagcgtttacagcatctctgtcagtttctgcaacagcatcctaagcttgatcagctggatagtgatcaattgcgccgtcaactgctgtcggttcacgggattggaccagagacagcagatgacattttgttgtatgcattcaatcgtccg…	MQLLAIFHQLYDRHGPQHWWPAETPFEVMVGAVLTQNTAWRNVEIAIANLKAVGRLELESILAMPIEALAQAIRPAGYFNVKAKRLQHLCQFLQQHPKLDQLDSDQLRRQLLSVHGIGPETADDILLYAFNRPVFVIDAYTRRLFSRLGLVEADIGYELMREEFERVLDADPRLFNEYHALIVIHAKEICRPRPMCGACPLVQMCSYAVTT	636		37	115	359	242		1.5576	1.70303	1.98392	1.77061	1.75379	0.177305		0	0	0	0	0	0
44	contig_10	LSU rRNA pseudouridine(2605) synthase (EC 5.4.99.22)	atgaatcagaataaaccactggcaggtgaacgcctgcagaaagtattggccaatgccggaatgggttcacgccgacagatagagggctggattagtgaaggtagggtggaggttaatggtgaagtggccaaactcggactgagggttttgccaagtgacgctattcgcgtggatggcaaacaggttgctaagcgtatgctcgaggcaccggaccgggaggttattgtatataacaaaccggaaggggagttagtgacgcgcaaggatcctgagggacgacgcacagtcttcgagcgtatgccaaaactgaagcatggacgatggattccggttggtcgtctggatatcaactcttcggggctactgttattgaccactgatggtgagctggcaaaccag…	MNQNKPLAGERLQKVLANAGMGSRRQIEGWISEGRVEVNGEVAKLGLRVLPSDAIRVDGKQVAKRMLEAPDREVIVYNKPEGELVTRKDPEGRRTVFERMPKLKHGRWIPVGRLDINSSGLLLLTTDGELANQLMHPSRQVEREYAVRVMGEVSEEQLTQLTHGVELDDGPARFEEIVESGGEGFNRWYHVVIMEGRQREVRRMWEAVGTRVSRLKRVRYGSVILDSVLKVGRWRYLSDDEIRELQVTMGLKSAKQSQSGRRERQASSQKKRVATKSKDMQPTDGQKRRTRPERSHKPSTNSPSSPWKGKRPGGKRSR	957		22	50	202	131		1.1724	1.18452	1.56421	1.33952	1.31516	0.182634		0	0	0	0	0	0
45	contig_10	Segregation and condensation protein B	atgacagatgaagataaactaaaacagattgtagaggctgcccttttagctgcaggcagaccgcttaatctagatcaattgcagtccctgtttcctgagcatgaagcgccggataagaaacttctaagggatattttggcaacactcgctgatgactttcaggggcgtggcattgaggttatcgaagtaggcaatggttttcgcattcaggtgcgtgctgagttcgcctcctgggtctccaaactttggacggagagaccccctaaatactcccgtgccttgttagaaacgctggcgttgattgcttatcggcaacccattacccgtggcgagatagaggacatcaggggtgtctctgtcagcaccaacatcatcaagaccttgactgaaagggaatgg…	MTDEDKLKQIVEAALLAAGRPLNLDQLQSLFPEHEAPDKKLLRDILATLADDFQGRGIEVIEVGNGFRIQVRAEFASWVSKLWTERPPKYSRALLETLALIAYRQPITRGEIEDIRGVSVSTNIIKTLTEREWVRVVGHRDVPGKPALYATTKEFLDYFNLKTLNELPTLAEIRDLDSINRELELLDPDKVVEDETAEVDENVDEQASANEVDASADRAESDLDEDTIPIDNQQSSAAMDDDEEVEDEQMSGADSNSDTLPKSTAHESE	810		48	78	172	155		1.56539	1.43689	1.56674	1.47932	1.51208	0.0646987		0	0	0	0	0	0
46	contig_10	Segregation and condensation protein A	atggaacaaactgagagtcatcctcactatcaccctgagcaggaggagatgccctttgctgtggtacttggtgagccattagcaacgccacccaccgacctctatattccccctgatgccctggaagtgtttctcgatgcctttgagggaccgcttgacctgttgctctatcttatcaggcggcagaacctggatatcctcgatattccaattgctgaaatcaccaagcagtacgttaattacatcgaaatgatgaatgagttacgcctcgaactggcagcagaatatctggtgatggcggcgatgttggctgagatcaagtcacggatgttgttgcccagacaggtcagtgaagaggaggagggcgacgacccgcgtgcggaacttattaggcgactg…	MEQTESHPHYHPEQEEMPFAVVLGEPLATPPTDLYIPPDALEVFLDAFEGPLDLLLYLIRRQNLDILDIPIAEITKQYVNYIEMMNELRLELAAEYLVMAAMLAEIKSRMLLPRQVSEEEEGDDPRAELIRRLQEYERYKQAAEDLEGLNHMTRNTFQGHAELVDRHVETREPDVALREVLLALQDVLHRADMFTSHRVERETLSVREKMSYVMQQVNDNDFTVFTDLFDITQGRLGVVVTFLAVLELIKATLLEMVQSDDFAPIHVKAKTA	819		17	90	250	248		1.13118	1.49227	1.72075	1.6733	1.50438	0.267568		0	0	0	0	0	0
47	contig_10	Tryptophanyl-tRNA synthetase (EC 6.1.1.2)	ttgaatcagacgcttagctcatcacgcgtgctctccggtatgcgtccgacaggtcgcctgcatcttggtcactatcatggcgtactgaagaattgggtggagttgcagcatcagcatgagtgtttcttctttgtcgcggattggcatgcactgaccacccactatgatgacccgagcatcatccctgcaagtatctgggatatggtgatcgactggctggcggcaggagtagacagtgagtctgcaactctgtttatacagtcccttgtccctgaacacgctgaactgcacctgctgctctcgatgatcacgcccctgggctggttggagcgggtgccaagctacaaggatcagcaggagaagctcaaggagaaagatcttgccacctatggcttcctg…	MNQTLSSSRVLSGMRPTGRLHLGHYHGVLKNWVELQHQHECFFFVADWHALTTHYDDPSIIPASIWDMVIDWLAAGVDSESATLFIQSLVPEHAELHLLLSMITPLGWLERVPSYKDQQEKLKEKDLATYGFLGYPLLQSADILIYRASQVPVGEDQVAHVELTREVARRFNHLYGLEPNFEEHAESARKKMGKKAAKQYSQLRRAYQEQGDLQALETGRGLLEAQQNISVEERERLLGYLEGSGRMILTEPQSLLTKASKMPGLDGQKMSKSYENTISLRDTPADVENRLKRMPTDTNRVRRTDPGDPEKCPVWQFHLIYSDEGTRAWVEEGCRTAGIGCLDCKAPVIESVLNELKPMQQRAAEFEAEPELVKRIVREGSEKARAVAQETMQEVRQVM…	1218		135	350	1027	681		1.83179	1.90101	2.15672	1.93539	1.95623	0.140433		0.011823	0.0106676	0.0165914	0.0147267	0.0134522	0.00270107
48	contig_10	FIG004556: membrane metalloprotease	atgcaaggacttgatctgatacaaaagttgtcgatttttatcctgccgatggtctttgctatcaccgtgcacgaagcggcacatggctggatggccaaacgtttgggagacagtaccgcggagatgctagggcgggtgacgctcaacccgatcaagcatatcgacctggtcggtaccattttagtacccatcggtgtctacctgatgaccggttttatgtttggctgggccaagccggtaccggttaactggaataatctgaatcatcctaaacgagacatgggattggtggcattggcaggacctggtgctaatctgatgatggctctgatctgggcgatcctgatctatgtgggagctatcattatggaaaattttgactggcttggcctgccgctt…	MQGLDLIQKLSIFILPMVFAITVHEAAHGWMAKRLGDSTAEMLGRVTLNPIKHIDLVGTILVPIGVYLMTGFMFGWAKPVPVNWNNLNHPKRDMGLVALAGPGANLMMALIWAILIYVGAIIMENFDWLGLPLLLMGVAGVLINTVLMALNLMPIPPLDGGRVVYSLLPPKQAQAYSRLEAYGLFIVVILLATGLLGVILWPVVGLTIKLLPASDIVTQLIPVILSPSRS	693		92	149	236	339		1.9091	1.77687	1.76742	1.87808	1.83287	0.071355		0	0	0	0	0	0
49	contig_10	YciO protein, TsaC/YrdC paralog	atggctcagtttttccagattcacccggataaccctcaggcacgccttatcaaacaggcggtaagcatcatccaggagggtggtctggtcatctatcctactgactcgagctatgcactgggctgtcatattggtgacaagggagcgatggagcgagtcaggcgtatccgtaaggttgacgaatcgcacaacttcaccctggtatgccgtgacctgaccgaaatctccaactatgccaagatcgataatcgtgactatcgactactgaaggcgctcacacctggcccctatacctttatccacaaggcaaccaagcaggtaccgagacggctgatgcacccgaagcgaaagaccatcggcatacgtgtcccggacaacgccatcgccagtgccttgttg…	MAQFFQIHPDNPQARLIKQAVSIIQEGGLVIYPTDSSYALGCHIGDKGAMERVRRIRKVDESHNFTLVCRDLTEISNYAKIDNRDYRLLKALTPGPYTFIHKATKQVPRRLMHPKRKTIGIRVPDNAIASALLEELGEPIMSTTLIMPGEDMPLTDPYEMRDLLDHSVDLIIDGGYCGFEPTTVVVMTEEVPEVVRAGKGDTSLFEV	624		12	74	15	151		1.10055	1.52433	0.704261	1.57824	1.22684	0.408663		0	0	0	0	0	0
50	contig_10	FIG00031715: Predicted metal-dependent phosphoesterases (PHP family)	atgttttgcatatacgatctacacagccactccaccgcttcagatggcaccctctctccacatgcgctggtgctgcgtgctgccaatgcgggggttcaggtgttggctctaaccgatcatgataccaccgccgggattgaagaagcgcagtcagccgccaaacagtgcggtcttaaattaatagcgggtgtagagatctcggttacctgggacaaacaaacggttcatattgtgggtctgaatgtggatccgcacaaccaggccctgcagcaaggtttgtgtgaattgcaggagttccgtgattggcgggccagggagatggctgatcggctcgaaaaggcaggcattgccggtgcctatcaaggtgcgcttgctcactccaatggtgtgctgatcagc…	MFCIYDLHSHSTASDGTLSPHALVLRAANAGVQVLALTDHDTTAGIEEAQSAAKQCGLKLIAGVEISVTWDKQTVHIVGLNVDPHNQALQQGLCELQEFRDWRAREMADRLEKAGIAGAYQGALAHSNGVLISRTHFARFLVEQGVVSDERKVFKHYLVNGKPGHVAGKWASLEQAVDWIHGAGGQAVVAHPARYRMTRSKLRRLFRDFIEQGGDAIEVISGSHSRDDYFSMAKHAQDLGLKASAGSDFHSPENPWVELGRLPMLPDNCKPLWADWDVSFENPSTRRTG	870		103	289	404	349		1.86001	1.96323	1.90012	1.79318	1.87913	0.0713358		0	0	0	0	0	0
51	contig_10	hypothetical protein	ttgctcagcctggcgctggatcacatggagcgggcccggaccttgctgacccagtgccgccaactgtgcctgccgcccatccagacccgggatctggagacttggctccactacgccgacctattggcagaacagatccaccgccgctgtctcatgggcgaaaccatcccccacgaggaaaagatcttctccatcttccagccccacaccgaatggatcaacaagggcaaagccggggtcccggtagagctgggcctgcgggtgcatatcgtcgaagatcagcaccaattcctgctgcaccaccaggtggcccgcaagcagaccgatgaaaagctggcgatccacctcacccgtgagacaaaaacccgtttccccggcctgaccggcatgagcttcgac…	MLSLALDHMERARTLLTQCRQLCLPPIQTRDLETWLHYADLLAEQIHRRCLMGETIPHEEKIFSIFQPHTEWINKGKAGVPVELGLRVHIVEDQHQFLLHHQVARKQTDEKLAIHLTRETKTRFPGLTGMSFDKGYHSPENQRELPQLINQVTLPKKGRCNLAEQAREQSPRFQQQRRQHSAVESAINALEQGGLDRCRDHGIDGFERYVALAVVTRNIKRIGVLLRQEEQAKEKRKRGPCKKAA	738		2	0	0	0		0.420852	0	0	0	0.105213	0.210426		0	0	0	0	0	0
52	contig_10	hypothetical protein	atgcgacaggtagaaaacccccagcgccaatttggccaggtcgacatcgccgacatcgtactggactccaaatcgcgtgacgacatcccgcagttgctgcggggcttgcagcacatctactgcacccctggattacgcgctgaagtgttcgagaccctgcaacaggtcattccccgcgatgcggacggcaaccccgtctccgcggacaatggccgccccggcatggagcagtggaagattctggtgcttggcgtattgcgcctgggcatcaataccgactacgaccgcttgcacgagctggccaatcagcacaacaccgtgcgccaattcctcggccacagcgactggtccgatgagacgacctacagcctgcaacaactccgcaacaatctgcgcctg…	MRQVENPQRQFGQVDIADIVLDSKSRDDIPQLLRGLQHIYCTPGLRAEVFETLQQVIPRDADGNPVSADNGRPGMEQWKILVLGVLRLGINTDYDRLHELANQHNTVRQFLGHSDWSDETTYSLQQLRNNLRLFTPEILDQINQAVVRNGHTLVKKSQTLGQPTLNSWPAATRSWWRPMCTTPPISTCCGMLCANSCRTASAWPSLWN	627		0	0	0	0		0	0	0	0	0	0		0	0	0	0	0	0
53	contig_10	hypothetical protein	atgctttttccaggcctagatctcaactatatcagtcatcgtttcgatgccatcacacccgctgttgtgtcagccaataaggacctccgagtaaccgacccggaccggtcccctcctgtgctccagcaggcgatgcatcgattgattgaactgttggaaatagtcgtgggtcaaatcgaagccactcctgacagcacacaggtctcacgggaagagctgaatgaattaggagattatgggattcaacttctggcagacttctcttccattgccagtgcacttaacatgtcgcaacagagccaggagctggaagatctcaccttacccatggcactctggatcctacgccagcaaggggaattacgtaccctggagcctgttgtcaactcactggcccga…	MLFPGLDLNYISHRFDAITPAVVSANKDLRVTDPDRSPPVLQQAMHRLIELLEIVVGQIEATPDSTQVSREELNELGDYGIQLLADFSSIASALNMSQQSQELEDLTLPMALWILRQQGELRTLEPVVNSLARLANSLREPSQLQQLYDVAVELLQAVEHTMQNDQEISLKADTRRILLMNQAIIATRSHQPALIDEAYQTLCSVIPDEAAQFFREGMEQMDALNYPQSVREVVEKYYNLWSLPRTLH	747		196	912	372	1577		2.20233	2.52507	1.93011	2.50868	2.29155	0.283005		0	0	0	0	0	0
54	contig_10	Intracellular septation protein IspA	atgaaatttcttgctgacttttttccggttattctctttttcgtagcttacaagttttacggcatctatattgccaccggtgttgccattgcctcttctattgcccaggttgcttacggttggttacgcaagggacatgtcgagaagatgcacttgatcaccctcgcaatccttgtcgtattcggtggactcacaattctgctgcaagaccgtaccttcatcatgtggaaaccctctgttatcaactggctgttcgccgccaccttcctcggcagccagtttgtgggtaaaaaaccactggtacagcggatgatggagagcagcatcgacgtacctgatccgatttggatgcgcctcaaccttacctggagtctgtttttcatccttttggggtttctc…	MKFLADFFPVILFFVAYKFYGIYIATGVAIASSIAQVAYGWLRKGHVEKMHLITLAILVVFGGLTILLQDRTFIMWKPSVINWLFAATFLGSQFVGKKPLVQRMMESSIDVPDPIWMRLNLTWSLFFILLGFLNLYVANDFFVAEQQLAELTGLQQIDFDNCGQHFQGNELEMCNTAHSLEESWVNFKLFGMMGLTMGFIILQAFYLARHLRENELEHEGS	666		187	816	343	1191		2.23158	2.52661	1.94454	2.43685	2.28489	0.258327		0	0	0	0	0	0
55	contig_10	YciL protein	gtgtactacgcgattattgcggaagatcgagaagacagtctggagcaacgtataaaagtacgccaggatcatctgtcgcgactgcaagccctgcaaaacgaagggcgtcttttactggctggaccacacccggcaatcgatgctgacgacccaggccctgcaggattctccggtagtctgatagtggctgaattcgacaacctggaaagtgccaaacagtgggctgacgatgacccttatatcaaggccggtgtctacgcccgagttaatgtaaaaccctttaaaaaagtgctgccagcatga	MYYAIIAEDREDSLEQRIKVRQDHLSRLQALQNEGRLLLAGPHPAIDADDPGPAGFSGSLIVAEFDNLESAKQWADDDPYIKAGVYARVNVKPFKKVLPA	303		47	186	81	229		1.97593	2.22774	1.66431	2.06497	1.98324	0.236807		0	0	0	0	0	0
56	contig_10	hypothetical protein	atgatgactgcagcaaattcactaaaaaaatccttcaaacacaataaggtatgttcaacgatgaaaaagaagatcattctagctgcattatgcagcgccgggctgctgacggcctgtaatcagactacagaacagactgccacagaggctgcctcagagtccggacgttcagccacgttaccggcaaaaagtgaacaagcctcctctgatgaaatggatatcgagaccctgttaactgtcaatggaaaaccggtcactcgagccatgtacagcctctacttccaggaccgcatgcgtaatgtagctgatgcgaagaactcccctgaaatgcagatgagcgttctcaacgagctgtcaaatattctcattgtggcccaggatgcagaaaaaagtggccta…	MMTAANSLKKSFKHNKVCSTMKKKIILAALCSAGLLTACNQTTEQTATEAASESGRSATLPAKSEQASSDEMDIETLLTVNGKPVTRAMYSLYFQDRMRNVADAKNSPEMQMSVLNELSNILIVAQDAEKSGLHERADITASLELLKAKLLTQVAIQEHATSHKPTDEQVQQVYDAEYAGQSNAEFKARHILVKEEDEAKSLIEKLAGGADFAELAIEHSTGPTGKNGGDLGWFDPAQMVKPFADALNGMEKGKYTTAPVKTQFGWHIILLEDSRETEAPTLESVKGKILTKLQQGSLSEYMQGLRDDSTLVFNEKNAKPAVSAEQTPETPAAESPAEGAMEAATGKEMTSGEQPATEMPAADAPAAVENQAEEMKEAKE	1143		319	1184	1088	1223		2.22897	2.45393	2.20903	2.21486	2.2767	0.118451		0.117608	0.142118	0.310715	0.235434	0.201469	0.0887761
57	contig_10	hypothetical protein	atgaaccaagaatctaaaaaagagcgggaaatcatgatggtgatgcgcaagttgctaaccactatcgtgcgcgaggtaacccccgaacataagagcttgaggcatcccctgtcggatcatacgatacaggatatccgtagctgcttaggtctgatcactgcccgtgaaaaggaattagccgataatgacggcagaacggctcaagaacgtccctattttaccgatgatcctccagagacgaagattgttcctatctcaagaatcggtaaggtcaagcaagagagtgaagaatag	MNQESKKEREIMMVMRKLLTTIVREVTPEHKSLRHPLSDHTIQDIRSCLGLITAREKELADNDGRTAQERPYFTDDPPETKIVPISRIGKVKQESEE	294		63	215	143	418		2.115	2.30335	1.92	2.33765	2.169	0.19271		0	0	0.00989622	0	0.00247406	0.00494811
58	contig_10	DNA ligase (NAD(+)) (EC 6.5.1.2)	ttgaacgcaaccgccgccgtggtggaacgtattgagacactacgcaacgaaatcaactaccacagccggcaatattacgtcttcgatgagcctgtcattcccgatacggaatatgaccgattgtttcgtgagctgcagaatctggaggcggaattcccacaatttattattgccgattctccgacacagcgggtgggagataccccgttagtgggttttaatgaggtctcacacagcttgcccatgctctccctcgataatgccttcgaagaggatgagatgggtgagttcgaacgacgtatacgtgatcggttgaagcttgatgggggagagaagatcagctatttggctgaaccgaaactcgatggtctggctgtcaatctgcgctatgagcaaggt…	MNATAAVVERIETLRNEINYHSRQYYVFDEPVIPDTEYDRLFRELQNLEAEFPQFIIADSPTQRVGDTPLVGFNEVSHSLPMLSLDNAFEEDEMGEFERRIRDRLKLDGGEKISYLAEPKLDGLAVNLRYEQGRLVLGATRGDGSRGEDVTSNVRTINAVPLKLQGNDWPPILEVRGEVFMPREGFEALNKHARELGEKSFVNPRNAAAGSLRQLDPRLTAKRPLSFYTYGFGEVAPAPIASTQSQSIYRLRYWGLPISPLQEVVTGIQECINYYRQIVQQRDTLPYDIDGVVFKVDDLNRQQQLGFVSRAPRWAIAYKFPAQEEMTQVESIEFQVGRTGAITPVARLNPVFVGGVTVSNATLHNMDEVMRKDVRPGDTVVVRRAGDVIPEVVNVVLAK…	2028		190	418	742	988		1.75996	1.75884	1.79806	1.87632	1.7983	0.0551206		0	0	0	0	0	0
59	contig_10	hypothetical protein	atggatgccatgacattgcgcatcgttctgcttgtcgccggcttcgtttttctggccggtatctatctctatgagaccaagcgtcgcaaacgggagtcagctcaggcacgaaggcgaattcagccgaaagtcaactcagctgtcgataccgtggctgaagttgaatctgaacctgatgccgaacctgaacctgatcatgagtcaatgatcgactccccggacagtgacgatacctgggtcaattgggacgaggaggataccgagctattggatcgcgagtttaaagaaatcggaacactgcaagcagatgatgaagccttatccgaaaacgagatgggtgagacaaatgtggcggcatcaatgccagagcagcaggacctattcagttttagtgctcgg…	MDAMTLRIVLLVAGFVFLAGIYLYETKRRKRESAQARRRIQPKVNSAVDTVAEVESEPDAEPEPDHESMIDSPDSDDTWVNWDEEDTELLDREFKEIGTLQADDEALSENEMGETNVAASMPEQQDLFSFSAREESPVDVPKLIIQINLRSKSKAFPGPSIEKAMKDTGLQMGEMPIYQRTATDGSNLPLFSVASMVEPGIFPKKDIDSFSTPGLTLFTQLPGPGDGMAIFSDMLFTAERLAAMLDGELHDDTHSALTKQTIEHLRGQIVEHRRQVQLARSKG	852		304	526	740	1022		2.33511	2.23021	2.1695	2.2642	2.24975	0.0690813		0.00563997	0	0	0	0.00140999	0.00281998
60	contig_10	Chromosome partition protein smc (LmuB)	atgcgtctggagaaaatcaagctcgccgggtttaagtcattcgtcgatccaactactgtaccgatcccaagcaatctggtaggtatcgttgggccaaacggatgtgggaaatccaatgtcattgatgccgtccgttgggtcatgggtgaaagctcggccaaaatgttgcgtggcgaatcaatggcggatgtcatctttaatggttcaagtgtgcgcaaacctgtaggcaccgcaaccattgaactgctttttgataatgctgagggtaaggctggcggccaatacgcacaatacaatcagatctctgtaaaacgcctggtatcgcgagacggccagtctcactactatctgaatagtgttcgctgccgtcgcagggatatcaccgatctcttcctgggt…	MRLEKIKLAGFKSFVDPTTVPIPSNLVGIVGPNGCGKSNVIDAVRWVMGESSAKMLRGESMADVIFNGSSVRKPVGTATIELLFDNAEGKAGGQYAQYNQISVKRLVSRDGQSHYYLNSVRCRRRDITDLFLGTGLGPRSYSIIEQGMISRLIEARPEDLRSFLEEAAGISKYKERRRETENRIRHTRENLERLTDLREEVAKQLQHLKRQAATAEKYQELKQHERQVKAELLALRWRTLDEELQQRERKIAELQNHLEAAVAEQRKLESEIESDRDKHTEVNDQFNEVQGRFYGLGAEVSGLEQAIQFARDSQRQQQQDLEQVEHALQESEAHRAQDEGRLSDLNNNLQQEQPKLDEARRQETQLNEALSQAEQAMQTWQTEWDQFNQQAAEPAQTAQ…	3510		524	1609	1179	1883		1.95948	2.10179	1.76155	1.91765	1.93512	0.140007		0	0	0	0	0	0
61	contig_10	NADPH-dependent 7-cyano-7-deazaguanine reductase (EC 1.7.1.13)	atgtccagccaaccaagcaaagatctggaaacgtttgataatccccagcctgaaagggactataccatccgtattcatattccggagtttacctgcctctgccccaagaccggccagcccgactttgccgagatgaccctggagtacgtgcctgacaaacgctgtgttgagttgaaggcgttgaagatgtatgtctggtcttttcgcgaccaaggagcattccatgaagccgttaccaatgaaatcctgggcgacctggtcggtgcaacccaacctcgttatatgcggctgacggcggaattcaatgtccgtggtggcatctacaccaccgtggtagtcgatcatagggctgagggttggtcccctaccacacctgtatccttgccctga	MSSQPSKDLETFDNPQPERDYTIRIHIPEFTCLCPKTGQPDFAEMTLEYVPDKRCVELKALKMYVWSFRDQGAFHEAVTNEILGDLVGATQPRYMRLTAEFNVRGGIYTTVVVDHRAEGWSPTTPVSLP	390		2	11	42	52		0.612227	0.940346	1.28318	1.32863	1.0411	0.334345		0.012373	0	0	0.00770584	0.0050197	0.00610138
62	contig_10	Carbohydrate kinase, FGGY family	ttggtcccctaccacacctgtatccttgccctgaatgaacgggcttgtatccataccgattctgaattacccattaaacacttgaaaattttcattggcattgatctaggcacttcaggctgtcgcgccattgccattgatgaaaccggtgcagtcaagtccgtcatcacccgccctttgccgctgtcggatgggaaaaagccagaacagcgtcagcagacacctgaacactggtggcaagcaatcatcaagctgttgcgtaagatcagcgatgcttgcggtaaccactcgatagcggcaatcgcagtggatggcacctcctcgacattgctactcagtgaccaccaggggaatccgctcaccccggcattgatgtacaacgacagccgtagtctggag…	MVPYHTCILALNERACIHTDSELPIKHLKIFIGIDLGTSGCRAIAIDETGAVKSVITRPLPLSDGKKPEQRQQTPEHWWQAIIKLLRKISDACGNHSIAAIAVDGTSSTLLLSDHQGNPLTPALMYNDSRSLESLTTLKKVAPKGSPVLSANSSLAKLLYLRQSLSTNHYLALHQADWIIGKLCGNFSVSDENNALKLGYDPIQREWPAWMDALAIPQHTLPMVVPSATIIGRLSQQAATITHLKCGVPIVAGTTDSNAAFIAAGAVEMGDAVTSLGSTLVLKILSDKPVFAAEYGVYSHRLGEQWLVGGASNSGGAVLSHYFSDTEIASLTQGLQLDKPTGLNYYPLLQPGERFPINDADYSPRLVPRPESDLLFFQGMLEGIASIENEGYRLLQRLG…	1359		18	73	388	175		0.953907	1.19579	1.69228	1.31423	1.28905	0.307814		0	0	0	0	0	0
63	contig_10	hypothetical protein	atgcgaagaatcataatatgtctcgacggaacctgggccagccccgacaatctggtggagcgaggcgacgggtcggaggttcacaagccgtccaatatactcaagacctaccgagctgtggtaccaaggtccgatggtgggatcgatcagatctcctactacgatgaaggcgtgggagcgctatccgcccagcggggtcttcgcaacaaggcacttgcaaaactcgattcgttgctgggtggtgcatggggcgcgggatttgagcagaacatcgagtccgcatatagcttcatcgtaggcaacaaactgcctaacgatgaggtttttgtgtttggtttcagcagaggcgctggccaggcgcgtagtctctgtcgtttcatcgactggatgggtggcacc…	MRRIIICLDGTWASPDNLVERGDGSEVHKPSNILKTYRAVVPRSDGGIDQISYYDEGVGALSAQRGLRNKALAKLDSLLGGAWGAGFEQNIESAYSFIVGNKLPNDEVFVFGFSRGAGQARSLCRFIDWMGGTLQKPDAYFIPDFFKHYIETEAAEGAAQQFMDQLISTGKKIAPPNPIQVRFLGVYDTVLALGSRLRADFDNDKRTTAPGLSFHVGEKPPKIVSVARQALAIDERRTDFRPEIWQGAHPDQSVEQRWFPGVHTSIGGGYANDGLANGALHWMIEAAQQEGLAVDRKFLGFYRPWFGDERNESYTGFMKLRGWISGLKGESGDRDLLASTSFAGTDVHETALKLLAHDDSYRPKNLLALIRSRPDLASQLPAGIV	1158		455	491	1817	898		2.37679	2.0682	2.42504	2.07605	2.23652	0.190874		0	0	0	0	0	0
64	contig_10	LmuA	atgttccgacttgaggtgctccctgcccgctacggtgattgtatctggattgaatacggcgaaaacccggtgcggcgcatgttgattgacggtggtgcacccggggtctacaaaaaggcactcaagccaaggctcaagcaactcccagacactgcccgggagtttgaactgcttgtcatcacccatgtcgattacgaccatatccgtggcatcatcgaactggcccatgatgacagtatcccgttcaaggccaaagatgtctggttcaacggttatcggcatcttccgaagctggacaatcataaagtcctggccggcaagcacggtgaagagcttactgatctactgttaaagaatggccacagttggaatagacagggattcgatggcaaggctgtc…	MFRLEVLPARYGDCIWIEYGENPVRRMLIDGGAPGVYKKALKPRLKQLPDTAREFELLVITHVDYDHIRGIIELAHDDSIPFKAKDVWFNGYRHLPKLDNHKVLAGKHGEELTDLLLKNGHSWNRQGFDGKAVVIPDDGDLPWIKFDGDLTVTLMGPTIPMLADLRKDWEHSCKDIRITPEELEEARREGRYKTLGANETATTKPRRPDIEQLLRADYEEDPSSANGSSIALLVEYQGYRALLAGDAHPSTLVKSIDRLGQDKLKLDVCKLPHHGSRGSVSAALIKRLDCKRYIFSSNGDQFYHPHPEAVARVIEYGGDQPKLLFNYHTDETNIWDDDLLRNTYGYETVYPDGEKGGIVIEKGGNE	1101		105	179	205	281		1.76754	1.65782	1.51131	1.60077	1.63436	0.107326		0	0	0	0	0	0
65	contig_10	hypothetical protein	atgaagtcaaccttagttgaatttgcccgctttaagcatctagggacaggtattctgaggaagggagacgagtacctgcgtacagtcatcgaccacccggtacagcaggtctgcatgagcattgaccaattaccttttaatagtctgatgcatgagttgcgctatgaaaacgacaccgaggaagcgcgcatcgatgcactgagtacactatcagagctggttacaaattttctgcagcggcatgatgatcacaaagatattacggacctgctcgaagaactcaataaaaaataccaggacgacccagaagcgttatcaaagcaagtcatgggacttctgcaacagcatgacaatggcaataggctagtggatggtcctttgctgaaagagatcaaaaag…	MKSTLVEFARFKHLGTGILRKGDEYLRTVIDHPVQQVCMSIDQLPFNSLMHELRYENDTEEARIDALSTLSELVTNFLQRHDDHKDITDLLEELNKKYQDDPEALSKQVMGLLQQHDNGNRLVDGPLLKEIKKGCNALQQIDLVANATELSALPFEAALSDDGTPLFRSGKGVVLTRRVRGDFNESPAHWPVTPRVLFIWSAAGGEVPYKEHREALLEALKPWLPPGDPESVFVEIGNAKRRQIEQVTKDGEFTHFHLLAHGQRLKQESDKRFGIALNHPIEGADVVTPEQLSETLTGIRSSAVVVTLAACDAGNQSDVINPEKSLAHILHTSGFPVVVASQLPLTIKGSNILVQRFYDDLFEGLDVREALHRTRVELYEKEEAGHDWVSLVGYVQLPE…	1938		87	314	509	222		1.44857	1.65636	1.6568	1.26602	1.50694	0.188179		0	0	0	0	0	0
66	contig_10	hypothetical protein	atgattcaagactatgttgatgattataagatcgagcaacaaggaggcaccatggccaattcaattcaactggaggaaaattttatcattgggggtaaatctagcgcgtatttgacacccaacttccgactcaaagagttcactcgggccaatggaaaaattcgagtgcatagggagctggtggctgggctacagattttgcgggacaacctttcaatgcctatcgatatcgactctgagagacctgcagcagcctatcatcctggcgacgatggcctctgcgtggtgattactgcaaaagatccatccagtctggaaaaggaggtgaaaaagctcatcaagctggactatttcagccgctgcgaacgcaagggggacaacctctacctggagatgccc…	MIQDYVDDYKIEQQGGTMANSIQLEENFIIGGKSSAYLTPNFRLKEFTRANGKIRVHRELVAGLQILRDNLSMPIDIDSERPAAAYHPGDDGLCVVITAKDPSSLEKEVKKLIKLDYFSRCERKGDNLYLEMPDPSQLPHLAPKVAFDCGMKVTAAFETSGDPYQQVTGNFDLAGLSYGPIQCNLKSGTLQELFRRMRGEDERRLQRCFDNEDDYKFFWKVLDGSRKKAIIWADGLSTGTGKHGFSQPWKGYLQAVGRETLFRKVMLRYAYDKYGKLLMSALAFLRGVSPIPINNLRCLAALYDMGVQQGSLSKAHNAIKRRVAAEQPADEFSLTRIAVEERAKKASSRWRADCLSRRLCILERQPVSVSLDGQRSRRSNRSSYLLRDSSVKGLDRYLVG	1203		838	617	3231	204		2.62467	2.1502	2.65778	1.42868	2.21533	0.573407		0	0	0	0	0	0
67	contig_10	hypothetical protein	atgtcaggaaagatacaagcagtcacactgctacccacaccttcgcgacaactttatatctggcagttgaccacccatgcactggcattgctggtcacactcttcgctcccctgatactgatacataagttactgctgctattgttgttggcaatctatattttgtattcacaacgacaatctcaaagaaccaatcgtaaacatatcctcaaggtaaggatagagcctgatggcaggtctcgactaaccatgggagatgggcgacgattgatagctaaggtccgttcggatagtgtcattactccctggttaattcttttacgattcaatctcaagcaaggatggtttcatccgacaatggttttgtttgaagatgcattgcctcatgaacagatgcga…	MSGKIQAVTLLPTPSRQLYIWQLTTHALALLVTLFAPLILIHKLLLLLLLAIYILYSQRQSQRTNRKHILKVRIEPDGRSRLTMGDGRRLIAKVRSDSVITPWLILLRFNLKQGWFHPTMVLFEDALPHEQMRQLRVLLKFGGINQEDG	450		37	55	29	23		1.70431	1.53704	1.0751	0.943811	1.31507	0.36341		0	0	0	0	0	0
68	contig_10	hypothetical protein	atgaagaagctgaacaaaaccatggtattagggataatgttagtgattcctggatgggtcactgctcaaactccgctgacacaacctgggccacttccgtttcaaacctttgatgttgacgggaacggttccatcagcaggcaagaatttgaaacggtacatgcccagaggcgatcagctagaaccaatcagggcggtccgatgcgggggcaggcaaccagcccaaagttccaatacttcgatagtaatgatgatggtcagcttagccagaaagaactcctatctggtcagcacaacagaatgctaatgatgaagcaaagtgggatgcgtggtggcagggggatgggtcgtaatatgccggcatttggtgactttgatttgaaccaagacggtatcctg…	MKKLNKTMVLGIMLVIPGWVTAQTPLTQPGPLPFQTFDVDGNGSISRQEFETVHAQRRSARTNQGGPMRGQATSPKFQYFDSNDDGQLSQKELLSGQHNRMLMMKQSGMRGGRGMGRNMPAFGDFDLNQDGILVQEELDQARAKRIAERANQGYLMRNLGNAPTFNSIDRDRDGQVTADEFAAAQAAHRQQRNR	585		216	261	383	151		2.3499	2.09012	2.04771	1.60555	2.02332	0.308894		0	0	0	0	0	0
69	contig_10	diguanylate cyclase/phosphodiesterase (GGDEF & EAL domains) with PAS/PAC sensor(s)	atggatgtactctttatatttagaacaagcagtgatgctggatacatggtaaatagactccttcccaattttcaggatgacggaagacgattgcacctccaaatgtggatagcgatgggtgtgtggtctctattgattcttttcctacttatctggtcactgagaaatgaagatactgaaatgttggagttggccaggctagaggcggtagccaacttcaacaaagaccaggcatttcgtgtgtgggccagcaaacatggcggtatctatgttcccatcagtgaacacactcagccaaatacctatttaagccatattcccgaaaatgaattggtgacgccttcagggcgtcgactgacattgatgaatccagcctacatgctgcgacagatgatggat…	MDVLFIFRTSSDAGYMVNRLLPNFQDDGRRLHLQMWIAMGVWSLLILFLLIWSLRNEDTEMLELARLEAVANFNKDQAFRVWASKHGGIYVPISEHTQPNTYLSHIPENELVTPSGRRLTLMNPAYMLRQMMDDYNELYGVKGRITSLIPLNPDNAPDEWEREALIAFEMGEEERFEVTEINEVPFLRLIRPMVTAEECLKCHSHQGYTVGSIRGGVGVSVPLASYLSVANSRKRNLLIAITMIWAVGIVSMWLVGKRSQQRIQERKSYEGQIWHQANFDSLTGLSNRSLFMDRLDRALAYARRHEYKLALLFIDLDRFKDVNDTLGHAIGDLLLQEAAQRLQGCVRDMDTVSRLGGDEFTVILPEVVDGMSATMVAGTILTSLSRPYELDGQETQLSA…	2133		110	538	284	280		1.5068	1.84514	1.37097	1.32218	1.51127	0.235885		0	0	0	0	0	0
70	contig_10	hypothetical protein	atgtttcagagtgaccatggtttttcatccggatttctctttctaatcctggcaatggttgtttcgtatggtttcgctgatgagagtgatgatgatgtacatacggagatcccatcagaccaggcagattcagccaggatctaccgtacacgagatgaacagcgtgaagcgggtctgcagagagagattactccctggcttaccctgtcgggtctactggaaggtgaagtcctctctgaaaggtttgatccacgggaacgacatcccgatatcaaggccagcgagagtaatgcaacattacagctgggactgatagccgatctgttcgctctggcagaggctgaggtgatcgtcgaatacgataccgatttagacaaatttgttgcagatgaagccatt…	MFQSDHGFSSGFLFLILAMVVSYGFADESDDDVHTEIPSDQADSARIYRTRDEQREAGLQREITPWLTLSGLLEGEVLSERFDPRERHPDIKASESNATLQLGLIADLFALAEAEVIVEYDTDLDKFVADEAIITFEYEPWELSLGKQYTPFGIYFSHFVSGPLLEFGETRSRKTAILTYGPSDEFDLSLALYRGRATEQGNDAEEWDWAVGFEAWPMNNLSFGLSYQSDLADSDERLLEEEGNRYADRVSGISGYLLLVSQQFEFSFELVAATDYFQELEKHQNRPMAWNAELAYFFPKSHFELALRFEESRELADAPKYQYGLAVTRYEGKHASLTLEYLHGQFEEGFFDIELDDDIPIQHVHTVSAKVTIEF	1128		132	285	261	116		1.85503	1.84587	1.60306	1.22184	1.63145	0.296956		0	0	0	0	0	0
71	contig_10	hypothetical protein	atgaaacacgcactgctgatgatgagcacattggctttctctgtatcatcactctttttcacaacgacagcattcgcacaggaggatggcagatcaccctgcgaaagaaccgcaaatcagatgttccaagcgtgtaaatccgatgttgtagacgactacaaaacaaccctggccaattgtaccaacctggcactacgcagtgaacgtgtggcctgccgtgcagaggcaaaactggtacggatggaggaagccgagttttgcggcgatcagcgcgatgcccgaacggatgcctgtgagattctaggtgaggagcgttatgactctgatcccctactcgacccagccattgtctttgttgatcctgataatgtcgatcactcaacagtaaatccctatgta…	MKHALLMMSTLAFSVSSLFFTTTAFAQEDGRSPCERTANQMFQACKSDVVDDYKTTLANCTNLALRSERVACRAEAKLVRMEEAEFCGDQRDARTDACEILGEERYDSDPLLDPAIVFVDPDNVDHSTVNPYVSVVAGHTYVLRAGEEGEETVVVHVTEESREIQGVLCRVVADAVVIAEEDEEDGGIEYVAVEITDDWFAQDTDGNVYYCGEIARNFEDDILVDLDGSFESGREFAKAGVLIMAMPTVGLAHRTEFSLGEAEDIIQYLDLAAIPSVENENFPCADVGGCLMTFDFAPLDPESTENKYYIPGIGFVLAEAMEDGVLTAEREELLCVGDSLDILEDPQCEIEDPEELLEELCELSPDAFCE	1113		574	489	1076	213		2.49447	2.08351	2.21573	1.47935	2.06826	0.428348		0	0	0	0	0	0
72	contig_10	hypothetical protein	atgaacggtcatttaaaaaaaatgggacattggcgcagtatattcatcatcattgccggtagtatattgctcattgcactggaaatatttgaggaccctgacctgacgctcggtgagatactcatcgagatgattcaacccacgctgattgttatcatcgctgtcggtatggtacgtctgacagagcaattcaatattcaacacgaaacacagatgttgctgattaaagaccttgaaacagcacgtgtcgagggtatgcaatggcgaagtggtatgagtgacctgatcaagggactcagtcatggtatcgccagacaattcaatcaatgggcgttaaccgctgcagaacgtgaagtgggcttgttgatattaaagggactgagttataaggagattgcc…	MNGHLKKMGHWRSIFIIIAGSILLIALEIFEDPDLTLGEILIEMIQPTLIVIIAVGMVRLTEQFNIQHETQMLLIKDLETARVEGMQWRSGMSDLIKGLSHGIARQFNQWALTAAEREVGLLILKGLSYKEIAIMRDVSEKTVRQQAHSIYRKAKLSGRAALSAYFLEDLLLPATSSVYQEP	549		289	277	362	168		2.50335	2.14314	2.05077	1.67778	2.09376	0.339162		0	0	0	0	0	0
73	contig_10	Predicted signal-transduction protein containing cAMP-binding and CBS domains	atgatgccgacaccacaacaacctcccagaccaccgaaaccccttgccgagtttcgatccccctttgccggtgcaggtgtgggcgatattccgttacgtgagcttaccaaaaacgaacccttgatcataagccctgaaaccacactccgtgatgccttgtttgaactcaacagagacgatgtccgggcgggcgtgatcgcggaacatcgagataatcctttgggtattgttacattgcgtgatttgatcgacgccatcacgctgaaacgtgctgatatgaacgagccagtcatctcctatatgacagccgcgcctatatcgttaccggtcgatgcacctgctcatcgggcaaaggttgctttgacgcgtagtagactgagccacctggttctgcttgag…	MMPTPQQPPRPPKPLAEFRSPFAGAGVGDIPLRELTKNEPLIISPETTLRDALFELNRDDVRAGVIAEHRDNPLGIVTLRDLIDAITLKRADMNEPVISYMTAAPISLPVDAPAHRAKVALTRSRLSHLVLLEPDGRLFNLLSHSDLPGFREGGAETLINSIEHAGNVDSMAKAAEAIRQRGRELFVNGMAVEALCQWMSGLNDLLSIRVIELIADEFDLPPVSWCWMVFGSEGRLEQTFATDQDNGLIFMPDNEEDTPRIRAALLPFAKAVNKALDRCGFALCHGDIMAGNPQLCLSVREWRDRFQHWLSTPDPKSLLNATIFFDFRPLYGQDELVDELHNWLLPKPPEHPRFLHALATEALTCSPSLGLFGRFAYDGGNRYPHTIDMKRRGARLFID…	1491		31	198	217	96		1.13185	1.57208	1.40805	1.03378	1.28644	0.247733		0	0	0	0	0	0
74	contig_10	Transposase	atgtatctcagcaagcaaaaacgcaatgattatagaatatatataaaaaagttactgatagaacaggttttgcgacccatcttcctgtgcttggaattccaagcgtcccagaaaacgcaggtgcttgctgtgcaactggccaccaccagagatgaactacttgccagtggcgtgccacagaccatggatcggcgactcattcaggccaaacaaaaggattatctaattgataaggagggtaacgtctcgcctggtcgctttgagtggctactgtacttacagatctcaaacaaactgaaggggcagctgcatctcccggctgccatcaaatttcgttcactacaggatgatctggtcagcaatgagcgctggaaagccaaaaagaagctgatcaatcaa…	MYLSKQKRNDYRIYIKKLLIEQVLRPIFLCLEFQASQKTQVLAVQLATTRDELLASGVPQTMDRRLIQAKQKDYLIDKEGNVSPGRFEWLLYLQISNKLKGQLHLPAAIKFRSLQDDLVSNERWKAKKKLINQSMLPRLLAKPNRLIETLSADLKDKLHQVSQRIENGDNQNVILLNRTGKTKWRLPSNSVKSMLNNPFFDQIKPINIADVLRYVDQETGFLDHFEHVLPIQSKGRGNVNDLLAAIIGNGTNYGLYGMANISDRVYDQLKSTQANYLRPETLNNANDAINNAVAKLPIFKHYNIQEGLIHASADGQKFESRLETFKTRYSSKYFGTNKGVSAITLIANHAALNAKVIGSNEHESHYIFDLLQSNTSEIRPDVLSTDTHGVNHVNFALLD…	1878		165	867	343	1765		1.73256	2.10484	1.50321	2.15889	1.87488	0.311952		0	0	0	0	0	0
75	contig_10	hypothetical protein	gagcgcctggccgacggctttaattatcatgtacggaaagttcgtgagcaggcaaaggtttatgcgaaagatatggcataccgggatctggagggtgcagcggccaacgtcggcaaaggcgctgagtcaccgccgatttttccattgatgattctattgatgaaaatcaaccttttggtaccgtaa	ERLADGFNYHVRKVREQAKVYAKDMAYRDLEGAAANVGKGAESPPIFPLMILLMKINLLVP	186		0	0	0	0		0	0	0	0	0	0		0	0	0	0	0	0
76	contig_11	hypothetical protein	atgcggactccggacagcgtcgtgcgtgttacggtttgtatcttcaccagctggaaatgcttcgtcgaagggggtacttcagagggtatgccgggtattgttacctcgggcacagggtctggaaagacagaagcctttctattgccagtcttggcgaccattgcgaaggaggcgagacaatcgcaggccgctaacttcagacgctggacaccttggtggcattccgggagtccacgcgtggagtcaatagacttcatgcgtgacctggagtcgagagatcgaccgaaagccgtccgcgcgttagttctctatccgatgaatgctttagttgaagatcagctcgtgcgtcttcgaaaggcattagattcagatgaggctcatcgtgttttaacgaagaag…	MRTPDSVVRVTVCIFTSWKCFVEGGTSEGMPGIVTSGTGSGKTEAFLLPVLATIAKEARQSQAANFRRWTPWWHSGSPRVESIDFMRDLESRDRPKAVRALVLYPMNALVEDQLVRLRKALDSDEAHRVLTKKPKAIESFSVVIQARLL	450		56	93	219	100		1.88138	1.75998	1.92024	1.54225	1.77596	0.170103		0	0	0	0	0	0
77	contig_11	hypothetical protein	gtgaccggatggttacaacatccacgacgtgcggctgagcgtgatgagataaacagagtaagtcgtcgcattagtgaacttcggcggtgggctgttgccgctgaggagacgcggcgtgaagcagacgcacaagcactgcgggatcatgatcctgatttacccttcaactttccacgcatagtcggggcagagatgttagaccggtgggaaatgcagaggcatccaccggatatcttgatcacaaatacgagcatgttgtcgacgatgatggcacgagaggtagaagagtctatctgggatcagactaaaagttggttgctcagcgaccctgaagcctatttctttcgagtagtagatgaacttcacctacagcgtgggaacttcaggaaccgaagtggc…	MTGWLQHPRRAAERDEINRVSRRISELRRWAVAAEETRREADAQALRDHDPDLPFNFPRIVGAEMLDRWEMQRHPPDILITNTSMLSTMMAREVEESIWDQTKSWLLSDPEAYFFRVVDELHLQRGNFRNRSGILVTAPVHALGTRSAGAQTQITAYFHPVRLCRWTAMGVRSLDYFLGILRFTRLGS	567		23	140	289	192		1.40619	1.83602	1.94009	1.72088	1.72579	0.231114		0	0	0	0	0	0
78	contig_11	hypothetical protein	gtgcagaagattttgccatattcttacctgttgtcgaccgattttcacctttcggaaatggaggaattgcagcaagaggatggaccgggtcgatggttgcctgcaaagctaaaccccttcaccggtatggtatcgaccggtaggaaggatctagatataccaggaggtgttagaggctatatctacgatggcaccacaatggacggttatcccgaatatgaaaagatttgcccgccccgtcagtcccaggtacggctgtaccctactcaatgcccttgttgtggcgaatcatatccttcacgtcctgcaccaatgcggcattcaccgatccgtaactttcgtgtcggttttgcgaaaacgacacaattgctcgcgagtgaattactggctgacctaaaa…	MQKILPYSYLLSTDFHLSEMEELQQEDGPGRWLPAKLNPFTGMVSTGRKDLDIPGGVRGYIYDGTTMDGYPEYEKICPPRQSQVRLYPTQCPCCGESYPSRPAPMRHSPIRNFRVGFAKTTQLLASELLADLKRDDVKARLVSFADSRQDAAGSHLIWRAVIMKT	498		27	41	190	97		1.52787	1.37152	1.81597	1.48676	1.55053	0.18893		0	0	0	0	0	0
79	contig_11	hypothetical protein	gtgcgttatgcggcaacccgaccatcttctgaagaagccgaagaacggcgcctaactctagaggcggagatccgaaatctctcttcatccgatccaatatccaatggccaactgattagtgaactctatattgagctgaagcatctgacttcaagcaatcatgtcgatgattcagtaccgctttgtgaagtcttggatcttgaggtcaatcctgctgattcagcagtgaagccgatgctggaacgtatggttaggttagggatacatcccaccggacccgagcggtgttcgggaaatcatagggggtga	MRYAATRPSSEEAEERRLTLEAEIRNLSSSDPISNGQLISELYIELKHLTSSNHVDDSVPLCEVLDLEVNPADSAVKPMLERMVRLGIHPTGPERCSGNHRG	309		2	13	105	41		0.690726	1.09726	1.76649	1.32662	1.22027	0.449151		0	0	0	0	0	0
80	contig_11	hypothetical protein	ttgtttgtactagatgatgagggtgtgtactggaattgccttgatcgtttatcgcctgaattgaatcaggctcgtagtcaaataacggatagtcttggcgaacttgcaaacgggactattttcaataagacatatttttcgattgaagcatcggggctaggttacccttgtttttcccttcgtgcaggtgagacaaggtctgctgtcgctgcgttcgatgctgtattacgcgttctcgctgatcaatatcgctatttgccaacgccgtatggacagagatgcactagagagtggacgtcatggaacgatcttcctccatctgcgcggatccgccggttcatggtcaagtcgtggggtgatacagaggctccaaatcgattcagtgtttttctcaagcgc…	MFVLDDEGVYWNCLDRLSPELNQARSQITDSLGELANGTIFNKTYFSIEASGLGYPCFSLRAGETRSAVAAFDAVLRVLADQYRYLPTPYGQRCTREWTSWNDLPPSARIRRFMVKSWGDTEAPNRFSVFLKRLDGDNHGRGIIRAHAVRVRVPAETDGYWRCVNCGRIHLHRGTGVCTRCFRPLVELASGAVGDLRRANYLGLRLQKGYMDCRLRSEELTGMTSNPSARLRRFKGILVRDDDDILPCGQDIEVSEVLEQAAKTIDVLSVTTTMEVGVDIGSLRAVFQANMPPQRFNYQQRVGRAGRRGQAFPVVLTVCRSRSHDLHYFRHPERITGDPPPPPFLSSDLVLIAQRLVRKAWIIEAFRYLRQSWTTEWPADRMPRPDTHGEFIAVMEIVR…	1221		55	264	488	333		1.45	1.77927	1.83585	1.62888	1.6735	0.172711		0	0	0	0	0	0
81	contig_11	hypothetical protein	atggctgatatagatcgcgtggtagatattgatgagtatgctggcaaagggcttgccgaagcattagcagaggctgggctctttcctatgtatggtatgcctactcgcgttcgtgcgctgtatactaaacttgtgggcggagatcgtgtcggccgaatagacttaacctctattgatcgtgaccttgaggtggctatacaagagtttgcgccaggtcaggaactaatacaggacaagcgagtccaccgtgcggtgggttatacgggtaccttccgccagcacaatatcggcatcgtggaggatggaaaattgaagctttggccgatggcttgggtgcacctgtaa	MADIDRVVDIDEYAGKGLAEALAEAGLFPMYGMPTRVRALYTKLVGGDRVGRIDLTSIDRDLEVAIQEFAPGQELIQDKRVHRAVGYTGTFRQHNIGIVEDGKLKLWPMAWVHL	345		48	164	201	260		1.92922	2.11745	1.99752	2.06374	2.02698	0.0815677		0	0	0	0	0	0
82	contig_11	hypothetical protein	atgcatgctctacacgagctaccagaacatccattgcaggtgacagcctaccggctatgcatgaggtcgtcggtactcaatacctctataggactcaatcgccaggctactctatatcggttgaatagaggtgaacggactgaagaagggtggagtggcttcgacgcggagtacggaaacctcgagtacacgtacacacgatga	MHALHELPEHPLQVTAYRLCMRSSVLNTSIGLNRQATLYRLNRGERTEEGWSGFDAEYGNLEYTYTR	204		94	215	151	332		2.44572	2.46141	2.10056	2.39608	2.35094	0.169226		0	0	0	0	0	0
83	contig_11	hypothetical protein	atgaacgaacaaccgccgttattaagggcctatggattgatcgaggacatcgcatcaggtaccagaggctttcaggggaatgatgccgttggtttcaaggatggattctacttatcctcacctcgtgtgactgattcgatgctgattcatccaacaaatgtgcccagatcggtatag	MNEQPPLLRAYGLIEDIASGTRGFQGNDAVGFKDGFYLSSPRVTDSMLIHPTNVPRSV	177		38	121	72	144		2.11581	2.27422	1.84339	2.0967	2.08253	0.178179		0	0	0	0	0	0
84	contig_11	hypothetical protein	atgttggtatacgaagctgcctcggccttggatgtggatccagatgagtttgaggtgttggccccacgagttatacctggtcctgatggacaaccacgtcctgttttacagattgcagattctttagttaatggatccggtctctgtgacgtgttggccagtcatcgatatgacaaacctctgggcgtagagttgatggagtcgctattgaatagtccatatctctccgatgagcacaggcaaaactgtgatcaagcttgctatgaatgtttatgcaggtttggaaatcaaccatggcatgggttattggattggagactaggtctcgctactttgtctctactaatgattccagatttcaaggcaggactcgacggaaatttcaatgtatcaggattg…	MLVYEAASALDVDPDEFEVLAPRVIPGPDGQPRPVLQIADSLVNGSGLCDVLASHRYDKPLGVELMESLLNSPYLSDEHRQNCDQACYECLCRFGNQPWHGLLDWRLGLATLSLLMIPDFKAGLDGNFNVSGLRKTGQIWLPDILTMSQKYFSFVVTILPICNLSK	501		186	373	522	500		2.35227	2.31109	2.24805	2.1848	2.27405	0.07333		0	0	0	0	0	0
85	contig_11	Replication-associated recombination protein RarA	ttgcaaaaatcactttttagtaatactgatggatttactgatctatcgccccttgcccataggctcaggcccaagagcagaacagaattcattggtatcgaggatctcgaagataagtatccatttctaaaatctcagaaaccaaaaagcatgattttgtatggcccacctggatcgggaaagaccaccttggcgcatgttttgtgttccgtggatagcattgagtttttaccattctcggcagtcttatcgggcatcgcagaactaaaagttctctttcaatcagctagcgatgctattgaaatgcatcaacgtacccctgttattttcattgatgaaattcacaggttcaacaaagctcaacaagatgccctactccctcacgtagaaagcggaaag…	MQKSLFSNTDGFTDLSPLAHRLRPKSRTEFIGIEDLEDKYPFLKSQKPKSMILYGPPGSGKTTLAHVLCSVDSIEFLPFSAVLSGIAELKVLFQSASDAIEMHQRTPVIFIDEIHRFNKAQQDALLPHVESGKFILIGATTENPRSSINKALLSRLHTIELKAMSFQDTLRILAIAINNLETNFSDEEIEIMAEFSGGDARKAIGNLEMAVDLKEEGQFSIDNFKQLILENSRSYDRNKDRHYDVVSAYIKSMRGSDPDSALLWLAVMLDGGEDPVFIARRLVIFASEDVGNADINGLAIANNALHVVSNIGMPEARITLAQATTYLASTVKSNAAYTAINDALEYVKSNPTIEVPEHLKNFPTKNYPTKYQYPHSTDEGWVEQQYSPNETPQFYKPKN…	1266		70	132	152	456		1.53615	1.4702	1.32807	1.7472	1.5204	0.174353		0	0	0	0	0	0
86	contig_11	hypothetical protein	atggtgagtaacaaacttaatgagtattatgaagcgctagatagacttcagagaggccaaactttgaacgtgccgaaaggtactaaaatcacaaaggatgccgtcgcccttgaggctggccggggtcgtggcagtattaagaaatcacgtcctatttttcataacctgatccagtcaattcaagaagcagctactacccaggtacgaccaatagcaaaggccgaagagaaagtggcaaaatatcgtgctactgctgataagtatcgccagttatgggaagaggctctagccagggagttgtcattaattcacgaactgcatgaacttaagttagaattatcaaagcttcaatccagtaaggttacacactttaccaagtaa	MVSNKLNEYYEALDRLQRGQTLNVPKGTKITKDAVALEAGRGRGSIKKSRPIFHNLIQSIQEAATTQVRPIAKAEEKVAKYRATADKYRQLWEEALARELSLIHELHELKLELSKLQSSKVTHFTK	381		7	79	11	199		1.08234	1.76139	0.769215	1.90617	1.37978	0.542825		0	0	0	0	0	0
87	contig_11	hypothetical protein	ttgataaatcacatattacatgagccaaagatcgtagcgcttacttcaaatgtgatgccagatagctttgcgtggtccccaggctcacgacctcaaggtaatttcattgtaagccgcaaaccagacggcagtaccgcgtcagtatattcacaaaatacctggaacttgagcacctatgagtaccaagaaaactcactatttcttgtatttgatggctggtttgatggtgcaccaaccaatgtacagcttcatataatagaagaattaaaatgggtaatgttcatctttatttggtttagaagaagccctctaggtactagagctctttacgcacgttttctagtattacgaaaaattgctagctacatcgatgacaaaactatttctcttgaacagttt…	MINHILHEPKIVALTSNVMPDSFAWSPGSRPQGNFIVSRKPDGSTASVYSQNTWNLSTYEYQENSLFLVFDGWFDGAPTNVQLHIIEELKWVMFIFIWFRRSPLGTRALYARFLVLRKIASYIDDKTISLEQFFYEPRYILDYLQDRSAINITVLPSLLHDLIKVGPEILGYRVIGGNTLKQLRLIHSEYSQYFRQHSVIPSRIYIFFMQQFNEELSDFELIADRVIKLVRDCTLDPLNGLTHSSQYRKAKRIGINWTSNNERPTFSQLAKHYDLENYFKLWKLSTGNTVNSIQTLTGFLVRIRYICKHVIHLYSGMRHTEVTKLPFHCIETFRTSGKDHYRIIGRTSKLNRGIPTETVWITSVEGIKAIKIAQIIAQLVYRTIGDSPKKPRNISHKYP…	2043		32	124	70	659		1.01921	1.24565	0.831791	1.70019	1.19921	0.374401		0	0	0	0	0	0
88	contig_11	hypothetical protein	atgaccgagtatgtcaaaagaaaaaccattcgacataaaatatccagcgttcctactatctcattattccaccctgagcgtacagttctcacttttggagaacgtagcagtcaagatattggcgctgtgtgttatttacgtagattacccagagaaaacggcacgtatgaaagattagtagatctcgaatcatttgaaaagaaacgcgtagtatccataaatgacgtaattaatgttctggctgattatttactatcaggtcggttaaaaaaaagcaccttaagtgaactaacacgctcatttatacggtttatggactggtgtgatgattctggtcatgtgaatatactgtacgatgtagaaagtgcaaggtcaggattatacgcgttcatccaacat…	MTEYVKRKTIRHKISSVPTISLFHPERTVLTFGERSSQDIGAVCYLRRLPRENGTYERLVDLESFEKKRVVSINDVINVLADYLLSGRLKKSTLSELTRSFIRFMDWCDDSGHVNILYDVESARSGLYAFIQHLRNEIRSGSISLIFASSLQYRLISLLSDLFNTDDLNTGLNLIVGGANWNPTSPQDEMDSGRVLALCNSLFEGLSELVLDNRSFPYKLKMPSILEWEDDYLWVVPSRTWCIPPNFYSRKGDFPQRCKIWDYKNGRILSLDEITDKYCNKHAAAHAIEEAKKRLFTANHDAFNNFRLMRAAAASAAFFQLFLANTGMNHAQARELTWHENMEFIKERQGFVGIKARASNKTVAFEIQKCFLSSFKKYLRLRDYLLLNESCNLLFFSRE…	1899		85	269	152	1310		1.44734	1.59939	1.16206	2.02568	1.55862	0.360302		0	0	0	0	0	0
89	contig_11	hypothetical protein	gtgcttacaaaagctcgatgtgtagtgctccctgcatttacgctaacttccttatgcgagccatctgatccaggcgctcttcatacaattattccttttttatcatctgactgtccgtcacttgagtactatagacgcccggtagaacgccaatattctctctttagtgaatcagacacttatagttacaaccgcctacctatcgtactaaatggtgatggatcaccatggacggaagctaacctatatttactcagtcggcttgaatcagatttcaagcagaacatggcaacctatcatgggattggagatgacctagctgaatttcgacgctatcttgaagacgaagagctggatttcactcaattccaccgacgaaagttacatagaccaacatac…	MLTKARCVVLPAFTLTSLCEPSDPGALHTIIPFLSSDCPSLEYYRRPVERQYSLFSESDTYSYNRLPIVLNGDGSPWTEANLYLLSRLESDFKQNMATYHGIGDDLAEFRRYLEDEELDFTQFHRRKLHRPTYRYRGFLRLQIELRKISPNTARRRMGSVIQFYRWLINEALISPEHPPWSDTEALIKFTNTHGFSFFKEIKTTNLAIRAPKSTNPFDGTIFDSGKLKPLSPLEQGTLVESLVELGNTQMLLIHLLALFSGARIQSVLTFQVHHMQLNPPEELTEIRIPVGPGTGIDTKYDKRLTLFIPRWLYEKLRLYTFCQYAQKRRTRAGNYSDEQYLFLSNRGTPLYTSRQDQTSFNAKNSQRYLHNGESVRQYISARVIPLIRKKLELPSFRYK…	1446		31	93	45	417		1.14419	1.26942	0.796419	1.65256	1.21565	0.353386		0	0	0	0	0	0
90	contig_11	hypothetical protein	atgaagaaatctcgttacagtgagtcccttatcatcagtattccggaggaggcagagagcggcattccagcttgcagtcgctgtaccgaattgcacataccgctgaaataa	MKKSRYSESLIISIPEEAESGIPACSRCTELHIPLK	111		18	34	68	138		1.99502	1.9284	2.01912	2.27966	2.05555	0.154255		0	0	0	0	0	0
91	contig_11	Replication-associated recombination protein RarA	gtggtctttataggcgctactactgagaacccctcttttgaactgaataatgccctgctttcccgtgcccgtacctatgtccttaagatgctgacctcggaagagctggagcgcatcatagatcaggccttgagtgatgcccaaaatggattaggtaaacaaggtttgagtattaaccaggcagcccgaaccatattggcagaagcggccgacggtgatgcaaggcgagcattgaatctgttggagattgcagttgatttgaccgagtctggagagatcagtcgtcagattatagaggaggtggccagtggcacactgcgtcgtttcgacaaaggaggggaggccttttatgatcagatttcagcattgcataaatcggtcagggggtctgcgccggat…	MVFIGATTENPSFELNNALLSRARTYVLKMLTSEELERIIDQALSDAQNGLGKQGLSINQAARTILAEAADGDARRALNLLEIAVDLTESGEISRQIIEEVASGTLRRFDKGGEAFYDQISALHKSVRGSAPDAALYWLARMIDGGCDPLYICRRVVRMASEDIGNADPRALQLAINSWDTQQRLGSPEGELAIAQAVVYMACAPKSNAVYTAWKAALADAKASGSLEVPLALRNAPTKLMQSLDYGKAYRYAHDEPHGYAAGESYLPEPLRGHSYYQPVDRGMEIKIGEKLEFLRKLDGEAEEE	918		19	60	30	209		1.13002	1.27604	0.814329	1.55247	1.19321	0.307393		0	0	0	0	0	0
92	contig_11	hypothetical protein	atggaacagaataatccaccgggtcgcgataacaaatatcaatctctgatgttagttctactgctcaccctactcttgttgcaccctcttgcactctctgcatccaaccatgatgaggcggaagcggcaatacgcatcagggactttgccagggccgctcagatctaccagacactggctgagtcaggtgacctggaggcgcaattcgccctcggaggattctaccgttctggtcgtggagtaaaaaaggatcaggcacaagcctatcagtggtttctgcaagcagcgcagcaggaacatatcgatgcccaatacacaaccggcactatgtatgaaaacggttggggggtgaaagccgatacgacaaaggccatagcctggtatgagaaagcgtctctt…	MEQNNPPGRDNKYQSLMLVLLLTLLLLHPLALSASNHDEAEAAIRIRDFARAAQIYQTLAESGDLEAQFALGGFYRSGRGVKKDQAQAYQWFLQAAQQEHIDAQYTTGTMYENGWGVKADTTKAIAWYEKASLQGHKLAAKKLEYLATSSPAAGLDDTQTSNLLNRAAAAGKTEIIKRMLATGISPDTRDQFSRSALHEASINKRPDAVNLLLTAGANPNTSDSLGDTPLHSAAGLGYASIVRSLIKAGAKLETNDANRNTPLLVATGRKQGEAVAELIRNGAKVNAKNRNKQTSLDIAQLRQYTTIANRLKRAGGIATQTKNRTSDFPDLAKISQSVLPSKNEEDEEKNPFADWSTLHLAAWRGQLPLIEALLQQGSEINSLDPEGLSPLSRGVWQGH…	2055		189	954	474	1470		1.75206	2.10724	1.60173	2.04129	1.87558	0.239011		0	0	0.00140341	0.00145329	0.000714177	0.000824912
93	contig_11	Thioredoxin reductase (EC 1.8.1.9)	atgcaatacacttttgatctttatctcatttatgccttacccatactaatcgtatgggcaatttatgtattgcatggcaagcgaaaaagcaaaagaaatctggcccttaaaacagaggagttcgaggcctgccttaccgagccagcatccctgcatcccctgatcgaccccgccaaatgtatgggctgtggtacttgcgtcaaggcatgcccagaacaagtaaatcaccctgttcttgggttgatcgacaataaggcggaattgattgcaccgaccaattgtatcggccatggatcctgtaaaaccgcttgccctttcgatgcaataaccttggtgttcggtacagaaaaacgtggtgtcgacataccacttctcaaatccaattttgaaaccagtatg…	MQYTFDLYLIYALPILIVWAIYVLHGKRKSKRNLALKTEEFEACLTEPASLHPLIDPAKCMGCGTCVKACPEQVNHPVLGLIDNKAELIAPTNCIGHGSCKTACPFDAITLVFGTEKRGVDIPLLKSNFETSMPGIFIAGELGGMGLIRNAIEQGYRALDHIIESLKEVGSAPLDILIVGAGPAGFCASLRAMEKKLNYKTVEQESLGGTVFQFPRGKLVMTAPVKLPIIGDVKFTETTKEKLLEFWQDVEKKTQVKINYHERVEKITPSDKGGYEVKTSKDLYHTRTVLLTIGRRGTPRKLGVPGEDFSKITYRLIDPEQYKNQHVLVVGGGDSALEAAHSIADEPGTKVTLSYRSGAFSRAKKKNREKVDRYAQTGKINLLLSTNVLEFSKESVIID…	1320		792	2557	689	2315		2.56001	2.72507	1.9503	2.42842	2.41595	0.333314		0	0	0	0	0	0
94	contig_11	hypothetical protein	atggaaactgctgcactatcgcccaatgtcagtgagacagcattggatggtattctctccgcgttacagcgcagagtgggtatcataacaaccatagggtttaccctgttttcccttcttctgctctacatgggctggcttaatcgcagtgaggcggtttggaccgcggaagccggttggggttattggcttggtatcgtaggtggtagcctgatgttgcttttgctgctctatccgatgcgcaagcgcctacagttcatgaataagtggctgacggtcaagttctggtttcgtacccatatggtgtttggcgtgatggggccagtgctgatcatgatgcattcgagcttccatctcggttcgctgaatggccgggtagccctattcagtatgttgatt…	METAALSPNVSETALDGILSALQRRVGIITTIGFTLFSLLLLYMGWLNRSEAVWTAEAGWGYWLGIVGGSLMLLLLLYPMRKRLQFMNKWLTVKFWFRTHMVFGVMGPVLIMMHSSFHLGSLNGRVALFSMLIVAISGLFGRYFYTRIHYGLYGRKATFVSLHADSVALKKKLGRLFEVQPKAKEMLKQYEQKVMEAPESSFASARHWLTMRLMSARLYPMVMRSLNKKLLAAGYRKGWDRAKVRRKQLRIRQTLLTHRSILRQILELHFYERLFAIWHLLHMPLFVMMVITGFVHVYAVHAY	912		360	910	406	2181		2.37879	2.43773	1.88202	2.56267	2.3153	0.298854		0	0	0	0	0	0
95	contig_11	Cytochrome c family protein	gtgataattcgaaatggctactatgccttttgtctctgtttaatagtgttcttctcaacttctccagttctggcgggaaagcttgatctgttgctaatgcccgggcctgtgatatcgggtcatgctgagtttgaggagaagtgtgaaagctgccatgagaccttaaagaaggccgatcaggtagagcgctgcctctcatgccacgatcacagcgatgtggaagaagatattaagaaaggcatgggttttcacggcaagcttgacaaggaacaggcaactgactgtaaacattgccacactgagcacaagggcagggatagggatatcattaactttgacactgaatcctttgaacatacacaaaccgactttaaactaaagggagctcatcgctccctt…	MIIRNGYYAFCLCLIVFFSTSPVLAGKLDLLLMPGPVISGHAEFEEKCESCHETLKKADQVERCLSCHDHSDVEEDIKKGMGFHGKLDKEQATDCKHCHTEHKGRDRDIINFDTESFEHTQTDFKLKGAHRSLACQLCHTDELKKYSHAPSLCFDCHESDDAHQGKLGEECDKCHTEENWQERKFDHGIDTEYELIGKHIDLDCKLCHAGDHYKNTPKECIGCHLINDAHNGRYGKECDKCHSSEDWKELVFDHGKDTEFALEGRHKDVPCDTCHKRGPFDKKPSKTCFSCHEKDDEHKGRNGKECQDCHSVDDWRKVKFDHGDDTKFPLKGKHKNLVCNACHRSVEMDGLEEAECITCHRAIDVHKNELGENCGYCHNENGWNVKLFFEHDITRFPLI…	1578		142	598	311	1521		1.74277	2.01986	1.53526	2.16979	1.86692	0.283157		0	0	0	0	0	0
96	contig_11	hypothetical protein	atgacgaatactattcagcaaagcaagacgagattcagccaagctgtatttcagttttcatggcttacattgcttttagtaacattgtgtggaggattgttgaataatccttcgcaagcagctaccagtgagtacgatcatttttccaccggctttcccctgaccggtgagcatcgtaatgttgaatgtgacagttgccatgacaaaggccagtttgccggcacaccggtattatgcgatgggtgtcataacgatactgatgcagccggtaagacgatgaatcatatccgtagcaatgatcaatgtgatgattgtcataccactgtgggttggcatgtggcccgttttgaccatggcagtatctcaggcgactgttttgcctgtcacaacggcagtgct…	MTNTIQQSKTRFSQAVFQFSWLTLLLVTLCGGLLNNPSQAATSEYDHFSTGFPLTGEHRNVECDSCHDKGQFAGTPVLCDGCHNDTDAAGKTMNHIRSNDQCDDCHTTVGWHVARFDHGSISGDCFACHNGSAAQGKDDQHILSGNTCEFCHSTFSWGRVSHVDHSQVTGTCESCHNGAIAAGKHASHIATNEPCDTCHITNSWLLVYFDHSNVVSGTCETCHNGVSATGKSAIHILTSEACDLCHTTANWRVANFSHAGVRGNCESCHNGVSATGKNVGHLVTSAPCEVCHTSTNSWLSVNFIHGEEAFGRCSTCHDGITQPGKHAEHIPTTAECDRCHTSTDSWESVGFDHSEVVAGTCATCHDGVQAPGKHATHITTTESCDLCHATTANWNVIRF…	3690		450	1535	1679	4291		1.87271	2.05998	1.89139	2.2508	2.01872	0.176157		0	0	0	0	0	0
97	contig_11	hypothetical protein	atggtgttgtcttctgggcagctctatgcagcaacccgggtacttgatcgtatcgaaatagcatctgagggtgaggccaatgttgtctccgtctatttcaatgtacctgtgcgatatgtctcacatttgattaatgagtccagcagtgaagtgggcgtccagttgaaacttggccagactgcagatattgaactcagtgaactggtggagagtgatcagttgacctggagccctacggctgcggttccactggaaaaagtggaatttcagggcaaccagattggtacatccacactattagtctcattcgcaacgccggtcagcgatatcaggattcgtcagggccgtgatttctatgtcatggagttcattctgtcagacagtacagcagcatcaggt…	MVLSSGQLYAATRVLDRIEIASEGEANVVSVYFNVPVRYVSHLINESSSEVGVQLKLGQTADIELSELVESDQLTWSPTAAVPLEKVEFQGNQIGTSTLLVSFATPVSDIRIRQGRDFYVMEFILSDSTAASGLPGFGKKAVDIPVPETRAPLNFKSLPLVIYVINLSAESEPIDFTQIAPVPVGENQLLYTTKAKVEESTLYRLRLGFFRTKTEAREQLKAVKEFYADAWIDTADIAERRQAFFDRGIDRAFNDQLMEEPELVDVDPRLTEMMEMIRRTITAGDYAKAVRLLEALLEEPQNIYSKEALELLGLSRERNDQIAHAKGEYRLYLEKYPEGEDAERVWQRLLGLETAPNKPRESLREKQLAEEGEDGPKAVWDTYGSLSQNYRRDSIDSPF…	2454		97	396	262	795		1.39539	1.65464	1.27962	1.70203	1.50792	0.203298		0	0	0.00117495	0.00121671	0.000597915	0.000690624
98	contig_11	Fluoride ion transporter CrcB	ttgaaccagttaatagccattgcatcgggtggcgctatcggggcactgttccgtttttgggtagccaatggtgtgtatggcctgttgggccgcgaatttccctatggcacgctgtttgttaacgttcttgggtcgctgataatgggtttcctgtatgtcctgctgctggaacgtacaaccgtctcacctgagttgcgcggtgccttactgattggatttctcggtgcatttaccaccttttcaacgttctcgattgaaacaattaacctgcttgaacaggcagagctgcttaaggcgggattgaatatcctgctcagcgtgacggcctgtgtgatggcttgctggttcggtctggtgcttgggaggcagttatga	MNQLIAIASGGAIGALFRFWVANGVYGLLGREFPYGTLFVNVLGSLIMGFLYVLLLERTTVSPELRGALLIGFLGAFTTFSTFSIETINLLEQAELLKAGLNILLSVTACVMACWFGLVLGRQL	375		55	128	134	237		1.95187	1.9749	1.78797	1.98803	1.92569	0.093025		0	0	0	0	0	0
99	contig_11	hypothetical protein	atgaaaaagcgtgaggtaacattggtgcgggtctatttgaccgaaggtgatcatcaactacgtaaattgctcaattttttacatcaggatgaacaggtgaggggagtgactgcgttccgcggcatcgctggttttggtcgatccggtagggcacatgaggcatctttgctggatatctcaatggatctgccactggtggttgagttcttcgatctgccagagcgggtggagaaggtattgcaggacttaaatcaatgggtagaaccgggccatgtggtgagctggtccgcacacgtcaatatgggtaaataa	MKKREVTLVRVYLTEGDHQLRKLLNFLHQDEQVRGVTAFRGIAGFGRSGRAHEASLLDISMDLPLVVEFFDLPERVEKVLQDLNQWVEPGHVVSWSAHVNMGK	312		1	30	14	36		0.467492	1.43627	0.933541	1.269	1.02657	0.427335		0	0.0104864	0	0	0.00262159	0.00524318
100	contig_11	Seryl-tRNA synthetase (EC 6.1.1.11)	atgttggatccgcgactgttaagaaataacctgggcgaggtcgcccaacaacttgcacgccggggttatcagcttgatacccagcaaatcagcgaactggaagagcagcgtaagcggcttcaggtcgagtcccaggagttgcagaacacccgaaacagtcgatccaagtcaattggtaaagccaaggccgcaggggaggacattcaacccctgttggccgaagtggcacagttgggcgataaactgaaagcgctgcaagaggcgctgactcaggtccaaggagaactctccgacatcacccttgggataccgaatctacctcatgagtcagttccggatgggcgggacgaggcggataatcgtgaagagcggcgatggggtgagccacgctcatttgac…	MLDPRLLRNNLGEVAQQLARRGYQLDTQQISELEEQRKRLQVESQELQNTRNSRSKSIGKAKAAGEDIQPLLAEVAQLGDKLKALQEALTQVQGELSDITLGIPNLPHESVPDGRDEADNREERRWGEPRSFDFEPKDHVDLGDANGLLDFEAAARITGSRFAVMAGPLARLHRALIQFMLDTHTTEHGYTEAYVPYMVNKDSLRGTGQLPKFEDDLFKLCGESEYYLIPTAEVPVTNLIREQIIEADYMPRKWVAHTPCFRSEAGSYGKDTRGMIRQHQFEKVELVQAVAASQSFQALEELTGHAETILQKLELPYRVVTLCTGDIGFSSTKTYDLEVWLPGQSQYREISSCSNFVDFQARRLQARWRNPETGKPELVHTLNGSGLAVGRTLVAVMEN…	1272		147	345	497	492		1.84967	1.87624	1.82616	1.77761	1.83242	0.0418793		0.0264132	0.00766025	0.00680804	0.00470002	0.0113954	0.0100889
101	contig_11	hypothetical protein	atggattggtcaaaaatcatctgggctgtattgctgggggcgatgattctatttctctggccccgagccaaacatatgctgaaaaacagccccaaggctgaacagggggattggcaggcagtgcttctacccatcgcctttgtggtgggctttgtcatcctgcttatcatgatggtctaa	MDWSKIIWAVLLGAMILFLWPRAKHMLKNSPKAEQGDWQAVLLPIAFVVGFVILLIMMV	180		0	7	0	12		0	1.06593	0	1.04752	0.528363	0.610147		0	0	0	0	0	0
102	contig_11	Putative TEGT family carrier/transport protein	atgaatcgtatcgatattacagcaacccggtcatccgaatcggtactgtcaactaataaactgattaaaaacacatacatactgctgtcgatgacactgctgttcagtgcagtcacggcaacagcttccgttttcctcgccgtgccaggctggacttatatggcctctttgatcggtgcaatcgtactgatctggtttgtattgcctcgcacagccaactcttccgctggactgggcgttattttcggcattaccggtctgatgggttttggactcggacccattctgaacgcctacctgagcatggctaatggtcctcaaatcgtaggtaccgccatggctggaaccggtatcatattccttggactgtccggctatgcactgaccagtaaacgtgac…	MNRIDITATRSSESVLSTNKLIKNTYILLSMTLLFSAVTATASVFLAVPGWTYMASLIGAIVLIWFVLPRTANSSAGLGVIFGITGLMGFGLGPILNAYLSMANGPQIVGTAMAGTGIIFLGLSGYALTSKRDFSFMGGFLMAGLLVVFIAILAGLFINMPALHLAISAVVIMLMSGFILYDTSRMVHGGETNYIMATIGLYLNIYNLFVHLLALLGALSGDD	672		8684	12955	7134	12599		3.89207	3.72225	3.25396	3.45594	3.58105	0.282433		0	0	0	0	0	0
103	contig_11	hypothetical protein	ttgaaatttctagcattatcaccaattaatagtatgttgacctttttatctggcacggtatcctgtgctgaacattttgggacaatgactgtctcaccaatcagattgatttttgggaacaaatcaggagattaa	MKFLALSPINSMLTFLSGTVSCAEHFGTMTVSPIRLIFGNKSGD	135		0	3	13	10		0	0.850016	1.23727	1.08936	0.794163	0.552963		0	0	0	0	0	0
104	contig_11	Orotidine 5'-phosphate decarboxylase (EC 4.1.1.23)	gtgcgccccgaaggaagtgcccttggggtgcgccccgaaggaagtgcccttggggtgcgccccgaaggaagtgcccttggggtgcgccccgaaggaagtgcccttggggtgcgccccgaaggaagtgcccttggggtgcgccccgaaggaagtgcccttggggtgcgccccgaaggaagtgcccttggggtgcgccccgaaggaagtgcccttggggtgcgccccgaaggaagtgcccttggggtgcgccccgaaggaagtgcccttggggtgcgccctgaagggcgtggccagatgacggagtaa	MRPEGSALGVRPEGSALGVRPEGSALGVRPEGSALGVRPEGSALGVRPEGSALGVRPEGSALGVRPEGSALGVRPEGSALGVRPEGSALGVRPEGRGQMTE	306		510	662	2924	417		3.00294	2.77297	3.20828	2.31932	2.82588	0.381655		0	0	0	0	0	0
105	contig_11	Protease HtpX	atgatgagaattgcgcttttcctaggtactaatctagctatcctggtattgatcagtattactttcagactcctcggtattgatggactgctgatgcagaatggggttgacctggacctcaatgcactgctggtctattcagctgtgatcggtttttccggttcgttgatatccctgtttatctccaagtggatggcaaaacgcagtatgggtgtaaggatcatcgatcagccgggtagtgaggttgaacactggttggtaagcaccgttgagaggcaagtgcaacaagccaatatcggtatgcctgaagtggggatcttcgaacatacctctgcaaatgcctttgcgacaggatggaacaagaatagtgccttggtggcggtgagtagtggtttgctg…	MMRIALFLGTNLAILVLISITFRLLGIDGLLMQNGVDLDLNALLVYSAVIGFSGSLISLFISKWMAKRSMGVRIIDQPGSEVEHWLVSTVERQVQQANIGMPEVGIFEHTSANAFATGWNKNSALVAVSSGLLQQMNRDEVEAVLAHEISHVANGDMVTLSLIQGVINTFVVFLSRIIGHTVDRLVFKTERGYGPGFFVVSMISEFVLGILAMTIVMWFSRWREFRADRGGADLAGRQKMIAALKRLQQAHEPEPMPEEMAAFAISGGKIQKFFASHPPLEARIAALESQYDARFQ	891		7382	4797	3895	7258		3.69904	3.16848	2.86897	3.09411	3.20765	0.35147		0	0	0	0	0	0
106	contig_11	RNA-binding protein	atgactaaattgtatgttggcaacctaccttggactgccacagaagaggatatccgcgagcttttcaccgacgttggtgaggttcactcagcaaacttgattctggatcgtgaaacccgtcgctcacgcggcttcgccttcgtagaaatgagtcaagccgatgcagagcgtgccatttctcaacttaacggcaaggacttccaaggccgtgacttgagaatcaatgaagcacaggataagccaaagcgtagcggtggtggcggtggcggtggcggccgctggtaa	MTKLYVGNLPWTATEEDIRELFTDVGEVHSANLILDRETRRSRGFAFVEMSQADAERAISQLNGKDFQGRDLRINEAQDKPKRSGGGGGGGGRW	285		713	1400	3310	2743		3.17919	3.1287	3.29296	3.1665	3.19184	0.0707438		0.0339598	0	0.776117	0.116325	0.2316	0.366282
107	contig_11	Two-component system response regulator QseB	atgcgtattttgttggcagaagatgatcggcacttgggcgagggactcacattaggtttaaaacaattgggtcatactgtggattgggtgttggacggtgtggctgctgaacaagccctgtcgacggagaatctggatgctctgatactcgatcttggattgcccaggcaggatggtctgcatgtgctgcaaaaaatacgtaaggagggtatggatctgcctgtgctcatactcactgcccgggatacggtggagaatcgtattcagggtcttgatctgggggctgacgactatgtcgtcaagccttttgatctgctggaggtaaatgcccgcttgcgtgcaattacccgacgtcgggaaggacgttccgcaccggttatcaattatgctgatctgcaa…	MRILLAEDDRHLGEGLTLGLKQLGHTVDWVLDGVAAEQALSTENLDALILDLGLPRQDGLHVLQKIRKEGMDLPVLILTARDTVENRIQGLDLGADDYVVKPFDLLEVNARLRAITRRREGRSAPVINYADLQLDPAARSLMKAGEEIKLGANEFAVLEYLLTHQGRILSRQSLEESLYGWDEGVESNAVEVYIHHLRKKLGKELIRTIRGVGYTIQKIANI	669		264	377	863	852		2.37866	2.19082	2.34033	2.29007	2.29997	0.0813069		0	0	0	0	0	0
108	contig_11	hypothetical protein	gtgcaacagaccacacactcttcgattcgcagacgactcctgttcagcctgatttcgaccatttttatcctttggttgatagccgcattctttgtctatcgtgccgcttatcatgaggttgaagagatttatgatgcaacccttgcacaacaatcccgcatccttgccacgctaatgtctcacgaggtggaagaggacacagcggtaaaggacaatctgcaaaaacttgtaaatgagttgggtgaggatgtcatagataactccgcttttctcaggcaactccttgatgagtatatggctgacgaaagtgaaaaggactatttgaccttggttccccgtgagcaggtaacaggccaccgctatgaggtcaagatcgcttttctgatcaaaggcgtcaat…	MQQTTHSSIRRRLLFSLISTIFILWLIAAFFVYRAAYHEVEEIYDATLAQQSRILATLMSHEVEEDTAVKDNLQKLVNELGEDVIDNSAFLRQLLDEYMADESEKDYLTLVPREQVTGHRYEVKIAFLIKGVNGKTYLRSNLPTSFNTFTEGYNNQVVDGKPWRMYGLKEPSGQFHVQVGELKSVREETVSEIVFSSLWPIIVFLPVIGLLIWIMVGGGLKPLKVIANKVERRDPNSLVPISTQEVPREVVPMVESLNRLFLRVDSALENERRFTADAAHELRTPLAALKTLAQAKSLIDEHNGHRSFLDQVIRGVDRATHLLEQLLTLARMDSQSVDKSHTQEADLHDEAINVLASLGMMALEKDIELSYEGIERPIIIPGYTPGIQILLRNLIDNAI…	1482		128	340	290	528		1.72527	1.80459	1.53225	1.74254	1.70116	0.117647		0	0	0	0	0	0
109	contig_11	hypothetical protein	atgcagcgttcaagtgacaaagaccaagaaattggcatcatagatattgcttgcctagatcacaaacgcttaaggcctaccttggtctccaccatcggcagtcactgtgaagtctggcggagtaacaaacgttatgagatcacctcagagggtgaagatgaggtcgtctatacagaatttgtcataaagcggcctttcactgactattcaaagagtgaagccaaattactcgcacgtcattaccgtcagctgaaggatacgcttgacgaaatcatcccagatgcattgtttgtcatcactaagatcaatggcagacccagcctccttgtactggcgaccgcgatcaatatctggttcaacattgcaaatcagcagaatgaagaggaggcgacgaagttg…	MQRSSDKDQEIGIIDIACLDHKRLRPTLVSTIGSHCEVWRSNKRYEITSEGEDEVVYTEFVIKRPFTDYSKSEAKLLARHYRQLKDTLDEIIPDALFVITKINGRPSLLVLATAINIWFNIANQQNEEEATKLLCANPKARIQLARFVRAAQAWRISDNPRMIDLFGIDNLIMDTNRGIRFLDSFFVYFFEDTFHLIDGSDEDSELKDKVELSVKRLLYLEHLLAIVKEHCENQR	708		120	377	326	681		2.01403	2.16638	1.89649	2.16889	2.06145	0.131673		0	0	0	0	0	0
110	contig_11	Hydrolase, alpha/beta fold family functionally coupled to Phosphoribulokinase	atggcacaactgattaaaagcgactttaaacctgcctggtggctcgtttcccctcatctccagactttgtggcccagtcttacccgatcacgtccaagattggatctccgcatagaacgcattagtctacgagatggggatttcattgatcttgcctggcatgatgcagagggccctttagtcatgttgttgcatgggcttgaggggtccctcgattcgcactatgcaccaaccatcctgcatgctctcaaccaagcaggattcagtgccctgtttatgcacctgaggggctgtagtggagagcctaaccgattgcagcgcagttatcactcaggtgcttcagacgatctgcaggaagtcctccaaatccttcagaaaaaagggtgtcctcctcaagca…	MAQLIKSDFKPAWWLVSPHLQTLWPSLTRSRPRLDLRIERISLRDGDFIDLAWHDAEGPLVMLLHGLEGSLDSHYAPTILHALNQAGFSALFMHLRGCSGEPNRLQRSYHSGASDDLQEVLQILQKKGCPPQAVVGISLGGNLLLKYLGESGHNSLLQAAVAVSVPFHLAHVVERLEQGFSRIYGRHLLRKLLNSYRQKCCRLSLSSVEDVAPIRSIFEFDDRITAIQNGFIDAADYYDRCSSSSYLKHITTPTLILHALDDPFMQPDDVPNIDDLGPGVSLELSSKGGHVGFVHGNLPWRPGYWLDHRIPTFLKDRLA	960		299	640	730	597		2.27636	2.26338	2.11218	1.98108	2.15825	0.139658		0	0	0	0	0	0
111	contig_11	Uncharacterized protein, similar to the N-terminal domain of Lon protease	atgccaaacccttttattcctgaatatcagcaactacccaccacgctgcctatctttcccctgattagtgccgtagtcatgcctggggcgcaattaccactcaatatcttcgaacctcgttaccttaatatggtgcaagatgtgctggcgagccaccacatgatcggcatggtacaacctgacgaggacaacccttccaacaagcaccaactccacacaaccgggtgtgcagcccggatctcctcctatagtgaaactgctgatgggcgtattgaaatcattcttaccggcgtctgtcgatttgatatcaacagtgaactacctaccacccggggttatcggttaataacacctaactgggatcggtttaattcagactacgactttaacaatagaacg…	MPNPFIPEYQQLPTTLPIFPLISAVVMPGAQLPLNIFEPRYLNMVQDVLASHHMIGMVQPDEDNPSNKHQLHTTGCAARISSYSETADGRIEIILTGVCRFDINSELPTTRGYRLITPNWDRFNSDYDFNNRTTMEDRQLFYSTLTRYLYTNQLQTDINQLEKLTVPHLVNILTTSLPLPHEDKQSIIDAVSFDDRYQLLIIKMEMASTTGPSHLKH	654		392	863	733	1177		2.55957	2.55873	2.27957	2.4396	2.45937	0.132452		0	0	0	0	0	0
112	contig_11	Fructose-bisphosphate aldolase class I (EC 4.1.2.13)	atgactgatatcgaacccctgctcggtgaagaggcagagagtctgctcacccatacctgcaactgcattgacaaagggatgattaacctgccaggaagtgattatgttgacagggttcttggagataaggatctgaaacctggagtccttcgctccatgcaggtactgatcaattcggggcgtctgggcgggacaggttatctctcaattttgccggttgatcaaggtgtggaacactcggggggtgcatcgtttgcagcaaacccgatctattttgatccggccaatatcatcgagttggccattgaagggggatgtaattctgtagcctctacactgggtgtgctgggatcggttgctcgtcgatatgcccataagatcccatttttagtgaagatt…	MTDIEPLLGEEAESLLTHTCNCIDKGMINLPGSDYVDRVLGDKDLKPGVLRSMQVLINSGRLGGTGYLSILPVDQGVEHSGGASFAANPIYFDPANIIELAIEGGCNSVASTLGVLGSVARRYAHKIPFLVKINHNEILSYPNFYDQTLFASVDQAFDMGAVAVGATIYFGSEESRRQIMEVSEAFQHAHELGMVTVLWAYLRNSSFKVDGIDYHTAADLTGQANHLAATIEADIVKQKQAVGNGGYQAIKFGKTDDRVYTELTTDHPIDLVRYQLANCYMGRAGLINSGGASSGEGDLAQAVRTAVINKRAGGMGMISGRKAFQRPMVEGVELLHAIQDVYLNERVTIA	1053		216	267	756	499		2.09618	1.8474	2.08742	1.86447	1.97386	0.136402		0	0.00308599	0.00274267	0.00852046	0.00358728	0.00356695
113	contig_11	hypothetical protein	atgtgggtgattatcaagggaattccgggagagtatacagttcgggaattgaataagctggtcaatcgacgatttaaaccagcatgggctctcatgcctatcaggggggctagaatagcacgcagtaaaattctgaagattatgtatacccgatccagaaactgggaatatcatgggctggtctatataaaaccctcaagtcttgtccattcagtcatcggtcgattgaatgcaagcacgattgaagggaagcgcttacaggcccatccttacgtcagacgctttacaggacgcgatcgccgcagccaactgttgggtgaagtggaattatttccgggagaacgaagaagaatggaccgaagacgaggcaatctggtgagtcagatagttgatagcacg…	MWVIIKGIPGEYTVRELNKLVNRRFKPAWALMPIRGARIARSKILKIMYTRSRNWEYHGLVYIKPSSLVHSVIGRLNASTIEGKRLQAHPYVRRFTGRDRRSQLLGEVELFPGERRRMDRRRGNLVSQIVDSTG	405		81	134	304	363		2.08527	1.96152	2.10659	2.13844	2.07295	0.0774374		0.0119113	0.0322417	0	0.0370916	0.0203111	0.0173879
114	contig_11	hypothetical protein	atgacaaagctagtcgatattgaaggtataggtgcaacttatgcggcaaaactacagtcagctgatatcaataacctggaaaagctgttggaaaagggaagtactaaaaagggccgcaaggagatagaagatgcaactgccatcagcggcaagctggttttaagatggatcaacatggctgatctattccgtattaaaggtataggagagcagtattccgatctcttagaggcggcaggtgtcgatactgttccagaattggctcagcgtaaagcggaaaatctgcacaagaaaatggtcgaggtcaatgaagcaaaaaatctggtacgagcaacccccagtctctcagcagtcgagaaatgggtagcagaagccaaacagttgccccgcgtggttacc…	MTKLVDIEGIGATYAAKLQSADINNLEKLLEKGSTKKGRKEIEDATAISGKLVLRWINMADLFRIKGIGEQYSDLLEAAGVDTVPELAQRKAENLHKKMVEVNEAKNLVRATPSLSAVEKWVAEAKQLPRVVTY	405		618	634	1666	1651		2.96466	2.63274	2.8426	2.79381	2.80846	0.137424		0.0476451	0.0564229	0.222074	0.140948	0.116773	0.0818404
115	contig_11	hypothetical protein	gtgggactggcccaccaatctctcggtcgatcagcggttcctaacagaatcaatcggtatttcagtaccctgtatccgttgcgtgttgcttggcgagtttggtctcacgatggctctctatggagaatcacagatgagatgattctttttattcatccacctgattcggtaaaatggctatag	MGLAHQSLGRSAVPNRINRYFSTLYPLRVAWRVWSHDGSLWRITDEMILFIHPPDSVKWL	183		28	103	110	238		1.97004	2.19029	2.01095	2.29913	2.11761	0.154256		0	0	0	0	0	0
116	contig_11	hypothetical protein	atgccgacctatgactacatctgtgacgcaaatggcgagaaatatgaagtttttcatcccatgagcgaaacgatcaatagttggggggtgctgtgtgaaaagttaaacagacctctcggagatacctcaaaagatgaaccggtgcgaaaactgatctccagtgcggccgtcataagcagtgcaagcagagcagatcctgaacctgcgtgtgctacaggtggctgttgtccgggaggcagctgcggcctctacgactaa	MPTYDYICDANGEKYEVFHPMSETINSWGVLCEKLNRPLGDTSKDEPVRKLISSAAVISSASRADPEPACATGGCCPGGSCGLYD	258		37	150	236	335		1.94223	2.20429	2.19185	2.29844	2.1592	0.152273		0	0	0	0	0	0
117	contig_11	hypothetical protein	atggcgtatctattgctgctggtgttgcttttgttactgattttggggccacaattctgggttcaacggatcatggcccaatacaatcgtcacccggaagagaattttcctggtaacggcggtgaactggctagacatctacttgatcatctctcattacaacaagttcaggtggaggcaactgatagtggggatcattatgatccgctaacaaaaactgttcggttatcaaaggataaactggagggtaaaacgctgactgcgattacaacggctgcccacgaggtagggcatgcgttgcaggatgcagcagatgagccactgtttcgctggcgctcccgacttggttcgctagcggtcggtgcacagcgaattggctcttttttactgtttgcagcg…	MAYLLLLVLLLLLILGPQFWVQRIMAQYNRHPEENFPGNGGELARHLLDHLSLQQVQVEATDSGDHYDPLTKTVRLSKDKLEGKTLTAITTAAHEVGHALQDAADEPLFRWRSRLGSLAVGAQRIGSFLLFAAPILSVVTRAPSAGVVSALAAFLVMGSNILLQLATLPVELDASFKKALPLLKSGYLTPDQYKGAEKILRAAAFTYLSASLAGLLNFWQWMRVLKR	684		121	274	610	678		2.03244	2.04374	2.1809	2.18186	2.10973	0.0828613		0	0	0	0	0	0
118	contig_11	hypothetical protein	atgaccggctatttagaaaaaaatcaggtgaatttcaggctttttttcgttttcaccgctctgttatatttggttgatctcaatgctgaggaggtggaggagtcccccgttcctgatgcctatgtggctcgggctctgtttacgaatgacattgtgaataaagaacctattgatcaagtcgttaaattgcacgatcaggcaacaaggattatatttttcactgacttgagaaatctccagggacgtacagttacccaccgatgggaattcgaaggagagattgtcagcgaagtcgatatcgaagtaggtggaccccgctggcgggcctattcagtgaagagcttgaatccaggcacgtctgggaagtggacagtgtttgttattgatgagtcaggttgg…	MTGYLEKNQVNFRLFFVFTALLYLVDLNAEEVEESPVPDAYVARALFTNDIVNKEPIDQVVKLHDQATRIIFFTDLRNLQGRTVTHRWEFEGEIVSEVDIEVGGPRWRAYSVKSLNPGTSGKWTVFVIDESGWPLHASIFQQGEAVE	444		79	187	193	388		2.03493	2.06531	1.87181	2.12752	2.02489	0.109091		0	0	0	0	0	0
119	contig_11	hypothetical protein	atgctcaagcaagaagaatcagacggaatggcagaacaggcactacacagctattctcaccataccgatggtaagccaatcgtgcttatcgcggatgactcccgtgtggtgagagtttcactgaagaatattttgaaagacgattgtcagctgctcgaagcagaggatggtcagcaggcgtgggagatcctactggataatccatcagtggcaatgattttcagtgatttatcaatgcctaaactcgatggcaggggattgttggccaagatcagaacatccgaaaacgagtctctcgcaaaactaccctttgttgtcgtgacagggaatgaagagagcccggagatacgccaagagctacaacaactcggcgcaaatgaaattataaacaagcccttt…	MLKQEESDGMAEQALHSYSHHTDGKPIVLIADDSRVVRVSLKNILKDDCQLLEAEDGQQAWEILLDNPSVAMIFSDLSMPKLDGRGLLAKIRTSENESLAKLPFVVVTGNEESPEIRQELQQLGANEIINKPFDPSNITAFVAALACPQQQEEESQLSHDLETQSEFLENVADRAHFMECTSRELSFAIRNKNELAIALVKIDQFAEIVSLYSESAIDHILHSLVEIVRQHIHPDDILAYFGEGLIAILRPASNAIGTRYIGRRILEDLASKQFYLGESEQVVSASIAISAPDIKPGTRLKDLLSLAEGRLKAAMDSGGNKVVDKGNGNLTPVSLSTDTSEPINPSILSNDETINNSSLSLTRSPTEIHRLAAEHVAQIKAKYGNDLTSQDNQISELVE…	2298		267	657	990	1785		1.85197	1.89883	1.86797	2.07676	1.92388	0.10376		0	0	0	0	0	0
120	contig_11	hypothetical protein	atgggtctggatatcatcctgatagcaatgaaacatcccttccgaaggtttggagcggaaatcaatattactctgtttctattatgtgattctggaacagaatcgaaagattttatgattaaagccatgagtaattcatggttgtctgttagcctttacaaatggccgaatgggtacttattcgtcatctaa	MGLDIILIAMKHPFRRFGAEINITLFLLCDSGTESKDFMIKAMSNSWLSVSLYKWPNGYLFVI	192		9	27	18	79		1.46669	1.5963	1.22632	1.80402	1.52333	0.241894		0	0	0	0	0	0
121	contig_11	Predicted signal transduction protein	atgtcaaaatcagtcttttttctttcggatggtgcaccggttgattccgagaccgaagaagaacgtgaacgaaagcgactagaagcctctaccaccaaggtttttgtcgatgcagttcgagaagacctgcgtgccaataatatctatctgccaacgctgccggctttagcactggaagcgttggtgataattaatgatgtagacagttctgcctccgatctggagaaggtcatctcacgtgatgcggcacttaccgccaggctgatacgttatgcaaacagtcccctttatcgaggtttgaatacgatcgcctcgattcgtccagcgataactcgaattggatttcaacgtgttaaaaatgctgtctatgccgtctctatgaaagaggtatttcgcacc…	MSKSVFFLSDGAPVDSETEEERERKRLEASTTKVFVDAVREDLRANNIYLPTLPALALEALVIINDVDSSASDLEKVISRDAALTARLIRYANSPLYRGLNTIASIRPAITRIGFQRVKNAVYAVSMKEVFRTSEKVIEKRMDKLWTHSVRVGAQAAMLAKEQPGLDPDVALVAGLVHDIGHIPLLIKACDYKELISNPDYLDKVLQKLHPQLGGSILKLWKFDQHVIDVAAEHEDLDRDPGDAPVDYVDVVQVANITVHEGTEHPLATINRSTIKAFSRLKQSGEESGLDEETKKVEDAIF	909		22	92	51	377		1.19328	1.45773	1.02032	1.80742	1.36969	0.342801		0	0	0	0	0	0
122	contig_11	Maf-like protein YceF	atgccatacacccatttcgctcaacatttaccactgatcctggcatccagttcccctttccgcagggaattactgagtcgactgggtttggagttcggtactctttcaccagatgtagatgaaagccatcagcaggaagaaccacccgagaaacttgttacccgtttagctgagagtaaggcacgggcagttgcggaaacccatacagaagcacttatcatcggctcagaccaggttgctacagttgacggctctattctgggtaaaccgggaacacaccaacgggcagttgaacaattacagcaaacatcgggcaagcaagtgatttttttgaccggactttgcctgctaaatagcaagacgggacagactcaggtctgttgcgagccttttcaggtc…	MPYTHFAQHLPLILASSSPFRRELLSRLGLEFGTLSPDVDESHQQEEPPEKLVTRLAESKARAVAETHTEALIIGSDQVATVDGSILGKPGTHQRAVEQLQQTSGKQVIFLTGLCLLNSKTGQTQVCCEPFQVTFRQLDKVEIENYLKKEKPYNCAGSFKSEGLGISLFERLEGKDPNALIGLPLIRLIGMLRNEDVNVLAD	609		62	107	88	242		1.79545	1.69081	1.40506	1.78913	1.67011	0.183082		0	0	0	0	0	0
123	contig_11	hypothetical protein	atgccaataacagacttgcttatgtcaggtgtcaatctcatgggcatcggaatgacgattgtattcaccttcctgctggtgcttgtctttgccatgaaaggcatgtcgaagttggcattgttcgtttctgagcgacagggagtctctgagacgttatcatcacatcctttgactactggacaggggcagcaggcaggaatgcggggtgatctggttgccgtcattacggctgcaatcaatacctatcgcactacccaccaatag	MPITDLLMSGVNLMGIGMTIVFTFLLVLVFAMKGMSKLALFVSERQGVSETLSSHPLTTGQGQQAGMRGDLVAVITAAINTYRTTHQ	264		15	40	18	120		1.54763	1.6279	1.09758	1.84663	1.52994	0.314714		0	0	0	0	0	0
124	contig_11	Oxaloacetate decarboxylase Na(+) pump, alpha chain (EC 4.1.1.3)	atgagcgaaaagaaaccacttggaatcactgatgttgtactacgtgacgcccatcagtccctgtttgcaaccagaatgcgtatcgacgatatgctaccaattgctgaaaagctggataatgtcggcttttggtcattggagacttggggaggcgctacctttgacgcctgcatacgctttcttggtgaagacccttgggagcgcatacgcatcctaaaggcggctatgcctaaaactcccatgcagatgctttttcgcggccagaatattctggggtatcgacactatgctgatgatgtggtcgataagtttgttgagagagctgccacaaatggtgtggatgtattccgaatcttcgacgccatgaatgatctgcgtaatcttgagacagcgatcaag…	MSEKKPLGITDVVLRDAHQSLFATRMRIDDMLPIAEKLDNVGFWSLETWGGATFDACIRFLGEDPWERIRILKAAMPKTPMQMLFRGQNILGYRHYADDVVDKFVERAATNGVDVFRIFDAMNDLRNLETAIKATLKVDKHAQGTMSYTVSPVHNMDYWLDMGKRLEEMGCHSICIKDMAGLLNPYLGYELVTRLKETISIPIAMHSHATTGMSTATNIKVAEAGIDMVDASISAMSMTYGHSATESVVAILKESDRDTGLDLNLLEEIAGYFREVRKKYAKFEGSLKGVDSRILVAQVPGGMLTNMENQLREQGASDKLDEVLEEIPKVRKDLGYIPLVTPTSQIVGTQAVINVLMGERYKTIAKETEGVLKGEYGATPAPVNSELQAKVLEPGAEPV…	1794		250	763	1224	1285		1.92991	2.06951	2.06547	2.04186	2.02669	0.0656612		0.0534711	0.0108552	0.0241189	0.0149857	0.0258577	0.0192249
125	contig_11	Oxaloacetate decarboxylase Na(+) pump, beta chain (EC 4.1.1.3)	atgattgaaattggctttgaaccactatggcagtccacagggatagccaatctggaatggggtcaggtgctgatgatgggggtcggctcgctattgatctatcttgcgatcgtcaaaaagttcgaaccattactactggtgccaatcggattcggtgcgattctcagtaacattccactggcagatattagcggcagtgagggcttgttaggctatatctatcatgtcggcatagaaaccggtgtatttccactgctgatcttcatgggggttggagcgctgacagattttggtgctcttattgccatgccatggaccctgcttttgggtgctgctgcgcaatttggcatatttgtcaccctgttgggagcattggcactcaattttatacccggcttc…	MIEIGFEPLWQSTGIANLEWGQVLMMGVGSLLIYLAIVKKFEPLLLVPIGFGAILSNIPLADISGSEGLLGYIYHVGIETGVFPLLIFMGVGALTDFGALIAMPWTLLLGAAAQFGIFVTLLGALALNFIPGFDFSLADASAIAIIGGADGPTAIFLASRLSPDLLGAIAVAAYSYMALVPIIQPPIMRLLTTETERNVVMQQLRHVTKLEKILFPFAVLLLCAIFLPSAAPLIGMLTFGNLLRECGVVERLSHASQNEIINIVTIFLGLAVGSKLSADKFLTVETLGILALGAFAFCIGTATGIIMGKIMYRVTGGKVNPLIGAAGVSAVPMAARVVNKVGLETNHHNFLLMHAMGPNVAGVIGSAIAAGILLALVGG	1140		40	331	212	385		1.34585	1.90545	1.5108	1.71974	1.62046	0.243934		0	0	0	0	0	0
126	contig_11	FIG01269488: protein, clustered with ribosomal protein L32p	atgtcgaagcgctttccagatcgaatggatccatggcgttgcgctgatctcggtaaagcgttcagcggccaacttcctttggatgccttgttaaggctgagtgcgtgcttgttgaagcctgctggagtggtccatttcgagctgattttcagccgtgatccgcaacgacgggcgatactcagcggttggcttaagacagcgttgtcactacagtgtcagcggtgtctcgaagaggtgattctgccgatcgatatccgcctgtctcaggttttcgtccgaggattggatgaggctggactgctgcccgaatcgctggatccctgtctggttgaagaggagcaggtgaccttcacggatttgattgaagatgagcttcttctggcattgcctcaagtggct…	MSKRFPDRMDPWRCADLGKAFSGQLPLDALLRLSACLLKPAGVVHFELIFSRDPQRRAILSGWLKTALSLQCQRCLEEVILPIDIRLSQVFVRGLDEAGLLPESLDPCLVEEEQVTFTDLIEDELLLALPQVAMHDSGICPTPLLATTDEMPIESSEQERENPFAVLAELKRDKH	528		208	1252	1291	1575		2.37791	2.81274	2.6171	2.65842	2.61654	0.179991		0	0	0	0	0	0
127	contig_11	LSU ribosomal protein L32p @ LSU ribosomal protein L32p, zinc-independent	atggctgttcaaaaaagcagaaagactccctccagacgtggcatgcgtcgcgcccacgatgccctgacgaatgagacactctcaatcgattccacttcaggtgaaacgcatctgcgccataatgtgtctgcagatggcttctataaaggccgcaaggtagttaataccaagggcgagtga	MAVQKSRKTPSRRGMRRAHDALTNETLSIDSTSGETHLRHNVSADGFYKGRKVVNTKGE	180		45	210	190	202		2.18147	2.5054	2.25367	2.23543	2.29399	0.144235		0.0270527	0	0	0	0.00676318	0.0135264
128	contig_11	Phosphate:acyl-ACP acyltransferase PlsX (EC 2.3.1.n2)	atgagcaaaccagttacaatctctttggacgctatgggaggggatatcggtgtggatgtcgttatacctgccgctctggaatacctcagatgggacaaggagaccatgctagtcctggtaggcgatcaggataaaataaagaaaaagctgaggcatcacccgtttgctgaacgactacacatcaaacatgcatctgaaacagttgccatggatgagttaccctctagggcactgcgaaaaaagaaggactcatccatgcgggtcgctatcgatctggttaagtctggtgaggccaatgcttgcgtaagtgcaggcaatacaggtgccttaatggcgacatcgcgttttgtgttgaagatgctgccaaatattgaccgacccgcaattatttccgctcta…	MSKPVTISLDAMGGDIGVDVVIPAALEYLRWDKETMLVLVGDQDKIKKKLRHHPFAERLHIKHASETVAMDELPSRALRKKKDSSMRVAIDLVKSGEANACVSAGNTGALMATSRFVLKMLPNIDRPAIISALPSIKGQTFMLDLGANVDCSAEHLFQFAVMGSETVAAVTDITNPTIGLLNIGQEEIKGNEQVKGAHELLTQSSLNYVGYVEGDDIYQGGTDVVVSDGFVGNIALKSSEGVAKMISHFIKLEFTKNPLTKLAGLLAMPVLKAFRKRIDHRRYNGASLLGLRGIVIKSHGGADKLAFMNAISIARKEVSSDVPRRIAEQVKTHMEKKEIA	1023		44	141	214	212		1.43065	1.58781	1.56041	1.51282	1.52292	0.0688742		0	0	0	0	0	0
129	contig_11	3-oxoacyl-[acyl-carrier-protein] synthase, KASIII (EC 2.3.1.180)	gtgatctactcgcgtatcacaggtacaggtggctatctgcctgaaaaaatactgaccaacaaagatctggaaaaaatagtcgataccactgatcagtggattttcgaacgtacaggtatccgcaaacgccacattgctgaagagggtgaatatacctgtgatctggcagaaaaggctgcccgcaatgcaattgatatggcaggtcttaaaccgagcgatatcgatctgattgttgtagccacgaccacggctgatcaggtattccccagcaccgcttgtctgttgcaggccagacttggtattcgcggtccagctgcattcgatatccaggctgtttgtacaggtttcgtgtatgccctcggcgtagccgataaatttgtccgtaccgggtcatccaag…	MIYSRITGTGGYLPEKILTNKDLEKIVDTTDQWIFERTGIRKRHIAEEGEYTCDLAEKAARNAIDMAGLKPSDIDLIVVATTTADQVFPSTACLLQARLGIRGPAAFDIQAVCTGFVYALGVADKFVRTGSSKRALVVGAETFSRILDWNDRNTCVLFGDGAGAVVIEASDEPGIISTHLHADGAYESLLRVPSGISRGYSELQQGSAYVEMRGHEVFKVAVTTLGRIVDETLAANGMEKSDIDWLIPHQANIRIINATAKKLQTPMDRVVVTVDEHGNTSAASVPLALDVAVRDGRIKRGETILMEAFGGGFTWGSVLAKF	969		57	77	222	179		1.56228	1.35679	1.59886	1.46452	1.49561	0.108539		0.00495687	0	0.00298116	0.00617425	0.00352807	0.00269506
130	contig_11	Malonyl CoA-acyl carrier protein transacylase (EC 2.3.1.39)	atgagtaactcttcattctgtattgtctttccaggtcaaggctctcaatccatcggtatgctgagcgcacttgcagaggcccatcctgttataagtcagacctttactgaggcagctgatacgttgggttatgatctctggagcttgacccaaaatggtccggtagaggcattgaatcaaactacaaagacccagcctgccatgcttgctgccggtgtatccgtgtggcgtgtctggcaggaacagggtggtgccaagcctatgctcatggcaggccatagcctgggtgaatattcggcactggtttgtgcaggggcaatcgaatttaccgatgctgtaaaattagtctctgagcgtggacgctttatgcaagaggcagtaccggaaggtagtggcggt…	MSNSSFCIVFPGQGSQSIGMLSALAEAHPVISQTFTEAADTLGYDLWSLTQNGPVEALNQTTKTQPAMLAAGVSVWRVWQEQGGAKPMLMAGHSLGEYSALVCAGAIEFTDAVKLVSERGRFMQEAVPEGSGGMAAILGLDDAKVEEVCAAAASGEVVEAVNFNSPGQVVIAGDKRAVDRACELAKATGAKRALPLPVSVPSHCALMKPAAERLHEQLSAISISSPSIPVLHNVNVEQASDAGSIRELLTAQLYSPVRWAETVQKMAASGCTNLLEAGPGKVLAGLTKRIDRGLTGMPIFDTKSLNHALEAMR	942		44	75	219	155		1.4652	1.3576	1.60507	1.41609	1.46099	0.105644		0	0	0	0	0	0
131	contig_11	3-oxoacyl-[acyl-carrier protein] reductase (EC 1.1.1.100), FadG	atgagtctggaaaatgagatcgctctggttactggggccagtcgtgggataggtgctgccattgctgatgcgctggctgaggcgggtgcaaccgtgattgggactgcgacctcggaaaagggggcgcaagcgatcacagagcggatgcaggcatcaggctataaaggcagtggaatggtattggatgtagctgaaagtggctcaatcgatgcccttatcgggacacttacccaagattatggcaatccgagcatcttagtcaataacgctgggattacccgggataatctcctgatgcgtatgaaggatgatgagtgggagagtattatcaatacaaacctgtcatctgtctttcgactcagtaaagcggtactgcgtggcatgatgaagacgcgtaaa…	MSLENEIALVTGASRGIGAAIADALAEAGATVIGTATSEKGAQAITERMQASGYKGSGMVLDVAESGSIDALIGTLTQDYGNPSILVNNAGITRDNLLMRMKDDEWESIINTNLSSVFRLSKAVLRGMMKTRKGRIINISSVVGAMGNAGQTNYAAAKAGIHGFTRSLAREVGSRGITVNSVAPGFIETDMTNELPEAQRKSLEQSIPLQKLGLPDDIANAVLFLAGHTGRYITGETLHVNGGMYMS	744		44	85	154	175		1.56454	1.50862	1.55595	1.56624	1.54884	0.0271878		0.0387719	0.00874571	0.0233182	0.0241471	0.0237457	0.0122628
132	contig_11	Acyl carrier protein	atgagcgatgtcgtagaacgagttcgtaaaattgtcgtagaacaactgggcgttaaagatgaagaagtgactctcgaagcatccttcgttgatgatcttggcgcagactctctcgacacagtggagctggtgatggccctcgaagaggaatttgaaactgagattcctgacgaagaggctgaaaagattacaactgtgcagttggctgtcaattacatcaacgcacatagttaa	MSDVVERVRKIVVEQLGVKDEEVTLEASFVDDLGADSLDTVELVMALEEEFETEIPDEEAEKITTVQLAVNYINAHS	234		456	717	1002	949		3.07078	2.92392	2.86001	2.79157	2.91157	0.119104		0	0	0	0.0387294	0.00968234	0.0193647
133	contig_11	3-oxoacyl-[acyl-carrier-protein] synthase, KASII (EC 2.3.1.179)	atgactgcaagaagggttgtcgttactggattaggcatggtagcgcctgttggactggatattccaacttcgtgggacaatatactggccggtaaaagtggtatccaaccaattacccacttcgatgtcggaaccttcacgacccagtttggtggtccaatctacggtttcgaaattactgactacatcccgaagaaagaagccaagaagatggataagtttatccattacggcctagcggccggtattcaggcaatcaaggatgcgggtttggaagttactgatgacaatgcagagcgtatcggtgtcctgatcggttcaggtattggtggtatcaccggtatcgaaaacagctatcaggcctacctggacggtggtccgcgaaagatttcacctttt…	MTARRVVVTGLGMVAPVGLDIPTSWDNILAGKSGIQPITHFDVGTFTTQFGGPIYGFEITDYIPKKEAKKMDKFIHYGLAAGIQAIKDAGLEVTDDNAERIGVLIGSGIGGITGIENSYQAYLDGGPRKISPFFVPSSIINMVSGNLSIMYGLKGPNYSIVSACSSGAHSIAEAAMMIRHGRTDVMIAGGAEMATSPVGLGGFAAARALSRRNDDPQAASRPWDKDRDGFVLSDGAGVVVLEEYEQAKARGAKIYAELVGMGMNSDAYHMTAPSVDGSGAAKCMELALKDGGINLQEVDYINAHGTSTPAGDVAETMAVKRAFGDHAHKLCVSSTKSMTGHMLGAAGGAEAVYTILALYNQVVPPTINLENQDPACDLDYVPNSAREMKLDVVISNSFG…	1242		447	946	1542	1521		2.33884	2.32095	2.32379	2.27315	2.31418	0.0284579		0.011594	0.00261524	0.00697288	0.00962764	0.00770245	0.00388427
134	contig_11	Aminodeoxychorismate lyase (EC 4.1.3.38)	ttgctgattaacggcattgctggtgatcaggttccactctcggatcgtggtttgcagtatggtgatggcctgtttgagaccctcgctgtcattaatgggcagccgggattgtggcagcatcacatcgcgcgtctctctcgaggagagcaggtacttggctttcctccctccaacaagcagctacttaaacaggaagcgctctccctgtgtgctggccatgagcgtgctgttttaaagataatactgacccgcggtagtgggggcagggggtacaggcccccggcatcaagtcatccacgacgtattctcacgcttcatccctggccggactatcctaaggagtggtacaccaaaggtatccgcttaggtatctgccataccagggccagtctaaacagt…	MLINGIAGDQVPLSDRGLQYGDGLFETLAVINGQPGLWQHHIARLSRGEQVLGFPPSNKQLLKQEALSLCAGHERAVLKIILTRGSGGRGYRPPASSHPRRILTLHPWPDYPKEWYTKGIRLGICHTRASLNSQLAGLKHLNRLDQVLARSEWQDPTLAESLMLDDRDRVISGTQSNLFMIQGETILTPDLSQAGIAGVVRELVIEQAKQLSLPLRITDLVLDDVQQADALFVTNSLMGICPVAILNQYHFNIEKIPQKLHQAVDEILRSAF	819		56	320	464	628		1.62596	2.03301	1.9855	2.0712	1.92892	0.20499		0	0	0	0	0	0
135	contig_11	Murein endolytic transglycosylase MltG	atgtttaatcgtctactcggtatcgtgatacttgtcgtaagcatcctcctggcctgggggtggatggagtatgatggattcatcaataaaccgcttacgctgccaccagaggggattagctacctactccaaccaggcatgaccgtcaggggattagcagataatcttcagcaacgggaaatactcgataaacccttactattgaggtttatagctcgctggagtggacaggccagtaagctgaaggcaggtgaatatcatctgcctgaagggacgacaccttcgatgctgcttgagatcctgacctcttcacgggtagtacagcatgccttgaccatcattgaaggctggactttcaagcagatgatggctgccgttagacgtaacccagatctaacc…	MFNRLLGIVILVVSILLAWGWMEYDGFINKPLTLPPEGISYLLQPGMTVRGLADNLQQREILDKPLLLRFIARWSGQASKLKAGEYHLPEGTTPSMLLEILTSSRVVQHALTIIEGWTFKQMMAAVRRNPDLTHTLEDVVNEQIMQHLGLDDLHPEGRFYPDTYHFPLGTTDVDFLRRAYRRMETTLAQAWQKREKELPLKSPYEALILASIIERETGIPEERGKIAGVFVRRLNRGMLLQTDPTVIYGMGDRYKGNIRKKDLSHDTPYNTYVHKGLTPTPIAMPSGAAIDAALHPEAGKTLYFVATGDGGHTFSATLEEHNKAVRKYLLKR	999		67	239	352	586		1.61777	1.82251	1.78197	1.95599	1.79456	0.139348		0	0	0	0	0	0
136	contig_11	Thymidylate kinase (EC 2.7.4.9)	atgacaaagataaaaacctctgcaagagggtgctttatcaccgtcgaaggtggtgaaggtgcgggaaaaagcagtaacctggcatttatacagtcactcctggaagcggccggcaagccggtgctgtttacacgtgaacccggtggaacaccactcggtgaagcgattcgtgagctgttgctgggacacaaacatactggtatggcagatgatacggagttgctattgatgtttgcagcacgtgcggagcatctgcatcgtaagattctgccagcactggagcagggtaagtgggttctttgtgatcgttttaccgatgccagttttgcctaccagggagctgggcggggcatatctgcagaacgtattgctacgctacaacagtttgtacagggagcg…	MTKIKTSARGCFITVEGGEGAGKSSNLAFIQSLLEAAGKPVLFTREPGGTPLGEAIRELLLGHKHTGMADDTELLLMFAARAEHLHRKILPALEQGKWVLCDRFTDASFAYQGAGRGISAERIATLQQFVQGALRPDLTLLLDLPVETGMERAGKRSDPDRFESEAHLFFEKVRTGYLQIAAREPDRVRVIDASPSLQVVQDQIAEVIQSYLLDNLNG	657		30	66	369	252		1.4557	1.4546	1.98177	1.77403	1.66652	0.258392		0	0	0	0	0	0
137	contig_11	DNA polymerase III delta prime subunit (EC 2.7.7.7)	atggatgagtcaggttaccatcctctgccttggcagatggaacagtggcatcacctgcaacaggccaatacacagagacgactgccacatgccttactgctttctggacctcccgggttaggaaaagagcagttcgcactcagttttgcacaatcctgcctgtgtcctgataaggataccgcagggtatccctgcggtatttgtcggcattgccagttgatgagcagttttaatcaccccgacttccagtggctcagaccggatgaggggagcaaaagtggagagatcaaggttgaagctatccgcagccttatcgccggggcctcattaacctcgtattcggatggtagcaaagtcattatcatccagccggctcatcgtatgaataatgcggctgcc…	MDESGYHPLPWQMEQWHHLQQANTQRRLPHALLLSGPPGLGKEQFALSFAQSCLCPDKDTAGYPCGICRHCQLMSSFNHPDFQWLRPDEGSKSGEIKVEAIRSLIAGASLTSYSDGSKVIIIQPAHRMNNAAANSLLKTLEEPTPGTVILLLTDQPTRLLPTIRSRCQKVVFHSPDKQQSITWLAKKVVHAEPGILLSLANGAPLKALKLDNAELLQTREAMLNGFLGLGGVNRDPVSLARQWTSFERGLLLEWLAGWVIDLIRLKEGGNSVLLFNQDHSQALQNTADKLNSSVLQGYLLQVYQTKGLLDSNLNPQLTLEKLLIDWHTCFVQAA	1005		12	106	306	143		0.914114	1.47503	1.71967	1.35558	1.3661	0.337285		0	0	0	0	0	0
138	contig_11	Type IV pilus biogenesis protein PilZ	atggctggtggacccaaacaaggtattctttcgcttaccatcaaggataaaaacgccttgtatgcggcctacatgcagtttgtcgaattcggtgggctgtttatacccacgacgaagcagtatcggctcggtgatgaagtctttatgttattgacactgatggatgaagctgagcgcttgccagtggccggaaaaatcatctggatcacgcctgtgggagctgaagggaacagggcagcaggtattggtgtacagttcagcgatcaagacggtggtgctgcaagaaataagatcgagacctatcttgccggcgcattgaaatcagaccgtcctacacataccctctag	MAGGPKQGILSLTIKDKNALYAAYMQFVEFGGLFIPTTKQYRLGDEVFMLLTLMDEAERLPVAGKIIWITPVGAEGNRAAGIGVQFSDQDGGAARNKIETYLAGALKSDRPTHTL	348		21	18	40	79		1.57306	1.18044	1.31004	1.55125	1.4037	0.190674		0	0	0	0	0	0
139	contig_11	Uncharacterized metal-dependent hydrolase YcfH	atgctagttgattcccactgccatcttgatcgtgtctcccttgagccatttggaggagacttcgcgaactttgtgaccagcactcttgatcgtggtatcagccacatgctgtgtgtctccattgatctggaatcctggcccgcgatggtggctctggtagcggattttccacaaatttcggtatcagttggtgtacatcccaacgataaagagcgtcgtgaaccctctgttgaagaactactggagttttcccatacccataaggttgttgcaatcggcgagactggtctcgactattttcatggagagggtgacctcgcttggcaacgggaacgatttcgccaacatatccgtgcagcaaaagctgcccaaaaaccactgattatccataccagggat…	MLVDSHCHLDRVSLEPFGGDFANFVTSTLDRGISHMLCVSIDLESWPAMVALVADFPQISVSVGVHPNDKERREPSVEELLEFSHTHKVVAIGETGLDYFHGEGDLAWQRERFRQHIRAAKAAQKPLIIHTRDAKADTLQIMREEGADEIGGVMHCFTEDWPMAEQALEMGFYVSFSGIITFKNAAELREVVKQVPIDRLLIETDSPYLTPVPHRGKPNQPMHVQHVAECVAQLKGIEFEAIADQTTTNFYQCFPLAKKKHT	789		78	83	151	283		1.7829	1.47393	1.52289	1.74541	1.63128	0.155478		0	0	0	0	0	0
140	contig_11	hypothetical protein	atgaaaaaaataatattaatgctgttattcagctgtttctcttcagtgctattagggcaacaaaaagtattgatgcctcattcagtagatcgtaacccacagacaagtggtgatcgcttttatctacaacaacagggtgaaacagttgccttacagggcagtgaactatcagatgcaaacgacacatcgcaacctcgggatgtcttaatatccacaaaaggtggcgttgaggtcacgaccaatgacggtgaattttcatttcaacttggtggtagggttcttattgacgcggctgtctatagtgaagataaaaataccctgggtaacggttcagagctgcgtgatatccgattggatttagaagggcggttttatgctgattttatctatgaattgagt…	MKKIILMLLFSCFSSVLLGQQKVLMPHSVDRNPQTSGDRFYLQQQGETVALQGSELSDANDTSQPRDVLISTKGGVEVTTNDGEFSFQLGGRVLIDAAVYSEDKNTLGNGSELRDIRLDLEGRFYADFIYELSIDFSDGEADIKDAWFAYDANYPWRYTIGHFKEPFSLEEMTSKKYLTFMERALPNTMAPGRSLGFGMNWVGGQTTFTAGLFGDDYNDDADDEGDEGWGATGRLTYAPLADERSVIHLGLAASYRKLNDEQEFRFDSRPESHLTDIRYLDTGKLNMSDSLTLFGLEGAWVSGSVSFQGEWIQALLVRDEHENPSFSGWYLQGSWFLTGESRHYKQRSGRFGRVRPLNDYGAVELAARYSTLDLNDAGIEGGSSDNITLGINWHLNPQI…	1314		152	282	211	386		1.85008	1.77608	1.44916	1.66041	1.68394	0.174898		0.00730486	0	0	0	0.00182621	0.00365243
141	contig_11	hypothetical protein	atgctcctgctgcttactcttggatgctctttagcggcattgcaagcccatgcaagttcaaaagatcccgaaacccttgtgatagggaaaatcagccataatccgaaaaaacactatcaataccttaagcctatggtgaagtatgcagtcgagagaatgcaggatttaggtattagaaagggtaagatcctaatggccaggagtaaggagcagttggccgatatggtacgtagaggtgaagtggattgggtaaccgaaacacccatcgccgccgcatatttacatgaaaaaagtggtgctgaaatattgctgcgaaaatggaaaaagggtgttcctgaataccattcggtttttttctcattaaaacaatcaaacgttaataagctggaggatctaaga…	MLLLLTLGCSLAALQAHASSKDPETLVIGKISHNPKKHYQYLKPMVKYAVERMQDLGIRKGKILMARSKEQLADMVRRGEVDWVTETPIAAAYLHEKSGAEILLRKWKKGVPEYHSVFFSLKQSNVNKLEDLRGKVIALEDPASTSAFYLPVNAMLEKGLRLIKLRNIREKPPADRVGFVFAREEINIATLVDKGLADAGAFSNLDWGKEDHLPSKYRNNISIFKRTPPIIRAVEMVRQDIDPAIRERLEKILLYAGNDPHAVSVLHAYQQTKKFDKLSRDQINSIYNLRHIMDVVDQAL	903		71	310	153	631		1.68529	1.97737	1.47167	2.03122	1.79139	0.261779		0	0	0	0	0	0
142	contig_11	diguanylate cyclase/phosphodiesterase (GGDEF & EAL domains) with PAS/PAC sensor(s)	atgactaagaatcttcagtttcgttatacagttgccatcggaggtggcattgtatttgtggctgttattcttgcggcaatgtttttctttcaatcacgtgatctcttcacgaccatcaaaaacaccagtactaacaccatgagtgaagcactgcatggtgaagcaaccaagcgtcttcgaaccttaagcacgattctcagtcaggatctggctaatccgctttatgattatgacatgttggccattttacaattgttgcaaagcatcgcccaactggatgatatacaccatgtcatggtgatcgaccctgaaggtgtgattatccatgatgggacagaggtgttgggtgaatacggtacacatcttgaaattccagagatccttggctggatatcaaag…	MTKNLQFRYTVAIGGGIVFVAVILAAMFFFQSRDLFTTIKNTSTNTMSEALHGEATKRLRTLSTILSQDLANPLYDYDMLAILQLLQSIAQLDDIHHVMVIDPEGVIIHDGTEVLGEYGTHLEIPEILGWISKETTSLILESQSAMEIISPIFIADELLGWVRVGLSRRDQLINTVKMTDRLTNLISEFEQQGRYLTILVTLVLLILGLLLAAFISRRLVFPIRQLSEYVIRVGQGDYGIELPKNRHDELGQLIHAFNRMSRELSSTTVSRQYLNDILNNMRDVLIVISEQGEILMVNAAASEMLGYAREKLENKPYHELIDRKDGKRVKKWLKQVVEEKADSMDARYITADGQQILVSLSGAYLQLKGMPKQIICVAQDVSERRRNEDHIRYLAQYDG…	2457		214	527	349	1271		1.72885	1.77584	1.39791	1.90204	1.70116	0.214987		0	0	0	0	0	0
143	contig_11	Long-chain-fatty-acid--CoA ligase (EC 6.2.1.3)	atgctactctttaatggcgctcaccaaaatgagccagtcgaaaccaccactaatccagaaaatgataacaatgaaaacagcatgaacaaaccgaaaacagatttgatacgtctaaagcatgccgacacgattgcaggcgtctttcaggaacgcgttaaacgtacacctgatgccatcgcgtacatccagtaccaggaagagagtgatacttgggagaaaaccagttggcgggaaatggaacagctggtatcgcgctggcaagccgcattccgcaatgaagaccttcgaccaggggatcgggtcgctttaatactgcggaattgccgtgaatgggtcatattcgacctggcagcacaaggattgggcctggtcacagtccccctctacaccaatgatcgc…	MLLFNGAHQNEPVETTTNPENDNNENSMNKPKTDLIRLKHADTIAGVFQERVKRTPDAIAYIQYQEESDTWEKTSWREMEQLVSRWQAAFRNEDLRPGDRVALILRNCREWVIFDLAAQGLGLVTVPLYTNDRPENIGYIMQDAGVRLLLLENDEQWQELQQIRNQLAGLNRIVTMQRVDPKGLQPRLVTLEDWLPDQSSHDLQVVDIPSESLATIVYTSGTTGRSKGVMLSHRNILWDIDSGVDVIHIYPTDMFLSFLPLSHTLERTVGYYLAMVSGATTAYARSIPQLGEDLQIIKPTILVSVPRIYERVYAKIQEKLESDSAVARTIFNLAVETGWQHFEYQHRRVSWSPKFILWPLLEKMVASKIQDKLGGRLRIAVSGGAPLSPDMAKVFIGLG…	1866		1725	1720	2541	2309		2.74731	2.40343	2.36373	2.27763	2.44803	0.206318		0.0514045	0.0139143	0.00927472	0.0128058	0.0218498	0.0198022
144	contig_11	Acyl-CoA dehydrogenase	atgacactacttggactcttgttgctcatggtgactttgtggggactggcttatggatctgcacgggccatcgtttggatagtgttgccaccggtattactcatcagtttgcaactggctaaccttctaaccccagcctggactatcccattgtgggggctttttgccattactctcttcttctacctgatgcctgaacagcgtcggcaatggatcacacaacccttgttaaacgcttttcagaaagtgatgccatcgatgtcgacaacagagaaggaagcactgaatgcgggcaacgtctggtgggacggtgaactcttttccgggcaacccaactggagacaactgctgcttcaaccacaatgccacttgacagaacgtgagcaggcattccttgat…	MTLLGLLLLMVTLWGLAYGSARAIVWIVLPPVLLISLQLANLLTPAWTIPLWGLFAITLFFYLMPEQRRQWITQPLLNAFQKVMPSMSTTEKEALNAGNVWWDGELFSGQPNWRQLLLQPQCHLTEREQAFLDGPVQHLCERLDDWHITHQQKDLPADIWGFIKQSGLFGMIIPESYGGLGFSAYAHSQVVMKIASRSITAAVTVMVPNSLGPAKLLLHYGTEAQKEQYLKKLASGEEVPCFALTSPQAGSDAGAMPDIGVVTHGQHQGKQVLGIRLNWEKRYITLAPVATLIGLAFKLEDPQGLLGEDPQPGITVALIPRDTPGIEIGDRHMPLDIPFQNGPISGRDVFIPIDWVMGGVEGVGKGWQMLVESLSEGRGISLPALSTGAGKQASRYTGA…	2484		224	606	500	774		1.74366	1.83088	1.54416	1.68546	1.70104	0.120454		0	0	0	0	0	0
145	contig_11	hypothetical protein	atgcagtggatcaccgattggttgaccaaagagggtccgccatccacctcacccctttgtgatttcaatcgacttagctacgaactccggccgggcgatgtcctgttagtggagggccgtagccgggtcagtgatgtcatcaagaccattactcaaagtacctggactcattcagcactctttattgggcgcatttatgatattcgcgacccacaacttcaacagcgggtgcgcatggcctatcagggcgatctcggtgaacaattgatggttgaagcgttgctgggtgaaggtaccatcatcgctccagtctccaaataccgtaaggaccatctgcgtatctgccgacccactggcctagagcccgccgatgcccacaaggtggtggcgcatgctatt…	MQWITDWLTKEGPPSTSPLCDFNRLSYELRPGDVLLVEGRSRVSDVIKTITQSTWTHSALFIGRIYDIRDPQLQQRVRMAYQGDLGEQLMVEALLGEGTIIAPVSKYRKDHLRICRPTGLEPADAHKVVAHAIQHIGFDYDLRHLLDLARFFFPWTILPRRWRSSLFEHNAGSPTRAVCSSLLASAFNSVNFPILPFIDRDEDGSLRFFKRNPRLFTPKDFDYSPYFDIIKYPFLGLDDLGVYRRLPWCDETILYNDDERAFVAATKGDVIPCLDDRTLFGMKPKKEKVKQPDDQDEESQQPVPNTLREADQ	939		84	364	327	560		1.74024	2.02961	1.77696	1.9631	1.87748	0.140726		0	0	0	0	0	0
146	contig_11	[NiFe] hydrogenase nickel incorporation-associated protein HypB	atgtgtgatacatgcggttgtaatatcgccgatggaaaccggtatctgattgaagagggtgggaagcacgcgcatacagatgatggcagtgtggccgtggaagtcctgcaaaacctgcttagtgcgaacgatcttcaggctgctcataatcgcgagcacttcgaccgtcatcaactgcttgcaattaatctgatgtcctctcccggaagtggtaaaacccggttactcgaaacaaccatagacacgattaagaagcgttaccgaatgggtgttattgaaggtgatctagaaacagaaaatgatgcacaacgcatacatcaaaaaggggtagaggcagtacaaatcactactggtacagcttgccatattgatgcctccagggtgtga	MCDTCGCNIADGNRYLIEEGGKHAHTDDGSVAVEVLQNLLSANDLQAAHNREHFDRHQLLAINLMSSPGSGKTRLLETTIDTIKKRYRMGVIEGDLETENDAQRIHQKGVEAVQITTGTACHIDASRV	387		20	93	93	179		1.50769	1.82442	1.6191	1.85408	1.70132	0.166079		0	0	0	0	0	0
147	contig_11	hypothetical protein	gtggtgcctgagttgcttcagcaagcatttaccattgcccgtgcaggtagcgtagcagctagtgcagaattagagacggagctgcaatcgatccgcgttcgctgtctgcaatgcggagccgaatgtgacgcagagactaataggttgatctgttgtgaatgtggcgactttcgaacacagctcatcagtggagacgatctcctgcttgccagtgttgagctggcacgtgatgaacctgaggaagaaggaacgggtggagattaa	MVPELLQQAFTIARAGSVAASAELETELQSIRVRCLQCGAECDAETNRLICCECGDFRTQLISGDDLLLASVELARDEPEEEGTGGD	264		26	76	166	113		1.78128	1.90179	2.03033	1.82091	1.88357	0.109942		0	0	0	0	0	0
148	contig_11	[NiFe] hydrogenase metallocenter assembly protein HypC	atgtgtctgggcatacccatgcagataaaaaaaatcgacggctttactgctcactgtgaagcaaaaggcatacagcgggaagtgagtctcttcatgttgcagcatgaagtgctaaagcctgacgattttatcgtagttcatgtcggttatgcgattcagaaggtcaccccccaggaggcacgctcggcctgggagatctatgacgaaatgttagtgaagatggataccccgcccgatgcatga	MCLGIPMQIKKIDGFTAHCEAKGIQREVSLFMLQHEVLKPDDFIVVHVGYAIQKVTPQEARSAWEIYDEMLVKMDTPPDA	243		186	196	506	348		2.66551	2.34571	2.54753	2.34078	2.47488	0.159462		0	0	0	0	0	0
149	contig_11	Hydrogenase maturation protease	ttgtcaattgaatctgtgttaatcctaggtattggtaataccctgttaagtgacgagggtataggcgttcagctggtcaatcgaatgcagcaacagatcggcaagatagcgggcgttgagtatctggatgggggaacgctcagttttacccttgctgaaccgatcgccagagctgatggattgattgtagcggatgcagcacgtatgggagagaaacctggcacattgcaggtcttccacaatcagcagatggatagttacctgaaaggcaatcgtgccagtgtccatgaagtgagcctgggtgacttgattgatattgctcgtctatccgacaccctgccggatcaacgctgcctggtaggtatagaaccggagaatttggattggggcgaaacattg…	MSIESVLILGIGNTLLSDEGIGVQLVNRMQQQIGKIAGVEYLDGGTLSFTLAEPIARADGLIVADAARMGEKPGTLQVFHNQQMDSYLKGNRASVHEVSLGDLIDIARLSDTLPDQRCLVGIEPENLDWGETLSEAVEPAIEAGISEIVSILKTWGILSD	483		177	252	486	490		2.34664	2.15758	2.23299	2.19187	2.23227	0.0822446		0.0299271	0	0.0119992	0	0.0104816	0.014144
150	contig_11	hypothetical protein	atgcaaaagctgcgagacatcgttgtacgggtcaaggagagggatgatcctgacccagtcatcaatcattctaatgcgctgcctattatgcatgaagtattgcatgcgctgaaacgtctccacgagatgggagaaacaaccacgatcgatctgcgatccatcccattcggtcctggagatgaggaagcgctgttaagacagctcggctgcggtgagatcagcattgaacttcaatccttgggaaagagtactatctgcgagaccctctatcccggtgtctggttgattgatcattacaatgctgaaggtgaacgtattgccttgaacatcgagatcaatcgggtgcccgagattgtccagtctcaacctgaggatatctcagatgcaatcatcaggctt…	MQKLRDIVVRVKERDDPDPVINHSNALPIMHEVLHALKRLHEMGETTTIDLRSIPFGPGDEEALLRQLGCGEISIELQSLGKSTICETLYPGVWLIDHYNAEGERIALNIEINRVPEIVQSQPEDISDAIIRLNGQLNPVNFAC	435		48	182	253	1443		1.82988	2.06246	1.99679	2.70446	2.1484	0.383417		0	0	0	0	0	0
151	contig_11	Uptake [NiFe] hydrogenase, small subunit HyaA (EC 1.12.99.6)	atggctgaagaactcaaacgtatcggtaaaactctcggagagcgtttgcgtgaaaggggtgtctcaaggcgaggattcctgaaattctgcagcgccacggcctctatgatggcactgccccccgcgatggtgcctgctattgccgcatcgctagagaaggcaaagcgaccctcggttatctggctctcatttcaggagtgtaccggctgtaccgaatcccttacacgcagccattcgcccagtatcgaaaaccttatcttcgaccatatttcactcgactatcatcataccttgcaagtcgcctctggtgctgctgcagaagcagctcgtgaagcggcaatgcatgagaatgaaggtcagtacattgttgtggtagacggctccatcccactgggcaat…	MAEELKRIGKTLGERLRERGVSRRGFLKFCSATASMMALPPAMVPAIAASLEKAKRPSVIWLSFQECTGCTESLTRSHSPSIENLIFDHISLDYHHTLQVASGAAAEAAREAAMHENEGQYIVVVDGSIPLGNPGYSAIAGISNLQMLEETVAGPAAVVAVGTCAAFGGLPQASPNPTGAVSVSDIVKDKPVVNVSGCPPIPTVITGVLAHFLTFGSLPELDSLGRPMVFFGKSIHDRCYRRPFYDKGLFAETFDDEGARKGWCLYRLGCKGPMTYNACATTKWNQGTSWPVESGHGCLGCSEPNFWDAGGFYNALSIPDSDITRQAAYVLGAGVALGAAAGAINRNKQSKAASAHETVTIDDLDKKS	1107		150	396	1194	1096		1.91788	1.99506	2.26299	2.18135	2.08932	0.160112		0	0	0	0	0	0
152	contig_11	hypothetical protein	atggactttcttttgtgggtgagggggccaggctttgatatcgcattggtcgtctttttgattggcattttaatccgcctgcttgaggttctgatactggggcgtaaacccgactactctgagcctagaggcgcggaactgggtgcgggactgcggaccgtattgacccgaactctgccagagcaaggttcattcaagcgttcaccattcactgttgtaggtggctatgtttggcatatcggcttcttcatcaccctgtttctgtttgtaccgcatattgaattgatcaatgccacgattggtcttagttggcccggtatagccagtaacctgatcgatgcggtagcagccgtaacgattgtcgccctgttggcgatgctttttaatcgattgagtcat…	MDFLLWVRGPGFDIALVVFLIGILIRLLEVLILGRKPDYSEPRGAELGAGLRTVLTRTLPEQGSFKRSPFTVVGGYVWHIGFFITLFLFVPHIELINATIGLSWPGIASNLIDAVAAVTIVALLAMLFNRLSHPVKQFLSGPEDYLTWLVTFLPMLTGYLAYHRMIDPYPLVLGLHILSVELLMVVFPFTKLMHAFTFIIARWYNGAMAGRRGVQS	651		84	138	237	166		1.8969	1.77082	1.79593	1.60039	1.76601	0.123128		0	0	0	0	0	0
153	contig_11	DsrK-like protein	atgagcgaggcaacaattgaaagaggtctgaatgcctttcgtgagcagatgaatgcaccgattgcatccttcttctcaagttgtgtgaactgtggcatgtgtgctgaagcttgtctcttctataccgagactggtgatccaaagtacacaccaatcaataagctggagccattccgtcgtgtctgggaacaagagtataccctttggggtaaattgaaatcactgcttgggatgagcaaaccagtcaccgatgaactgctcgaagagtgggaaccgttggtctacgatgcatgtaccttgtgtgggcgttgttccatggtctgtcctgtgggtaacgatatcagctatatgattcggcgcgccagagagggattcgttgcagcaggctatgcaccggag…	MSEATIERGLNAFREQMNAPIASFFSSCVNCGMCAEACLFYTETGDPKYTPINKLEPFRRVWEQEYTLWGKLKSLLGMSKPVTDELLEEWEPLVYDACTLCGRCSMVCPVGNDISYMIRRAREGFVAAGYAPEGIKGASRRAITIGSPMGVKYPALAAQIKHIEADTGLTIPVDVEGVDYMALLSSMEIMNFPEYMEALARIFKQAGVTWTISSEAFEATNSGIQIGSSDIARELVNRVVVAADKLKVKYVISPECGHAYTAIRWEGPNLIGRPYNFKVVHILELLDELRASGRLKTEGMEDDRLTFHDPCQIVRKGGVLEPPRNLLNMVASNFVDMQDPREMNWCCGGGGGVSANERAEELRIKVFKRKKSQLDDLNVDTLVTACANCRLIIEEGLEE…	1272		129	253	319	351		1.7938	1.74364	1.63719	1.63385	1.70212	0.0795936		0	0	0	0	0	0
154	contig_11	Uptake [NiFe] hydrogenase, large subunit HyaB (EC 1.12.99.6)	atgagtgacagaatcgtcgttgatcccatcacaagaatcgaaggccacctgcgcatcgaagcccagatggaaggtgatcagatagccagtgcctattcatccggtaccatggttcgtggtatcgagatcatactcaaaggcagagatcctcgtgatgcctgggccttcgctcaacgtatctgtggtgtctgcaccttagtacatggtatcgcatcggtacgttcagtggaggatgccctcaactacccgattcctgcaaatgcccagttgatccgtaatttaatgatcggcgcccagtatatccacgatcatgtgatgcacttctatcatctacacgcacttgattgggtggatgtggtgtcagcactctctgcagatccaggtcagacggcagcgctt…	MSDRIVVDPITRIEGHLRIEAQMEGDQIASAYSSGTMVRGIEIILKGRDPRDAWAFAQRICGVCTLVHGIASVRSVEDALNYPIPANAQLIRNLMIGAQYIHDHVMHFYHLHALDWVDVVSALSADPGQTAALAQSISNWPKASPGYFSDIKRKLKGFVEAGQLGIFAKAYWGHSVYKLPPEANLMAVAHYLEALDWQRDVVKLHTIFGGKNPHPNFVVGGVASAIDLNSDSAINSKKLSQVQNVINKMREFTDQVYVPDTLAIASFYKDWGERGEGLGNFMCYGDLPSTSMDDPDSFFFPSGVILDRDLSTVHPLDLNSTEEIQEHISHSWYDYSGGKEQGLHPYDGETTLNYTGPEPPYEHLNVDESYSWLKAPRWKGKSVEVGPLARVLMMYAKGH…	1722		438	435	2408	707		2.18892	1.84579	2.37521	1.8031	2.05326	0.27549		0	0	0	0	0	0
155	contig_11	Cytochrome b	atgaaaaatgaacatgaaatcaaggtatgggacccactggtccgattgtttcactggaccctggtaggcgcatttgcagttgcttggctgacagaagacgaatggatggatctgcatgcctacgctggctatgttattgcctcgctgctgctgtttcgtctcctatggggtgtgtttgggactcgctatgcccgattcagtgaattcgtaaaatcacccgccagtgttatcagctatctgcaagatctgcgacatttacgagcaaagcgcaccatcggtcacaacccggctggtggtgcaatgatcgtcgccttgttggttacgctcctgataaccacttttaccggtttactggcctatggcgccactggagcaggtccaatggcaggcgtgctcttc…	MKNEHEIKVWDPLVRLFHWTLVGAFAVAWLTEDEWMDLHAYAGYVIASLLLFRLLWGVFGTRYARFSEFVKSPASVISYLQDLRHLRAKRTIGHNPAGGAMIVALLVTLLITTFTGLLAYGATGAGPMAGVLFPQSSYGSEFFEEVHEFFANFTLLLVVIHLAGVTFGSLLHKENLVRSMITGTKQG	564		99	193	240	667		2.0291	1.97599	1.86269	2.25807	2.03146	0.166252		0	0	0	0	0	0
156	contig_11	Ubiquinol-cytochrome C reductase, cytochrome B subunit (EC 1.10.2.2)	atgaatataccatccactctttttctattgctgctctacagccctttctctctccaagcaggcgctacggaggtgctactcgatcaatatcaagccagtggagcaggagcgtttacagcagagcagggagcggctgtgtggggtcgaacggtcattcatgcaaataacagtcagacaaggagctgtagtgattgccatgggggggatctgaccaaggtaggtcgacatgcaaagacaggcaaacgtatcgcgccaatggcaccttctgttaattcacaacgcttgagtgatccgaaaaagatagagaagtggttcaagcgaaactgtaaatggacatggggaaggacatgcactgcgcaggagaagggtgatctgctgctctacttgcaacaacattaa	MNIPSTLFLLLLYSPFSLQAGATEVLLDQYQASGAGAFTAEQGAAVWGRTVIHANNSQTRSCSDCHGGDLTKVGRHAKTGKRIAPMAPSVNSQRLSDPKKIEKWFKRNCKWTWGRTCTAQEKGDLLLYLQQH	399		0	18	8	59		0	1.12523	0.642213	1.37156	0.784752	0.604546		0	0	0	0	0	0
157	contig_11	hypothetical protein	atgaaaaaaatatcctataagttattctttctattgggttgcttgacggttttgggtgctggtgtggcaatggccgatcgtgatgatgagagaggtgaaagattctattcccgctggtttaagccagatttcatggtatataacaaccaggagagccaactctatcaggaagagtgtggaagttgtcatttcccctttcaaccgggttttcttccggcggtttcctggcagacaatgatgaacagcctagatgaccattttggtgaaaatgcggagctgagcgaagaggataatgcgcgattattgagttatcttagcgcaaactctgcagatgtggttgatcgggagatacccaaaaaggtgatgtggtctctacgctctgtaccatcgccgcaacgt…	MKKISYKLFFLLGCLTVLGAGVAMADRDDERGERFYSRWFKPDFMVYNNQESQLYQEECGSCHFPFQPGFLPAVSWQTMMNSLDDHFGENAELSEEDNARLLSYLSANSADVVDREIPKKVMWSLRSVPSPQRITETAFFKHEHNEIPARILDGNGETISFSNCDTCHTKALQGSYDEDEINIPGIGQWDD	576		250	409	612	729		2.41983	2.29063	2.2565	2.28737	2.31358	0.072483		0	0	0	0	0	0
158	contig_11	hypothetical protein	atgatcaagctaccagcattcctattggctctcctttttctcatggcaacacccttattattggccgatgagggttatcaggaagcgcgactgttaacagaatctggtcatattctgcccttgcaagagctgttacaagtcattcaagcagagcaatccggccgtgtccttgaagttgagtttgagcacaaaggtgacctgtatctgtatgagatcgaaatactcgataagcagggtgctgtgtgggagttcaaggtcgatgcagccagcggtgaaattctcaagcgagagttggaggattga	MIKLPAFLLALLFLMATPLLLADEGYQEARLLTESGHILPLQELLQVIQAEQSGRVLEVEFEHKGDLYLYEIEILDKQGAVWEFKVDAASGEILKRELED	303		102	171	149	278		2.30995	2.19145	1.9247	2.14852	2.14365	0.161147		0	0	0	0	0	0
159	contig_11	Two-component transcriptional response regulator, OmpR family	ttgcgtctgctactggttgaagatgatgaactgctctccacttcgttaaggcacgatcttgagcagcaagggtatgcagtagatctggcaaaagagggtgttgaagcagagttcatgggcgatgagatggcatatgatctcattgttttggatttaggcttgccgaaccgatccggtattgaggttttgcagaactggcggtccagagacaatcatacaccagtgattattctgacagctcgtgatgcctggcatgaaagagtcgctggattcaaggctggggcagatgactatctgggcaagccttttcatgtggaagagcttgtagtgcggcttcaagcattgattcggcgcagtcatgaaatggtcggtaaccgactgaagtcaggtggattggaa…	MRLLLVEDDELLSTSLRHDLEQQGYAVDLAKEGVEAEFMGDEMAYDLIVLDLGLPNRSGIEVLQNWRSRDNHTPVIILTARDAWHERVAGFKAGADDYLGKPFHVEELVVRLQALIRRSHEMVGNRLKSGGLELDEERQQVILPTQQRLELTGTEFRLLRCFILNKGKILSKTRLTEHVYEQDFDRDSNLIEVYIRRLRDKLGSQVIETRRGQGYIYVGV	663		65	158	144	401		1.77934	1.82085	1.57628	1.96914	1.7864	0.162049		0	0	0	0	0	0
160	contig_11	Sensor histidine kinase PhoQ (EC 2.7.13.3)	atgtcggtgtttagacgtaattccctcgaacatcgcctgcatataggtttggcaatcagcctcatcctattgatggggctgttatggctgtttggggcgagatcaatcgaggatcttaccgaggatttcatagcatccaggctggaacacgatagtgaagcactgttgggtgcgacagttttaaagcagcaacatctcaaggtaagacctgcacgcatcaatcagatctaccttcgcccctattccggacattactaccttattcgtcaatcaaatggaggtgaagtcacctcacgttcactctgggatttcaagcttcagataccctcaatggcggtcggtaagagtgagcgcctctacctgcatggacctgaaaaacaacagttattggtttgggtg…	MSVFRRNSLEHRLHIGLAISLILLMGLLWLFGARSIEDLTEDFIASRLEHDSEALLGATVLKQQHLKVRPARINQIYLRPYSGHYYLIRQSNGGEVTSRSLWDFKLQIPSMAVGKSERLYLHGPEKQQLLVWVVGFRKQGMDLTVAVAEDLMPIKKQRDLFLRNFALLALASLVILLIVQGVVVRQAFRQLKPLREDVKSLSSGQEKLLSEDVPSEMTPLVREVNHLLQLLSRRNERSRNALGNLAHALKGPLNLLTRYIDKQLLDKNETKSRQASQQVERIRLLIDRELKRARLAGGGTMSQRFDAQIDLQDLLDVLKQIYHEKQLQFTQHVSSDLQPFGDREDILELLGNLLDNACKWAEGRVHCSVSGINQLAIIVEDDGHGLEDEDVVRLTQRGS…	1341		55	226	204	713		1.41079	1.67309	1.42654	1.91381	1.60606	0.237741		0	0	0	0	0	0
161	contig_11	hypothetical protein	atgaaccgttcgatccgcacccgacaacgattggttggcgtgtccttgttaggactattgttctatttctcgccaattttgaccctattcgataagactactgagtgggccggatttcccatcagctatctctatctctttggcatctggctggcactgatcctcttggccgcttggatggtcgagggtagaaagccatag	MNRSIRTRQRLVGVSLLGLLFYFSPILTLFDKTTEWAGFPISYLYLFGIWLALILLAAWMVEGRKP	201		21	41	68	124		1.80652	1.7544	1.7646	1.97764	1.82579	0.103717		0	0	0	0	0	0
162	contig_11	Two-component system sensor histidine kinase	atgacaactacacttatcgttatcctctcacttggctacttgggcatgctgttcgcaatcgcctactgggcagaccgacgcgccgatcaaaaccgttcagtcatttccaatgctacgatctacgcactttccttggccgtgtactgtacggcatggactttttacggcagcgttggccgggcagcggcgactggagtcgggtttcttccgatctacctgggaccgactctgattgccgcgctatggggtactctgctgctgaagatggtgcgtgtcagcaaaagtcagcgcattacctctattgccgacttcattgcatcgcggtatggaaaaagtcatctgttgggtggcatagtgacgattatcgccgtattgggcatagtcccctatatcgccctg…	MTTTLIVILSLGYLGMLFAIAYWADRRADQNRSVISNATIYALSLAVYCTAWTFYGSVGRAAATGVGFLPIYLGPTLIAALWGTLLLKMVRVSKSQRITSIADFIASRYGKSHLLGGIVTIIAVLGIVPYIALQLKAISRSFTILLTYPEVTMPNTTDSLPLLQDTTLYVALLLALFTILFGTRHLDASERHEGMVAAIAFESIVKLVAFIAVGLFVTFQLHDGFTDLFDKAETAGILNPLIVDGMDGYENWFSLTLLSALAVMMLPRQFQVAVVENSSEHHLRRAIWLFPLYLFLINIFVIPIALAGQLTFAGADVDADTFVLTLPMAYHQSTLTLLAFLGGLSAATGMVIVETIALSTMVCNDLVMPGLLRRWKQIPPNADLSQLLLRIRRGAILLI…	2769		46	242	286	852		1.04239	1.39638	1.266	1.68011	1.34622	0.266299		0	0	0	0	0	0
163	contig_11	Response regulator receiver protein in cluster with DNA polymerase III epsilon subunit	atgccgaaaaagattctgatcgtggatgatgagccgaatatcgtactgtcagtggaatatctgatgaagcgagagggttaccaggtgataactgccaatgatgggcagacagccttggagttgctttccaagactatgcccgacctactgattctggatgtcatgatgccacgtaaaaatggctttgaggtgtgtagtgatatacgtgctgacccaacattatccgggttacccatactgatgttgagtgctaaagggcgtgaagcggaaatcaagaaaggtgtttcattgggtgctgacgcatacattaccaaacctttttcaacccatgatctggtcaacatggggtcctggggattttccctcctaaaaagacataatctgccgtag	MPKKILIVDDEPNIVLSVEYLMKREGYQVITANDGQTALELLSKTMPDLLILDVMMPRKNGFEVCSDIRADPTLSGLPILMLSAKGREAEIKKGVSLGADAYITKPFSTHDLVNMGSWGFSLLKRHNLP	390		123	130	399	371		2.28178	1.96471	2.24017	2.16412	2.16269	0.140691		0	0	0	0	0	0
164	contig_11	Transposase	atggcaattcagaaacgacttcagatcctcatagagtccgaaatctatgatttatacagtcccccatgtttcaccctcgaagaacgccgattctactttgcgctgaatgaccaggaagccaaggctgccaaatctatccgcagtcgagctcaccgctgcttctttgtagccttgctgggttacttcaaatccaggcctgtggttttgaacccaagttttggcgatgtcgaagaggatttacggtttatcgccaaagagcaactacctggtcctggcattcggcgcttctctctggatcaaaggcagaaagatcgtctctatcggaagatatttagtctcctgaattatcagaaatggcggggtaagaaggatcgtagccctttgatgacacacctgcaa…	MAIQKRLQILIESEIYDLYSPPCFTLEERRFYFALNDQEAKAAKSIRSRAHRCFFVALLGYFKSRPVVLNPSFGDVEEDLRFIAKEQLPGPGIRRFSLDQRQKDRLYRKIFSLLNYQKWRGKKDRSPLMTHLQQIAKSWIDSRYLFDATTEYLALRRIAIPKYTVIQTLVSQAMKLERVCITATLKNHLSERLSADLANLVNGKGVLPLSKLRLSARSFAPAELEKELKVNRLIQPWMSEVSTAVKALSLSIKNQQHFASMIDYYGSKIIRFDQSTQQLFLLCYLQERAEQNIERLADGFNYHVRKVREQAKVYAKDMAYRDWEGAAANVGKGAELLHFFIDDSIDENQPFGTVRNQAKKLLGSREIESLCMYLSKQKRALDDYYWEYYDQQKLLIEQV…	3006		561	1652	1553	4339		2.05547	2.18	1.94589	2.34419	2.13139	0.171097		0	0	0	0	0	0
165	contig_11	hypothetical protein	atgtcttcacccatgaccggaaaaggcaacatattgaatgaatttaatggtgccgacaacacccgaaaagccggtgatatacgcacattagagcgactcaacggcattgatgtcgatgccaagcgaaaagaagcttacaaatcaaaatccgttaatccactctga	MSSPMTGKGNILNEFNGADNTRKAGDIRTLERLNGIDVDAKRKEAYKSKSVNPL	165		416	181	189	463		3.18255	2.47874	2.28897	2.63193	2.64555	0.384505		0	0	0	0	0	0
166	contig_11	hypothetical protein	atgccgagatcagccaatgctcagcttgctgttgacctgttcgaatccctgcaagaccagtacaactggacaccagctaccgcatggcagggtattgccaggcttcttttgtcttgtgagatttggcggcatggctgggaacagtttcacggcaacgttgtttaccgtgagactaacgacttcaaagttggtgctcgtgggccgaatgccgttatgcgccgcgccgataacctgacgagctacctatctaccgagcttggtgttacgcacgcctccctttgtcaggatatcgttttgtactggcggcatccgaacatcgccaatctccagccccataattaa	MPRSANAQLAVDLFESLQDQYNWTPATAWQGIARLLLSCEIWRHGWEQFHGNVVYRETNDFKVGARGPNAVMRRADNLTSYLSTELGVTHASLCQDIVLYWRHPNIANLQPHN	342		68	9	8	30		2.08275	0.913797	0.694784	1.15726	1.21215	0.610364		0	0	0	0	0	0
167	contig_11	hypothetical protein	atgaaggatgagccattcttcgcagaagcccgccggggtttccacgctgcccttttagactcagtactccgcactgacgtcaagggtatccccagcaatgcagataagcatagcaagccaagcgtaaaaattgctcaaggcattctggagcgcctgggagccgaatccaaaggcgcgcgccttgcaggccagatggcaggcagccagttcgaggaaatttgcaaggaatatcttgaggaaatcttcccgcgcctgggccatcttcggcccggtggctgggaagtcagcaagggccttggtggccgcctcgccattgcccagttcgaccagtatgaacaccttgccgcgcttgaagccgcatcgaaggaaaatccagagctggctgctgccctcggcagc…	MKDEPFFAEARRGFHAALLDSVLRTDVKGIPSNADKHSKPSVKIAQGILERLGAESKGARLAGQMAGSQFEEICKEYLEEIFPRLGHLRPGGWEVSKGLGGRLAIAQFDQYEHLAALEAASKENPELAAALGSDYLIKPDVVIIRHPEPDETINAPERLVDHDQARLTSLRQVNNERPILHASVSCKWTLRSDRAQNARSEALNLVRNRKGRMPHIAVVTGEPTPNRIASIALGTGDIDCVYHFALPELIDSVKDLGFEDAEEMLHTMIDGKRLRDISDLPLDLVI	861		43	51	75	125		1.4933	1.23567	1.19637	1.36393	1.32232	0.134585		0	0	0	0	0	0
168	contig_11	DNA-cytosine methyltransferase (EC 2.1.1.37)	atgcctaaaaacagtctttcatccattgaactttgcgccggtggcggcgggcaagccataggcctagaacaggctggtttctcccacgaggcggctgtcgaaattgattcccgttgttgtgaaactctccgcctcaacaggcccgaatggaatgttatcgaaggggaccttgctgacttcagtggtacctcctatcaggggatagatctgcttgctgctggcttgccttgcccgcctttttccgttgcaggaaaacaattaggcaaaaaggatgagcgcaacctgttcccagaggcgattcgcctagtagatgaaattcgccctcgggccgtcatgattgaaaatgtccggggcttgcttggagctgttttcgctgactaccgccagaagatcgctagt…	MPKNSLSSIELCAGGGGQAIGLEQAGFSHEAAVEIDSRCCETLRLNRPEWNVIEGDLADFSGTSYQGIDLLAAGLPCPPFSVAGKQLGKKDERNLFPEAIRLVDEIRPRAVMIENVRGLLGAVFADYRQKIASQLRKLGYETDWHLLNASDFGVPQLRPRVVFVAVRKELSEHFSWPTPNSKNPPTVGETLYDLMASNGWKGAKAWRDRADEIAPTIVGGSLKHGGPDLGPTRAKQAWAATLGVDGHGVWDEPPGPDFVGMPRLTVRMVARLQGFPDSWEFSGRKTPAYRQVGNAFPPPVAEAVAIQLRKCLTAHRSVQVKAVAE	978		72	118	274	303		1.65732	1.5316	1.68425	1.68303	1.63905	0.072701		0	0	0	0	0	0
169	contig_11	hypothetical protein	atgcccgccaaacatcgcctcacagttaatctcgataaacaggaatacactcaactggtcgccctttcggagcgtcatcatgtttcgctcgcttggctaggccgtgaggctgttcgccaattcctagagcatcatcacgatcaggatttacagcttccattgaatctgtctacaacccgcccaggaggggcaaatgcctaa	MPAKHRLTVNLDKQEYTQLVALSERHHVSLAWLGREAVRQFLEHHHDQDLQLPLNLSTTRPGGANA	201		31	45	71	78		1.97347	1.79415	1.78304	1.779	1.83241	0.094253		0	0	0	0	0	0
170	contig_11	Transposase	gtggaagatggtgaatcaattagtcgtgaacgagtgggtcgcctgatgaagcagcaggggctggagagcaagagtcagcgcaaattcaaggcgacgactaatgccaaccatgatcgtcctgtagcgccgaatctattggatcgggagtttctggttgatcagccggataccgtgtatgcaggcgacatcagctacgtcccaacagatgaaggctggctctatcttgcggtcctgattgatctctactccagggctgttgtgggctgggcaatgtcaaagcgaatgactgctcagttggtaaatgacgccttggtgatggcgatctggaagcgcaagtcacccaatgggctgatggtccacagtgaccgaggcagccaatacgcttccgagctctaccag…	MEDGESISRERVGRLMKQQGLESKSQRKFKATTNANHDRPVAPNLLDREFLVDQPDTVYAGDISYVPTDEGWLYLAVLIDLYSRAVVGWAMSKRMTAQLVNDALVMAIWKRKSPNGLMVHSDRGSQYASELYQKTIKDHGFICSMSRRGNCWDNAPSESFFHTLKTELTYHRRYQTRQEAKQEIFEYIEVFYNRQRRHSTIGYQTPLGYDKAYRNVA	654		324	234	238	878		2.47708	1.99515	1.79576	2.31286	2.14521	0.307068		0	0	0	0	0	0
171	contig_11	hypothetical protein	atggccggtagccctgaggcgatactggaaacccgccgtgccttgcgccagaggggatccaaagatagcatccgatcagggggtgtagtcatctcggtagccggtagcgaagcctgcatcgagcgaagcgatgttgtggcgtag	MAGSPEAILETRRALRQRGSKDSIRSGGVVISVAGSEACIERSDVVA	144		292	220	469	506		3.08803	2.62219	2.74136	2.72942	2.79525	0.20241		0	0	0	0	0	0
172	contig_11	hypothetical protein	gtgactgatgacctttttgtgaatgaggggcggagaccttatctcttcgtgactaatgataaaggtaacgtatttagcctttcgcgggatgcggacggcaaaacatggaagtggtccgacctgaaatgtccgggtggaaagtgcgacaaggagaagcttgaggggttgggcgctatcaacgtgtttgattctgctagtaaatcagagcgaccttatctcttcgtgattgacgacaatacaagtaaagtatggaacctttggcgggacgtggacggcaaaacatggaggtggtccgacatgaaatgtccggatgaaaagtgcgacaagaagtataatggattgggttccatgatgacgagtactatgatgaggactaccatagataataatggtattgat…	MTDDLFVNEGRRPYLFVTNDKGNVFSLSRDADGKTWKWSDLKCPGGKCDKEKLEGLGAINVFDSASKSERPYLFVIDDNTSKVWNLWRDVDGKTWRWSDMKCPDEKCDKKYNGLGSMMTSTMMRTTIDNNGIDIGKPRLPYVFVQEEENPDEVYYLWWSDEESVKQKWTWSKLTLLNTKQIIGVVPVLYGNKIIPVIAAETKDKKIVIKYAYTPDPHSWFTREFDCSLCPFNNAITFSRTHNGTGNGPIVYESSLAGSKQVFTTYWF	804		660	354	617	1076		2.69582	2.08443	2.11612	2.3115	2.30197	0.281112		0.113581	0	0.00719051	0.00744609	0.0320544	0.0544605
173	contig_11	hypothetical protein	atgaaaatttggctctttatcacattgctattggtatccatggaactgtttgccggatatcctggaacacccaataatgcgggggctctcgtcgtaatggataagttgtccgatgtacctacgcctcattactttaaaataggtgggggtgggacacttctgtggttcaccactccgaatcatggttatgaggcagaaattgtggctgcccggcgcagactatctatgatatttgccacttaa	MKIWLFITLLLVSMELFAGYPGTPNNAGALVVMDKLSDVPTPHYFKIGGGGTLLWFTTPNHGYEAEIVAARRRLSMIFAT	243		110	35	122	143		2.43803	1.60644	1.9336	1.95737	1.98386	0.342513		0	0	0	0	0	0
174	contig_11	Mobile element protein	ttgtttggatacacctttgcgccgagatacgcccggttcggcaaggtcattgaagagatgttcaatgtgagtgaaagcaaagaccagggtgttaggctgagcttgaaaaggccgattaaaacagactgtatcatcgaacactgggataccatccagcgtattgctatctcgctccaggagaagagcaccactcaggcgattcttgttcacaaattgtctggctacggcaaaaaccacccattactccaggcacttactgaatataaccggatgatcaaagccatatacttgttggactacattgatgatgtcagtctgcgaggttatgtgcagcgagcattgaatcgaggcgaggcctaccaccagttacgtcgggccattgcatcggtgaatggcaac…	MFGYTFAPRYARFGKVIEEMFNVSESKDQGVRLSLKRPIKTDCIIEHWDTIQRIAISLQEKSTTQAILVHKLSGYGKNHPLLQALTEYNRMIKAIYLLDYIDDVSLRGYVQRALNRGEAYHQLRRAIASVNGNRFRGSSDYEISLWNECARLLTNAIIYFNSMILSRLLIHFEGVGDDKKLAVTKQVSPVAWHNINLNGTYSFSFDQNMIDIEEIMRPITENREED	681		44	76	51	310		1.60196	1.49876	1.13522	1.84725	1.5208	0.295703		0	0	0	0	0	0
175	contig_11	Transposase	atgactggacgccgtgttcggatgctcgctttgtatcccctctggcacaaggcacgacgggtctacagtctcgcctcacgcctaccggggactaaccgcctcggctttcagccttccttggcgctcagcgggtactcttcaaaatactttggcaccaacaaaggtgtgtcagcaattacacttatcgctaatcacgctgcgttaaatgccaaggtcattggttcgaatgagcatgaatcccattacatttaa	MTGRRVRMLALYPLWHKARRVYSLASRLPGTNRLGFQPSLALSGYSSKYFGTNKGVSAITLIANHAALNAKVIGSNEHESHYI	252		2155	63	703	182		3.71279	1.84134	2.67423	2.04542	2.56845	0.84122		0	0	0	0	0	0
176	contig_11	hypothetical protein	atgttacaacaagataaagataccacgatggatggggaatccggaggcgctcgatcaaccgcaagtcgaactagtgatatagaaattcctttggatggtgagtccttagttgaagaaaaacccgatagggatattgacccgactgcgacaggttccatacctaagcggactggtttcttaggtactattagagacgttattcgttctaagaaaaagtctgttaactttgaagaagaaaaaaataaacttttaatagaaaaagaaaaaagattagggaatgagaggggcgaacgattcagaattcaaagtaaagcaaactatcagcgactaagaggagagggtgaagctcagctgtcagcatttagaactttattcaatgaatctcaaaaaaaagagacg…	MLQQDKDTTMDGESGGARSTASRTSDIEIPLDGESLVEEKPDRDIDPTATGSIPKRTGFLGTIRDVIRSKKKSVNFEEEKNKLLIEKEKRLGNERGERFRIQSKANYQRLRGEGEAQLSAFRTLFNESQKKETISNLMVPRDIYDEVRVDSIIPPTTTTNLGATLGRAAKYNAEHGLSDAPGPSVELPDQYDRALYTDEVRRSVIDQIREKLRETDARDQHMRDSYEKAIIAERLTYNEKAERGTATETDYILYKKRLSYLRDLKRSLPDINEAHIDKLNMELDKHQHALSHDVTVRNLDLDKSLDIDAKINMTNHLGVLGQSTRERWAQIPDLLNDNDGKRIHLDATKESKTDKLFKDGYDNVQHNNTDAKGMPERSRRPRPR	1155		1718	614	1318	3383		2.95358	2.16566	2.28734	2.65051	2.51427	0.358044		0	0	0	0	0	0
177	contig_11	Resolvase/integrase Bin	atgcgactttttgggtatgcccgcgtctcaaccagtcagcagtcccttgatgtgcaggtaaaggcgctcaagaccgaaggcgtccgtgcgaaccggattttcaccgacaaggagtccggtagccatatgaaccgtgaaggtctccagatgctccggctcaaggtagaggatgacgatgttatcctggtgaaaaagctcgaccgtctgggccgagatacagcggacatgattcagctcatcaaggaattcgacgacatgggcgtggccatccggttcctggatgacggaatcaacaccgaagggacgatgggcaagctggtgatcactatcttgtcagccgtagcccaggcagagagacaacggatattggaacgcaccaacgagggccgcctggaggct…	MRLFGYARVSTSQQSLDVQVKALKTEGVRANRIFTDKESGSHMNREGLQMLRLKVEDDDVILVKKLDRLGRDTADMIQLIKEFDDMGVAIRFLDDGINTEGTMGKLVITILSAVAQAERQRILERTNEGRLEAKAKGVKFGRKPTVDKAKVHDLHGQGIGATEIARQLKIGRSTVYKILTSEQTRCEVV	570		972	656	1113	2342		3.01287	2.4995	2.51969	2.79723	2.70732	0.244839		0	0	0	0	0	0
178	contig_11	Transposase	gtgccagtcgattttttaacctcggaacagaaagccagctatgggcaattctccggtgaaccgaatgaagtgctaattggctacttaaaagagctattagatgtatggccggtaaagtttggccagattatgtga	MPVDFLTSEQKASYGQFSGEPNEVLIGYLKELLDVWPVKFGQIM	135		337	228	312	889		3.17824	2.66564	2.59269	3.00182	2.8596	0.277263		0	0	0	0	0	0
179	contig_11	Succinoglycan biosynthesis protein	atgcccaacttacttcattaccgtgtcacgggtttgaggtgcattgtgctggccatctcactcgcgctctttcaatcaaatgcctttgctacattaaccattatagtaggccccgctatagtcaccgatggcgataccctaaaaataaagaatcatagaatacgtcttcatggcatcgatgcacctgaattaagacaactctgctataaaaaggtgactcatgaatctgtgaaatgtggtgagaaggctaagtttgagctatcaaaggaactcagtaacaacagcgtgacgtgctactcaacaaagaaagatagatag	MPNLLHYRVTGLRCIVLAISLALFQSNAFATLTIIVGPAIVTDGDTLKIKNHRIRLHGIDAPELRQLCYKKVTHESVKCGEKAKFELSKELSNNSVTCYSTKKDR	318		230	94	29	439		2.64095	1.91313	1.21504	2.32492	2.02351	0.615872		0	0	0	0	0	0
180	contig_11	hypothetical protein	atgaaaggtcttaacgcttttgccgcccctatattattgattggggggctgttttattcgccgttgtccaacagcgctacgttaaaggtagattgtaaaatagaaggcttttttcaaagctgccgtcgggtgacactcaaggccggcaatgtatgggaaagtcaagtcgctgatggaactcaagaattcgatcttaaagactattctggggatataaccggcgtatttaagtacccaacgggctccttggatttgggaacggttaaatttaacccacaaaaggattgtaccctcaccattataatagcgacttcgcttatctcgatcgatccaaaagaatttgacaacaagtgtcctccacaaatggagtaa	MKGLNAFAAPILLIGGLFYSPLSNSATLKVDCKIEGFFQSCRRVTLKAGNVWESQVADGTQEFDLKDYSGDITGVFKYPTGSLDLGTVKFNPQKDCTLTIIIATSLISIDPKEFDNKCPPQME	372		874	373	632	1465		3.15193	2.43984	2.45944	2.77884	2.70751	0.334557		0	0	0	0	0	0
181	contig_11	DNA topoisomerase III (EC 5.99.1.2)	ttgcccgataacgtagataagtccatgaaagcaatgctcaaagaaacagatggattggggactgtcgcgacacgtgccgggattatcgataacttaaaagaaaggggttatttagaaaaccaggggaaaagattaatttcaacatcaataggtcaatccctcattagccaattacctgacgatataaagaaccctttgttgacggcgcggtgggaacaggcgcttacttatgtatcagagggcaaaataagcccaagtgactacatgaaaacccagaaagaatggttaattaatcacctcaatgagggtgaggtgatttga	MPDNVDKSMKAMLKETDGLGTVATRAGIIDNLKERGYLENQGKRLISTSIGQSLISQLPDDIKNPLLTARWEQALTYVSEGKISPSDYMKTQKEWLINHLNEGEVI	321		85	97	53	469		2.20628	1.92258	1.46082	2.34944	1.98478	0.391763		0	0	0	0	0	0
182	contig_11	hypothetical protein	atggctggcgcgggctacggcagattatgtctttttaggagggaaaatccccaggaccccaaactggaagaggatatcaggaaggacttaaagttgggggtttcttctgatccagatatagcccttagatgggatgtgcgtcgttcaacagtaagcaatattagaagaaagcttaagaaacgtcccatagaagaacgaggtaatctaagagaaaatcccgcgccacttactcccaaaaagatagaattgatcaataaggacttaaagtcgggtaaatattctaatccaaaaatagcccatagacacggggtgagtctatcaacagtagaaaggattaaagacaagcttaagaaacttcccccaggagaacgaggtaatctaagactaagaggaaattac…	MAGAGYGRLCLFRRENPQDPKLEEDIRKDLKLGVSSDPDIALRWDVRRSTVSNIRRKLKKRPIEERGNLRENPAPLTPKKIELINKDLKSGKYSNPKIAHRHGVSLSTVERIKDKLKKLPPGERGNLRLRGNYKNHK	414		114	87	62	637		2.22317	1.7671	1.41998	2.37181	1.94552	0.434677		0	0	0	0	0	0
183	contig_11	hypothetical protein	atggcaattcagaaacgacttcagatcctcatagagtccgaaatctatgatttatacagtcccccatgtttcaccctcgaagaacgccgattctactttgcgctgaatgaccaggaagccaaggctgccaaatctatccgcagtcgagctcaccgctgcttctttgtagccttgctgggttacttcaaatctaggcctgtggttttgaacccaagttttggcgatgtcgaagaggatttacggtttatcgccaaagagcaactacctggtcctggcattcggcgcttctctctggatcaaaggcagaaagatcgtctctatcggaagatatttagtctcctgaattatcagaaatggcagggtaagaaggatcgtagccctttgatgacacacctgcag…	MAIQKRLQILIESEIYDLYSPPCFTLEERRFYFALNDQEAKAAKSIRSRAHRCFFVALLGYFKSRPVVLNPSFGDVEEDLRFIAKEQLPGPGIRRFSLDQRQKDRLYRKIFSLLNYQKWQGKKDRSPLMTHLQQIAKSWIDSRYLFDATTEYLALRRIAIPKYTVIQTLVSQAMKLERVCITATLKNHLSERLSADLANLVNGKGVLPLSKLRLSARSFAPAELEKELKVNRLIQPWMSEVSTAVKALSLSIKNQQHFASMIDYYGSKIIRFDQSTQQLFLLCYLQERAEQNIERLADGFNYHVRKVREQAKVYAKDMAYRDWEGAAANVGKGAELLHFFIDDSIDENQPFGTVRNQAKKLLGSREIESLCMYLSKQKRALDDYYWEYYDQQKLLIEQV…	1569		7	224	390	128		0.567305	1.6027	1.63342	1.12802	1.23286	0.500395		0	0	0	0	0	0
184	contig_13	D-3-phosphoglycerate dehydrogenase (EC 1.1.1.95)	atgttggtagtcggactcggaggcataggtaccgaggtcgcgaggcgggcacaggcgctcggtatgcgtgtcatcgcgacgcgcaattcctcgcgcaaagggccggagtttgttgactatgtcggtcttgcccatgaattacctgcgcttgcagagcaagctgacgtggtggtaaacgctacaccgttgacaccgaccaccctgggcctcttcgatagtaagttgttcaggcaaatgaaacccggtgcttatttcattaatgtaggtcggggtaaaagcgtggtcactaaagatcttatcgatgcattgaacaccgggcatctcggcggtgccgctctggacgtacaagacccagaaccattgccacgcgaacaccctctgtggtccgcgaaaaatatc…	MLVVGLGGIGTEVARRAQALGMRVIATRNSSRKGPEFVDYVGLAHELPALAEQADVVVNATPLTPTTLGLFDSKLFRQMKPGAYFINVGRGKSVVTKDLIDALNTGHLGGAALDVQDPEPLPREHPLWSAKNIIITPHISAGSSEQMDRFWLLVRENLRRYVNGERMLNVVDIKHGY	534		26	114	108	130		1.48263	1.77383	1.54617	1.58078	1.59585	0.125423		0	0	0	0	0	0
185	contig_13	hypothetical protein	atgttgcgtggagaggctcattaccagttttttggccaggaccatcttgcagcagggtgcataaatgccatccgtaataatgttatttcaacggagtattggtgtgttacaaatattaaatcattttttgactcataa	MLRGEAHYQFFGQDHLAAGCINAIRNNVISTEYWCVTNIKSFFDS	138		0	11	0	22		0	1.35808	0	1.40289	0.690243	0.797233		0	0	0	0	0	0
186	contig_13	Aerobic glycerol-3-phosphate dehydrogenase (EC 1.1.5.3)	atgactgaacaagaatgggacattatcgtcatcggtgcaggcatagcacaggtcgcggcagcgcacggctatcgcgtgttgctgctggaacagtgtgcatctgcggcgtgcgccacctcgagtaaatcgtccaagctcatccatgggggcctgcgatatctcgaaaccggtcagtttgcactggtgcaggagtgtcttcgagagcgtaaatatctgctacgcaacgcgccgcatctagtgaagattaaaccgttctatctcccaatatatcgcagcactacacgacggccgtggaagatcaccgcgggtatgttgctgtactcgtggttcagcgggcgcagctaccatcgggtgcagaaaaaagactggaccttgctcgatggtctgaacaccgaggat…	MTEQEWDIIVIGAGIAQVAAAHGYRVLLLEQCASAACATSSKSSKLIHGGLRYLETGQFALVQECLRERKYLLRNAPHLVKIKPFYLPIYRSTTRRPWKITAGMLLYSWFSGRSYHRVQKKDWTLLDGLNTEDLDAVFCYYDAQTDDARLTRAVLQSAASMGARIRYDAHVRDAEYKPTGVRVNMRCGDEDSSAEAAMVINASGPWVDELHNRLVASHPDATLSPPVSLVQGAHIILPDTITHPYYLEAPQDKRAVFVLPWELDGEQRVMVGTTETAFSGDPATVAPTEHEINYLLEVYNHYFRRDLQRDKVLASFAGLRVLPAGEDMAFAKSRDTLFVRDDENRPRVVSILGGKLTAYRANAEKLIASLMPVLPKKDTIADTTRLILPIVD	1179		78	75	161	291		1.61198	1.26491	1.3815	1.5866	1.46125	0.166678		0	0	0	0	0	0
187	contig_13	Glycerophosphoryl diester phosphodiesterase (EC 3.1.4.46)	atgaagattcctcgcttagtcgcacaccgtggttactctgcggcttatcctgaaaatacattgatcagcatgcaagctgctgtcactgctgatgcctgctgtatcgaattcgatgtacagatgtgtgctgatggaaatttcgtggtgatgcatgatgacaaactgttgcgtacctgtggcgtcgatcgtagtgtattcgataccacgcttgctgaatgtatgcaggtgagtacgatcgaagcggaaaggtttggcaagcgtcatgcgccagagcctgtgccttcactacagcagatactcgacttcatccgtgcgtatccagcactcacagcgtatattgaaatcaaggaagagagtctcaatcacttcagcgttgacagggtaatgcagcgcttgctt…	MKIPRLVAHRGYSAAYPENTLISMQAAVTADACCIEFDVQMCADGNFVVMHDDKLLRTCGVDRSVFDTTLAECMQVSTIEAERFGKRHAPEPVPSLQQILDFIRAYPALTAYIEIKEESLNHFSVDRVMQRLLAEVSAYATQCVIISFSAAAITYVKQHSQLRTGWVMHRYDHTHYEHAADLHPDFLICNQRKIDTQELWPGDWLWMLYGIEHAQLALDWGARGVSYIATDHIAELLAHDVLRQRACIHTTDSFNNND	777		61	127	95	364		1.68464	1.66008	1.33559	1.85954	1.63496	0.218449		0	0	0	0	0	0
188	contig_13	Glycerol kinase (EC 2.7.1.30)	ttgaccaatacacagtcaacccgcatggactactatctggcgatcgatcagggtacgcacgccagccgtgcaatcctgttcgatgaatacggtgatgtgctcagtggcgcagtgtgtgacatctcgctacagagaatcgatgctcaacgtgtcgaacaggatgccactgagatactcgcttctgtgcgtcaagtggtagctggtatcgacgcagattcacagataaaagcctgcggcatcgctacccagcgatctaccatgctcgcctggaacagtgcgggcgaagcctcctcggctgcgctcagctggcaggatgtacgtggtagcgatctcgtcgatacattgcgactgcagcagcagatgatccagcagatctcgggactaccgctgtcgccacat…	MTNTQSTRMDYYLAIDQGTHASRAILFDEYGDVLSGAVCDISLQRIDAQRVEQDATEILASVRQVVAGIDADSQIKACGIATQRSTMLAWNSAGEASSAALSWQDVRGSDLVDTLRLQQQMIQQISGLPLSPHYGASKLHWLQQHISGSDTHLRLSPLVSYLLYHLLDTKPYVVDHCNAQRTQLFDINRLNWSDALCANFGVPSQQLPLCVPVRHAYGDLEQHGIAVTAVTGDQNAALCGMTTAQTDVALINLGTGAFVLRHMDDYRVSQQQLTGIAVSSASEVSYVREATINGAGSALTWLAERYGITGIEHQLPTWLKAVKTPEIFFNSVGGLGSPWWRADIDPHFIDEDTNTVKSDDGARVVGVIESILFMVQSNLVLMQSESALSLLHVSGGLSK…	1425		153	392	688	1303		1.81819	1.8823	1.91682	2.14706	1.94109	0.143263		0	0	0	0	0	0
189	contig_13	hypothetical protein	atgctctgtgattttccagttggatgttctgggaaggtctcaaacgaacaaggttctttaaatagttgcaagcagaccgatatattttacttaggtaaggttgctatgacgatacaaaatgatggggccgaagagcaacgcattgcacaagtcattaaggatgcatgcataaaggctgcacttgaaggatatgaatatgcagcgatgagtggtttgtgccacgaaggtgcctgggaggctgcaattagtgccatagagatgttggatgttgaaccaattttacatgagaaacttaaggtggacagttcataccccgccgcatga	MLCDFPVGCSGKVSNEQGSLNSCKQTDIFYLGKVAMTIQNDGAEEQRIAQVIKDACIKAALEGYEYAAMSGLCHEGAWEAAISAIEMLDVEPILHEKLKVDSSYPAA	324		127	126	192	371		2.37575	2.03098	2.00483	2.24413	2.16392	0.177283		0	0	0	0	0	0
190	contig_13	hypothetical protein	atgatcatgatgaaaacaaaccgaaaaccattgatacgtactttttttgttggtatggcattgctgctggttagtggactggtaacagctcaggcacccccagccccttatcagcagtggcacgcataccccttctatcatccatattatggtcccagccctgctgacctgatcagaaacatgaacttgttacaggaacacctcaatcggcaattacaattctactctttccacggtcccaagtacttcggcgcaaccccctcgtgggggggcaatttcagaggcaccgcatcccatctacaggataggggagatcattacttggtgcagatgcgattgccaggtgtaacttggaatgacattgatatgcgggtggacggccaagtgctaactatttcc…	MIMMKTNRKPLIRTFFVGMALLLVSGLVTAQAPPAPYQQWHAYPFYHPYYGPSPADLIRNMNLLQEHLNRQLQFYSFHGPKYFGATPSWGGNFRGTASHLQDRGDHYLVQMRLPGVTWNDIDMRVDGQVLTISVQTKEDQTNPGQWQTFFGNQQQVFTLPEAVDSNRVSGQFRNGLLTMVVPKLIR	561		305	507	1622	954		2.51732	2.39489	2.68973	2.41508	2.50426	0.134765		0.0429062	0.0116139	0.0103219	0.0213775	0.0215549	0.0150656
191	contig_13	Putative stomatin/prohibitin-family membrane protease subunit aq_911	gtgacactctatctctatgccgtaatcttatttttcatcattacatttctcgcatcagcactaaagattttacgtgaatatgagcgtggcgtggtttttatgttgggccgattctggcgggtcaaaggccctggtctgattataataatcccaatcattcagcaattcgtccgagttgatttgcgtaccattgttctcgatgttccttcacaggatgtgatctcacgcgacaatgtctcggtaaaggtcaatgcagtggtttattttcgagtattggatccggagagggccatcattcaggttgaggattacatggttgctaccagtcaattggctcaaactacattgcgttccgtattgggacaacatgagcttgatgagatgttggctgagcgtgag…	MTLYLYAVILFFIITFLASALKILREYERGVVFMLGRFWRVKGPGLIIIIPIIQQFVRVDLRTIVLDVPSQDVISRDNVSVKVNAVVYFRVLDPERAIIQVEDYMVATSQLAQTTLRSVLGQHELDEMLAERERLNDDVRKILDQQTDTWGIKVSNVEIKHVDLDDSMIRAIARQAEAERARRAKVIHAEGEQQAAQKLVEAATILAKQPQAIQLRYLETLTEIAGDKSHTLVFPLPMDLIEPLLKRTDKPQSG	765		214	249	998	804		2.22998	1.95448	2.34519	2.20712	2.18419	0.16463		0	0	0	0	0	0
192	contig_13	Putative membrane-bound ClpP-class protease associated with aq_911	gtgattaaatcgttcttatcacttctattctccttgagcctactgttaggtggtatgagtcagcttcatgccgaggaaaatggtcgcaagggattcgttctagagatatccggtgcaatcggaccagcgacggctgactatatcgaacgtgcacttcaaaaagctgagtcacaatctgtcgagcttgtcgtgctccgcatggatacaccaggcggactcgatacctcaatgcgtgccattatcaaacgcatcattgcctcccaggttgcggtcatcggctatgttgcccctggtggcgcccgagccgcgagcgctgggacctacataatttacgccagtcatattgcagtaatggcgcctgccaccaatttaggtgccgcaactcccgttacattggga…	MIKSFLSLLFSLSLLLGGMSQLHAEENGRKGFVLEISGAIGPATADYIERALQKAESQSVELVVLRMDTPGGLDTSMRAIIKRIIASQVAVIGYVAPGGARAASAGTYIIYASHIAVMAPATNLGAATPVTLGGVPKPIRDSDSEGDEGSHQPSPSDAKERKVINDASAYIRSLAGLRGRNADWAEQAVREAASLSAEAALEKGVIDFIATDLMSLLTKLDGHQVELPLGTKILDTKELRLEMLMPDWQSQLLSIISNPNLAYILMLVGIYGVIYEFANPGAIVPGTVGAISLFLALYAFHVLPINYAGIALILLGLSLMIAEAFVPSFGTLGIGGVIAFVIGSLILVDTDQAGFGISLPLILTVAVASAFILIFTIGMALKSRHRPVVSGREELLSCD…	1365		240	373	2931	1540		2.02981	1.87944	2.56084	2.23773	2.17695	0.295083		0	0	0	0	0	0
193	contig_13	hypothetical protein	atgattttacttttaatcaactcgcttgaaatacttaagatcggcgagtacttctatctgtttttatcaaaaacaatattcacctcgatacttccctatgtgtggttatgcagtaagttgatcaagatgaatatttcggattttttacaactttattcttttattgttacaggagtatga	MILLLINSLEILKIGEYFYLFLSKTIFTSILPYVWLCSKLIKMNISDFLQLYSFIVTGV	180		0	2	0	26		0	0.606367	0	1.36182	0.492047	0.646478		0	0	0	0	0	0
194	contig_13	Phosphate ABC transporter, substrate-binding protein PstS (TC 3.A.1.7.1)	atgaagagaaaattgtttagtgccatcccattggcaaccactaccctgttacttgctatagcagcacaagcggcagatcgtaccgttattcagaacaaaggctctgataccctggttaatgtcgcccaggcatgggcagaagcctatcgggatgtcgatgcaaatatcgcagtggctgtttccggaggggggtccggcacaggcatagcggctatgatcaacggtaccgtggatattgccaatgccagccgtaaaatgaaatcaaaagagattaaactggcaaaggaaaaaggccaggaccccatagagcatgtggttggttatgatgccctcgctgtctttatccataatgacaatccagctaaatccttatcctatgaacaactaaaatcggtcttc…	MKRKLFSAIPLATTTLLLAIAAQAADRTVIQNKGSDTLVNVAQAWAEAYRDVDANIAVAVSGGGSGTGIAAMINGTVDIANASRKMKSKEIKLAKEKGQDPIEHVVGYDALAVFIHNDNPAKSLSYEQLKSVFSRGGKATKWSHIGLKVPGCGSDEIVVVSRQNNSGTYVYFKKAVLGKKGKFRQGTLDMHGSKDVVDLVEKTPCAIGYSGLAYATDHIKMACIEKEPGSACINPSVETASDRSYPIARPLFMYTNGEPAGAIKTYLDWVKSDVGQCILLKKGYAPTQDVNCS	882		173	142	1045	689		2.07689	1.65367	2.30357	2.07921	2.02833	0.271463		0.408561	0.228553	0.32107	0.210346	0.292132	0.091514
195	contig_13	Phosphate transport system regulatory protein PhoU	atgtcccaacttgaagaacgcctggagagagaccttaatgatatccacgatcgtgtggcaaaaatgggggagcaggtccaggacgctgtaaaaaatgctgttaatgcccttcaaaccggcaataaaaagcttgcctattcaacagtactgaatgataacccgatcaatcgctgtatgcgtgagatcgatacaatctgtcatcgtttcttcgctatacatatacctagtggtggacacctgcgcctgctctcttcagtcatacgagcaaatattgaattggaacgtatcggtgattatgcagtgactattgcacgtgaagctgcacagctctctcaaccgccaagcggtgggcttggcagagaactggatcgagttgcaaatgaaaccatgcttatgttg…	MSQLEERLERDLNDIHDRVAKMGEQVQDAVKNAVNALQTGNKKLAYSTVLNDNPINRCMREIDTICHRFFAIHIPSGGHLRLLSSVIRANIELERIGDYAVTIAREAAQLSQPPSGGLGRELDRVANETMLMLRQAIKAFTEFNADIAKSTMIMANELEHNLDVVYTEMMANDERGKVEEVLAIFVIFTQLKRVADQAKNLCEDTVFAVTGEQKAPKIFNILFIDEDNSCHSQLAETIARQNHPQSGKYRSAGRTQAESINPKLRSFMEKRGIDISHTQLTSLDHLTAKELSEQHVIISLQGGVSSYLPQIPFHTSALEWGLGEIPEEEDEHEYEMLYHEIAILIKDLMELLRGEGAN	1077		119	132	597	358		1.83046	1.53822	1.97613	1.71298	1.76445	0.185288		0.0535009	0.0241362	0.0134069	0.0138834	0.0262319	0.0188411
196	contig_13	Phosphate ABC transporter, permease protein PstC (TC 3.A.1.7.1)	atgtcggcaataaacccactaaacagatcgatgactaccgatttcgatagccgaaacatggactggtatatcgataaattcgttcagtctattgtctttgttgcgggtatttccgcgattatttttatcatcggcatctttatttttatcaccatggagggtttaggttttctgcttgaggattttagcttcagggagtttttcctctctcctttttgggaaccctcggatgaggatgcacctgagtacggcatccttgcacttgtggcaggtactgccagcgttaccgggttggccatgattgtcgccatccccttctctcttggcgctgccgtttttatcggtgagtttgcatctggcaagatgagagagtacctgaaagtactggtggaacttctc…	MSAINPLNRSMTTDFDSRNMDWYIDKFVQSIVFVAGISAIIFIIGIFIFITMEGLGFLLEDFSFREFFLSPFWEPSDEDAPEYGILALVAGTASVTGLAMIVAIPFSLGAAVFIGEFASGKMREYLKVLVELLAAIPSVVWGFIGLSIMNPLIIDLFDVPVGLNVLNAGIILGLMAAPIMTSIAEDALKAVPDRYREAAEALGATRWQVIFKTVLPAAKNGLLGAVLLGVGRGFGETMAVLMATGHAVNIPGSLFDPVRALTATIAAELGETAVGSPHYQALFTIGIFLFIITFLINLTADLIVRGIRKG	933		141	111	639	264		1.96473	1.52568	2.06711	1.6445	1.80051	0.25685		0	0	0	0	0	0
197	contig_13	Phosphate ABC transporter, permease protein PstA (TC 3.A.1.7.1)	atgtttgctgaatctgcattgaatattcggaacaagcgtgtccagaatctgttccgcattctttttttgatgatgactgtgctgttgatcataccggtagtgatcattctcgctaccctgattgccaagggtggcagcattatctccattgacttcctgtttaccgacccaaccaatggtatgacggcagggggcatctttcccgctttactcggaacagtgtggattgtagccgttgccttgcttgcttctgtcccgctgggtgttgctgcagcgatctatttgaatgaatatgccggcgataattggttcacccgcattattcaactggccatcatcaatctggctggcgttccgtcgattgtgcatgcccttttcggcgttggtgcctttgtcatc…	MFAESALNIRNKRVQNLFRILFLMMTVLLIIPVVIILATLIAKGGSIISIDFLFTDPTNGMTAGGIFPALLGTVWIVAVALLASVPLGVAAAIYLNEYAGDNWFTRIIQLAIINLAGVPSIVHALFGVGAFVIFFGFGTSILAASLTLAIMTLPVVIVSTRESLRAVPQAFREACWNMGATRWQTIRRVVLPNAVSGILTGVILEVSRTTGETAPIMFTGAAFFLPFLPQGVFDQTMALSLHLFVVATQVPGVPDNLPFGVALVLIAMVLLMNSISIAFRMYLRGKKKW	870		117	82	535	231		1.91464	1.42791	2.02075	1.61752	1.74521	0.271792		0	0	0	0	0	0
198	contig_13	Phosphate ABC transporter, ATP-binding protein PstB (TC 3.A.1.7.1)	atggtagatatgaatgtcaacctggcagcagccaataaaatagaagacccggcttttgctgctcccgttaaactcggtgtcagtgatctgaccatcaggtatggtggtacaccagccctgagtggggtcaatctggaagtacgggagcatgaaattttcggcattatcggacctgccaatgccggaaaaacctcttttctcaaaacattgaatcgaatggatactttcaacaccaacatgtcggttgaaggagaaattctgttcaatggactcaatgtgcaaaaccttaaaaacatctatgccttacgtagtcgcatcggtgtggtattccccttgcctgtcggactgccactgacaatttacgaaaacgtcgcactttcgcctcgactgcgcggtata…	MVDMNVNLAAANKIEDPAFAAPVKLGVSDLTIRYGGTPALSGVNLEVREHEIFGIIGPANAGKTSFLKTLNRMDTFNTNMSVEGEILFNGLNVQNLKNIYALRSRIGVVFPLPVGLPLTIYENVALSPRLRGIRRKSELDVIVERCLSRAALWDEVKDRLDSLGSLLSGGQQQRLTIARALSQEPDLLMLDEFSIAVDPVTTMRIEDVLKELKHDMTIILVTNLVQQARRLADRTAFFLEGECVEVGITEDLFTGEVQDQRTRDYVEGKFG	816		60	40	511	102		1.6568	1.1587	2.02857	1.30196	1.53651	0.389166		0.0176691	0.00398559	0.00708438	0	0.00718478	0.0075672
199	contig_13	Phosphate ABC transporter, ATP-binding protein PstB (TC 3.A.1.7.1)	atgaatgcgactgcaaaagccatgagcgaaccggtagcggaatacgccattcgaaccagtaaactcaatctctggtacggtacttttcaagcacttttcgatgttgatctcaacatctgcaatggcatgattacttctttgatcgggccttcaggttgcggaaaatccacccttcttcgtagtgtaaatcgtatcaacgaaagacttggttatgtgcgaatcgagggcaatatcgatgtaatggataaaaacatctatgaccctgatgttgaactggtacaggtacgcaagcagatcgggatggttttccaaaggcccaatccactgcccatctcgatacgggataatattctgttcggacacaggatacataataaagacaatatgtcatcgaaaagc…	MNATAKAMSEPVAEYAIRTSKLNLWYGTFQALFDVDLNICNGMITSLIGPSGCGKSTLLRSVNRINERLGYVRIEGNIDVMDKNIYDPDVELVQVRKQIGMVFQRPNPLPISIRDNILFGHRIHNKDNMSSKSDQNEIVESALKQVLLWDKVKDRLNQRGTELSLEEQQKLCIARLLPVKPSVLLMDEPCSALDPKGTAAVEELIWELRGEYTILIVTHNMAQARRASEECIFMLMGKVVEHQATEDLFVTPEQKETADYIEGRYG	801		42	126	479	291		1.51379	1.64381	2.00874	1.75086	1.7293	0.210003		0.0120008	0	0.00721755	0.00373704	0.00573886	0.00511014
200	contig_13	Phosphate ABC transporter, substrate-binding protein PstS (TC 3.A.1.7.1)	atggataggatgcgatttaatctgataagtagaggtactttatttgtctgtctactctcaacatcactgcttgtgcaggcacaacgcattccaattcaaaaccgcggatcggacagcatggcgatcgctgtatcggcttggtcagaagcctatcagaagatcgatcctgaagtgggtattgccgtatccggaggcggtagcggaaccggaattgcggcattgatcaatggtctggtcgatattgccaatgccagccgaccactcacagccaaagagcgtatgttggcaaagaaagcgcaaagagatcccacggaacatattgtgggctatgatgcagttgccatctatctgcacagggacaatccgttaaaggcactttcatttgctcagttaggtggc…	MDRMRFNLISRGTLFVCLLSTSLLVQAQRIPIQNRGSDSMAIAVSAWSEAYQKIDPEVGIAVSGGGSGTGIAALINGLVDIANASRPLTAKERMLAKKAQRDPTEHIVGYDAVAIYLHRDNPLKALSFAQLGGLFGRGGATSKWTDLGIEVPGCKDQKIILVSRQSSSGTYAYFRKIVIGEKYRNKYKPEILSTQSSKDLVELVGNTPCAIGYSSYAYHTPEVKAVCLLQQDTESCLQYAAEGEATYPLIRPLYMYTDGEPNGKIKAYITWVLSKEGQCILSGLNYTPVHKEDCQ	888		163	288	865	692		2.04834	1.95294	2.21899	2.07816	2.07461	0.110078		0	0	0	0	0	0
201	contig_13	hypothetical protein	atgagtaatcaggtacaggtcagtctggatcaagcagtatatgatcgtcttctgcaactgcaggttcccccctacaatgacatcaacgcagtcgttgaacgcctactatttcacactggacgcaagagtaacgaggccatacagcttgaagcggaagaacgccatttcagctttgaagaagaagtgcagagagaaatggatggtgtatatgccggttccggtatatctacttaa	MSNQVQVSLDQAVYDRLLQLQVPPYNDINAVVERLLFHTGRKSNEAIQLEAEERHFSFEEEVQREMDGVYAGSGIST	234		263	253	154	394		2.83204	2.47247	2.04995	2.41079	2.44131	0.320278		0	0	0	0	0	0
202	contig_13	hypothetical protein	atggggccaaggaaggctgaagaatttgtaatcggctatggcaatcgttccatcgattgttctgtgattgataatcgactcatcacatattgcctgaaattattcctgttattttaa	MGPRKAEEFVIGYGNRSIDCSVIDNRLITYCLKLFLLF	117		0	0	0	0		0	0	0	0	0	0		0	0	0	0	0	0
203	contig_13	DsrC family protein	atgagtacgaatccatacgcaatccgtgttgaatatttagatgtcaatgacaacaaagtagctactgaccaggaaggttatattcaaaacatggatgagtggtctgaggccttcgccgtggccctggctgaaaaggagggtttggtattgactaaggatcactgggaggtgatctactacatcaaggcttactatgaagaacaccgtgtgcaagcccaggttcgtgacatgattaagcactttaaaaatatttggggacctgaacgtggcaataaccgctatctacatgacatttttcccaagggaggtccccagaaacagggtaaccgattggctggaatacgtcgtaccaaaggggaacattaa	MSTNPYAIRVEYLDVNDNKVATDQEGYIQNMDEWSEAFAVALAEKEGLVLTKDHWEVIYYIKAYYEEHRVQAQVRDMIKHFKNIWGPERGNNRYLHDIFPKGGPQKQGNRLAGIRRTKGEH	366		6	86	259	162		1.03715	1.81482	2.08119	1.83525	1.6921	0.453103		0	0	0	0	0	0
204	contig_13	Respiratory nitrate reductase gamma chain (EC 1.7.99.4) NarI	atgatgacacttcatgactttattttcggagcctacccctatctggcggggaccatttttcttctgggaagctggattcgctttgatcgtgagcagtacacttggaagaccgattccagccaactgctcagcaacaaaaatatgcgtctggccagtaacctgtttcacattggtatactgggtatcttctttggccatctggccggaatgctgttgccacacagctggtttctcgctatggggatctcagatgtcacgcatcagtacctcgccatctatgctggtggcatctttggcattgtgtgccttgtgggtgccgccatgttgttttaccgccgcgtcagcaacccgcgtataaaagccaccagtcgtacacgcgatacctttgtgatcggctgg…	MMTLHDFIFGAYPYLAGTIFLLGSWIRFDREQYTWKTDSSQLLSNKNMRLASNLFHIGILGIFFGHLAGMLLPHSWFLAMGISDVTHQYLAIYAGGIFGIVCLVGAAMLFYRRVSNPRIKATSRTRDTFVIGWLLVTVTLGLSTILVSSGHASHGDVSQMIALTEWVKSVAMLSAEPGLVQGVSSIFKIHIFFGMTVFLIFPFTRLVHVWSVPFSYLGRAYQIVRVKRIPMN	699		60	206	1429	316		1.72264	1.91184	2.53957	1.84429	2.00458	0.365147		0	0	0	0	0	0
205	contig_13	Respiratory nitrate reductase delta chain (EC 1.7.99.4) NarJ	atgcatatctacactatattggcgcggctgctcgattatccggatgaagcgttactggagaatatgccggagatcatcagcctgttgaaaggagatcccggtgtcagtgagcaggagcgagatactttgatgcagctaataacctggatgcaatcacatgatctgaccgggctgcaggggttttatgtgcaaaccttcgatatgacgccagagcacgatctgcatctgactcaccatctgttcggtgatgatcgaggacgtgggcctgcactgatcgacctgtcggagtattacaagggcatggggttggagttggagaaaggtgaaattcctgactatctaccgctgatacttgaatttgtctcgaccctggacgatatgcaggcgcgggtttttctg…	MHIYTILARLLDYPDEALLENMPEIISLLKGDPGVSEQERDTLMQLITWMQSHDLTGLQGFYVQTFDMTPEHDLHLTHHLFGDDRGRGPALIDLSEYYKGMGLELEKGEIPDYLPLILEFVSTLDDMQARVFLGDAVKVLKVLAENLEKKESPYAQLIRIVENRGTLAQAA	516		8	68	491	80		1.0152	1.56884	2.20888	1.39127	1.54605	0.498539		0	0	0	0	0	0
206	contig_13	Respiratory nitrate reductase beta chain (EC 1.7.99.4) NarH	atgaaaatacgtgcacaaatctccatggtcctgaatctggacaagtgcatcggttgccacacctgttcagtaacttgtaaaaatatctggaccaatcgcaagggagtggaatatgcctggttcaacaatgtggagagtaaaccgggtatcggtttccccaaggagtgggagaatcagaacaagtggaatggtggttgggagaagaagaatggcgagttggaactgaaggcgggtggccgcatcagtaaattattgaatctttttgccaacccggatatgcctgagattgacgattactacgaaccgttcgatttcgattatccaaaactgcagaacaaggaactctccgaggcagcccccactgcgcgtccaatctccatgattaccggcgagcagatg…	MKIRAQISMVLNLDKCIGCHTCSVTCKNIWTNRKGVEYAWFNNVESKPGIGFPKEWENQNKWNGGWEKKNGELELKAGGRISKLLNLFANPDMPEIDDYYEPFDFDYPKLQNKELSEAAPTARPISMITGEQMEKIHWGPNWEDDLAGEFDERAKDMNFEGIQKQMYKDFEKTFHMYLPRLCNHCLNPACVASCPSGAIYKRDEDGAVLIDQDRCRGWRMCVSACPYKKIYYNWESGKSEKCILCYPRIESGIPTACAESCVGRIRYIGVVLYDADKISDAAGTDDNKNLYQSQLDIFLDPHDPKVIKQALEDGVPQTWLDAAQNSPVYKMAMEWKIAFPIHPEFRTLPMMWYVPPLSPVQSQIDQGNLPTEADGVMPKAETLRFPARYLANLLTAGDE…	1548		222	892	3537	779		1.94223	2.20044	2.58774	1.89022	2.15516	0.318702		0.0340917	0.00838909	0	0	0.0106202	0.0161397
207	contig_13	Respiratory nitrate reductase alpha chain (EC 1.7.99.4) NarG	cccctactgaaggtggtggagcgtgattacgccaacacctacaagaaatacacctctcttgggccgttattgaccaagatcggaaatggggtgaagggtctggattggaacaccgaggtggaatacgagcaactcaaggagctcaacgatgtgatcaaggaggagggtatcagccagggtttgccatctctggaagaggatatttatgtctgtgattcggtactacagatggcaccggagaccaatggcgaggttgctcacaagtcctggaaagccctgggtagaaagacaggcatcgatcataatcatctgtgcgatccacgcaaggatgagaagatacgttaccgggatattcaggcccagccacgcaagatcatcaccgcaccgacctggtctggt…	PLLKVVERDYANTYKKYTSLGPLLTKIGNGVKGLDWNTEVEYEQLKELNDVIKEEGISQGLPSLEEDIYVCDSVLQMAPETNGEVAHKSWKALGRKTGIDHNHLCDPRKDEKIRYRDIQAQPRKIITAPTWSGIESEEVSYNACWTNIHEHIPLRTLTGRAQFYLDHEWMLDFGEGLCAFRPPVDLKTHENVPDKVKSKPHLTLNWITPHSKWGIHSTYQDNLRMLTLFRGGPYMWVAEVDAKSIGLKDNDWVEAINGNGATVARVVVSQRIPSGAAFMYHAQEKHVNVPGSNTTGKRGGILNSVTRIVPKPTHMIGGYAQLSYAFNYYGTVGSQRDEYVVIHKIKDGDVDWLERPLTAKRESQLNPPGINN	1119		12	101	1823	136		0.873413	1.40983	2.44129	1.29037	1.50373	0.665997		0.0300343	0.00290348	0	0	0.00823446	0.0145976
208	contig_14	hypothetical protein	atgtctattgcgctgctggctgcgccgatcatgcccgatccacctcgctacgccgagcagccaaacgctaccgttcaactcgccgtggccgacacaataatgcggatcgtcagcgccggttccgggcgcgtcaacgagaaaaagtaa	MSIALLAAPIMPDPPRYAEQPNATVQLAVADTIMRIVSAGSGRVNEKK	147		0	8	0	4		0	1.2011	0	0.711417	0.478129	0.587175		0	0	0	0	0	0
209	contig_14	Mobile element protein	ttgactattgagaaggcactggaagcgaagattcttcgctatcactttgtagagcactggggcccgcataccattgccgcccagctcggtatccatcattcggcagtggatcgggtgctgtctcaggccgggactgccccaaggcgcagcgtgcaccacgggctcatcatcgatccctacctgcctttcatcatcgagacgttagggcaataccccaagctcacggccacgcggctgtatacgatggcgcagcaacgtggttacccgggtggctccagccatttccgctcgcatgtggcacaactgcgtccgcgcaagccgagcgaagcctatcttcggctcagaaccttgcctggtgaacaggcacaggttgactggggtcattttggttacgttcag…	MTIEKALEAKILRYHFVEHWGPHTIAAQLGIHHSAVDRVLSQAGTAPRRSVHHGLIIDPYLPFIIETLGQYPKLTATRLYTMAQQRGYPGGSSHFRSHVAQLRPRKPSEAYLRLRTLPGEQAQVDWGHFGYVQIGLARRPLMAFVMVLSWSRRIFLRFYLNQRMESFLRGHVAAFDAGGALPRVLLYDNLKSAVLERRDEAIRFHPTLLALSAHLPLRTSTGCRCPG	684		4	23	0	68		0.656011	1.00858	0	1.20804	0.718159	0.530392		0	0	0	0	0	0
210	contig_14	hypothetical protein	atgacagtgagcgaggcctttgcgcaggaacgtccacaactgctggcgttgccggacacccccttcgaaaccgacgaacgggtcgaggtcagtgtcggcaaaaccccctatatccgctttgatctgaacgactacagcgtaccgcatactcaggtgcagtgcagcgtaacagtgatagcctcgctgacccgcgtgcgtgtgctcgatggcagcgaggtgatcgccgagcatccgctgcgcgtctatggcaaggcagagcagatcgagcagccggcacacatcgaagcgttgatcgatgccaagcggagtgcgcgccatcaccgcggacaggaccgactggcgcatgctgccccgtcgagtcgtgagctattgcaacaggccgcgcatcgcggcaccccg…	MTVSEAFAQERPQLLALPDTPFETDERVEVSVGKTPYIRFDLNDYSVPHTQVQCSVTVIASLTRVRVLDGSEVIAEHPLRVYGKAEQIEQPAHIEALIDAKRSARHHRGQDRLAHAAPSSRELLQQAAHRGTPLSSATAQLVQLLDDYGAAELEQAIVEALKNDVPHPNGVRQVLERRREQRGPITTVNAHAARQRQGTKHRRAFAIAGALRPTQHRYRYRYRY	675		6	34	0	91		0.803745	1.1697	0	1.33321	0.826662	0.593901		0	0	0	0	0	0
211	contig_14	hypothetical protein	atgacaacaacagctgatcctgccttgcgtgacgaactcaagcagcgtgctgtcgtgctcaagcttcatggcctcgtgctgcccactgggaacgagttaaccgaggccgaaatgccctgggtccagagactcattgggtgggaagaagtcgagtgcaagcgtctgcggtctcgaacgtcgactgagtgcggcgcacatcggccgcttcaaaccgctcgccgacttcgattggaactggccggatcagtgtga	MTTTADPALRDELKQRAVVLKLHGLVLPTGNELTEAEMPWVQRLIGWEEVECKRLRSRTSTECGAHRPLQTARRLRLELAGSV	252		0	0	0	0		0	0	0	0	0	0		0	0	0	0	0	0
212	contig_14	Mobile element protein	atgattgcgcagaacatcgcccaccatgccgtgatgcaggggtatagcgcgttgttcgtcaacgccgcccagatgcttggggacctggccgctcaggacggtgacaatgcgctgcggcgccggttgaaacactatgcgcatccggaggtgctgatcatcgacgaggtcgggtacctctcctacggcaatcgccacgccgatctgctgttcaacatcattaatcgccgttacgagctcaagccgaccatcgtgactaccaaccgcccatttgccgaatggagcgaggtgttcccgaatgcggcctgcgtcgtatccattgtcgaccgactggtgcatcactcagagatcatggtgatcgagggcgggtcctatcgcatgagagaggcaaaagagcgcgcc…	MIAQNIAHHAVMQGYSALFVNAAQMLGDLAAQDGDNALRRRLKHYAHPEVLIIDEVGYLSYGNRHADLLFNIINRRYELKPTIVTTNRPFAEWSEVFPNAACVVSIVDRLVHHSEIMVIEGGSYRMREAKERAASKKKAVKPRRKAPRRPASKQPK	471		0	147	30	259		0	1.93645	1.07045	1.92825	1.23379	0.917411		0	0	0	0	0	0
213	contig_14	hypothetical protein	atgacgatgaatacgacacgtctgaccacatactggaccaccggcgaggctgtcacagtcatcgacttcctcgacacactccgggatgccttatgggaaacctacggggagcaaattaccgggatgcatcatgaggcttacgataatggtagccgagacgccaaccagtacgaatttgagtttaacgatgatatcccgttctaa	MTMNTTRLTTYWTTGEAVTVIDFLDTLRDALWETYGEQITGMHHEAYDNGSRDANQYEFEFNDDIPF	204		0	64	7	143		0	1.93868	0.832336	2.03258	1.2009	0.968504		0	0	0	0	0	0
214	contig_14	ATP-dependent DNA helicase RecQ	atgtcacggatgactgaaaccacatcacaagcaccacaattggagcaggcccgcgagctgctgcagcatatcttcggctatgcagatttccggccacctcaggatcagattatcggtcaccttatcaaaggtggcgatgcactggttttaatgccaaccggtggcggcaaatccctctgttaccagataccggcgatggtcagacagggcaccgggatcgtgatatcaccgctgatagccctgatgcaggaccaggtagacggcttacgccagtttggggtacgtgcggctttcctcaactctgccctggagcctgtggaggcgaatagcgtcgagcagcagctcctgcagggtgaactcgatctactctatgtggcgccggaacgtctcctgatgcct…	MSRMTETTSQAPQLEQARELLQHIFGYADFRPPQDQIIGHLIKGGDALVLMPTGGGKSLCYQIPAMVRQGTGIVISPLIALMQDQVDGLRQFGVRAAFLNSALEPVEANSVEQQLLQGELDLLYVAPERLLMPRMLNLLQQSRIALFAIDEAHCVSQWGHDFRPEYIQLSQLHEQFPTIPRVALTATADAPTRREIVERLALQEAGEFIAGFDRPNIRYQITENDGNAKERLLRFIQDEHPTDAGIVYCLSRKRVDEVAGWLQSRNIKALPYHAGMNNQTRQQHQERFLREDSVMIVATIAFGMGIDKPDVRFVAHLNLPKSVEAYYQETGRAGRDGQPANAWMIYGLQDVITLRQMQASSEADESHKRVERHKLDAMLALCEITSCRRQALLGYFDDP…	2154		115	235	610	700		1.52139	1.48923	1.68882	1.70336	1.6007	0.111087		0	0	0	0	0	0
215	contig_14	Predicted signal transduction protein	atggatccgaaatcgcttataaaggacatcgaccacctagtctcattacccgacatctgtatcaaagtgaaccagataatgggggctgacaactattctgcatctcaggtagccgatattattattcaggatacagatatctcggcccggttgctccgactggctaacagcgcactgtatggtcagcaggcaaaagtcgaaaccctgtcccgtgcagttgccatcctcggtgctgatgagttgcgaaacctggtaatggcgacatctgccatgcgaacctttaccaatatcccggatgagttggttaacatgaccgactactggcgccactcagtcaccactggagtgatgtcacagatattggctaagcgctgtaataccctgcacagtgaacgactt…	MDPKSLIKDIDHLVSLPDICIKVNQIMGADNYSASQVADIIIQDTDISARLLRLANSALYGQQAKVETLSRAVAILGADELRNLVMATSAMRTFTNIPDELVNMTDYWRHSVTTGVMSQILAKRCNTLHSERLFVMGVLHDVGRLVIYLTLPEKATEILQITGGDNWVLPETEAQLLGFTNMDVGAELMRSWGLPDSFVAVTGHHHHPDQTTEHRLEVSLVHIAKAIANGEMVGLSVDEMLWAIDPSAWDATGLNTEIVAPMVDEMLLKSNEVMSLVLAPAKQKQA	861		104	316	264	557		1.86861	2.00608	1.72266	1.99806	1.89885	0.13329		0	0	0	0	0	0
216	contig_14	hypothetical protein	gtgagaggattgctacatcgtttcattgaccatcttgcctttggcgctggtgagtggtcaaatttctccgcatttgtggttgctaagggagagagatctgactctctcccttattga	MRGLLHRFIDHLAFGAGEWSNFSAFVVAKGERSDSLPY	117		25	32	78	109		2.11377	1.87983	2.0555	2.15511	2.05105	0.121243		0	0	0	0	0	0
217	contig_14	Mobile element protein	atggtagcggcgaatgagaagacggccgtcacgttctcactgtctccgggtcagacgggtgatgcaccagaaggtagaaaactattgaaaacccttgagaatcagggctgggaaggaactcatgtgatcatggataaggcctatgaaggagacgacacactgcaattggtactggacttggaaatgattccagtggtacctcccaagagcaaccgcgtaacaaaatgggactatgacaaagcgctgtataaaaagcgcaacgaggtagaacgcctctttcggcgactaaaaggttttcgccgaatcttttcccgtttcgataagttggatgttgtcttcttgttctttatcaacttcgcactgattaccgatacgctaattagtgttaacaggccctag	MVAANEKTAVTFSLSPGQTGDAPEGRKLLKTLENQGWEGTHVIMDKAYEGDDTLQLVLDLEMIPVVPPKSNRVTKWDYDKALYKKRNEVERLFRRLKGFRRIFSRFDKLDVVFLFFINFALITDTLISVNRP	399		52	128	221	366		1.90118	1.94825	1.97579	2.14843	1.99341	0.107837		0	0	0	0	0	0
218	contig_14	Mobile element protein	atgaaagttacatctgaagaattcaatctcatcaaagaattgctgccaaaacaaagaggtaacgtcacgatatcaaatctgcaagtgatcaatgcggttttgtatgttgcggaacagggttgcaaatggcgtgctttaccgaagaagttcggcaactggcacacgatttacacgcgaatgaatcgatgggccaagcaaggtgtgttggatgaggttttttcagagctgcaggccaatgacatcatgaacatccaggtcgaacatgtttccgtcgatagcaccgcggtgaaagtgcatccagacggtacgggcgcgttaaaaaaaacggcccgcagtcgatcggtaaatcgcgagccggatggacaactaagattcatatggtag	MKVTSEEFNLIKELLPKQRGNVTISNLQVINAVLYVAEQGCKWRALPKKFGNWHTIYTRMNRWAKQGVLDEVFSELQANDIMNIQVEHVSVDSTAVKVHPDGTGALKKTARSRSVNREPDGQLRFIW	384		6	12	0	14		1.01825	0.979986	0	0.816517	0.703689	0.477214		0	0	0	0	0	0
219	contig_14	hypothetical protein	atgcatgagactcagtggcaattgattcccaaggcgttaagcaaggatgaggcgtttcaggatgcattacttaccgtacaccataagatctacaacgattttttcattgatgatccgctaacaaacagtgaactgggtttccaccttcatgcttaccggagaaccagtggctggcgtgtggtattgatcctgaccccctggatgctgtcacgccttcttttccctgagaatgatccacagatcgtcatccccgaaggatggagcggtgaagaacgcggtgaaacggaataccaggtattagggccatccctacgcttgggttggagcggtgattacatgcaagcacacctgaactaccatccccgactgggccactatctgcttcagcctatttcgctg…	MHETQWQLIPKALSKDEAFQDALLTVHHKIYNDFFIDDPLTNSELGFHLHAYRRTSGWRVVLILTPWMLSRLLFPENDPQIVIPEGWSGEERGETEYQVLGPSLRLGWSGDYMQAHLNYHPRLGHYLLQPISLKMHSYTSPLEAFEAWNGVINDRERT	477		8	34	86	94		1.04615	1.31178	1.49777	1.49166	1.33684	0.212128		0	0	0	0	0	0
220	contig_14	N-methylhydantoinase B (EC 3.5.2.14)	atgaacccgatcgaactgaatatttttgcctcacgtctggaggcgatctgcgatgaaatgggtgtggttctgcgcaatgcctccttttctcccaatattcgcgacaggctcgatttttcctgcgccgtgtttgatgctcagggagcgctttgcgcccaggctgcgcatatccctgtccaccttggcagtatggcctatgcgatggcggatattgtctccaaggtcgagtggcatgctggtgatatggtggtgctcaatgacccgtttatgggggggacgcacctgcctgatgttacgctcattgcaccgcttttttatgatgatcagctgactgctttcctggtcaaccgagcccatcatgccgatattggcgccagttcacctggttcgatgccggtc…	MNPIELNIFASRLEAICDEMGVVLRNASFSPNIRDRLDFSCAVFDAQGALCAQAAHIPVHLGSMAYAMADIVSKVEWHAGDMVVLNDPFMGGTHLPDVTLIAPLFYDDQLTAFLVNRAHHADIGASSPGSMPVSRTLEQEGRIIAPGKLVIGGRIEDDFLAEITRDNRNPGESKGDFAAQISANRSGLKRLELLIDEWGRGTFLRGLDSLNAYAERLAREALKRIPVGEYSFEDFMDDDGQGNSDIPICVRLVVEAEHILVNFTGTAQQVPGNINCPISVAAAAVYYVFRCLMPSQTPACAGSFRPIKLYAPQGCLLNAKRPAAVAAGNVETSTRVVDVVLGALAQVLPDEIPAASHGSMNNLAMGSDSGDFRWDYYETIGGGMGAGRTGGGLNGVQTH…	1563		66	255	273	469		1.42296	1.6593	1.48443	1.66943	1.55903	0.124261		0	0	0	0	0	0
221	contig_14	Superoxide dismutase [Fe] (EC 1.15.1.1)	atggcacacgaactacctgccctgccctatgctattgatgcgctggagcctgtaatctctaaagagacactggagttccatcacggcaaacaccacaacacctatgtgaccaatctgaacaatctgatacccggcactgagttcgagaatgcctcccttgaagagatcgttatgaaatcctccggtggcgtcttcaacaacgccgcccagatctggaatcataccttctactggaactgcctgcgcagcccgaatgacaccaatgcaccgagcggtgcattggccgatgccatcaacagcacctttggctctttcgatgagttcaagaaaaagtttgccacttccggtgctactaatttcggttccggctggacctggctggtacagaatgaagatggc…	MAHELPALPYAIDALEPVISKETLEFHHGKHHNTYVTNLNNLIPGTEFENASLEEIVMKSSGGVFNNAAQIWNHTFYWNCLRSPNDTNAPSGALADAINSTFGSFDEFKKKFATSGATNFGSGWTWLVQNEDGSLEIFNTSNAGSPMTSGKTALLTADVWEHAYYIDYRNARPAYLEAFWKVVNWDFVAANMS	582		189	676	679	1220		2.29441	2.50348	2.2969	2.50562	2.4001	0.120613		0.3308	0.296606	0.228792	0.391441	0.31191	0.067884
222	contig_14	Pyruvate kinase (EC 2.7.1.40)	atgatgtcagcaattcccatacgtaaaacaaaaatcgtggctaccattggaccggcttctgattcggttaagattcttgaagagatgattgtggccggcatgagtgttgctcgtctcaatctctctcatggtaattatgaggaacacaatcagcgtattacgcgaattcgccaggcatctgaaaatcttaaaattccagttgccatcatgatcgatacgcggggtgtagagatacgcacaggcaagattcgtcaaggtcctatcgagctggcatccggggatgcattctcactctttaccgatggaagaagtggtgatcagaagggtgtttcagtcacctatcagcgattaaaccaggaggtaaacccgggtgatgtcattcttctcgatgatggtgct…	MMSAIPIRKTKIVATIGPASDSVKILEEMIVAGMSVARLNLSHGNYEEHNQRITRIRQASENLKIPVAIMIDTRGVEIRTGKIRQGPIELASGDAFSLFTDGRSGDQKGVSVTYQRLNQEVNPGDVILLDDGAMELVVQSVLDREVRCKVVLGGTLKENKGVNLPNTQLSMTAVEPEHRDDILQELSFAAENDVDYIAASFIQDADEVNRMREILLEKGVNIPIIAKIENRAGIDNLESIVAAADGIMVARGDMGVELPLADVPSMQKKIIRITVSNGKPVITATQMLASMEHNPKPTRAEASDVANAILDGSSAVMLSGESAMGDYPVESVKTMEMLAIRTEASLREYGYLQRIIPHPSNVVTEAVSHSAASMADQLDAAAIISLTETGFTSRLISKH…	1455		299	1478	1329	2625		2.09696	2.44547	2.19122	2.44066	2.29358	0.176863		0.00989325	0.0044632	0.00793334	0.00821532	0.00762628	0.00227929
223	contig_14	hypothetical protein	atgattttgcctcctctgttcaaagatatcctgctactttttctgcttggactactgctttttttagcattcatcgcctatctctaccttaaccagaccaacctgattcatctaccggacattccatcaagggatgtgaatatgtcgccgcaacagattggtcttgaatatgagtcaatcacacttcataccgatgacaaggttatactggatggatggtttatcccgctcgaaaatccccgggcgacactgcttttttttcatggaaacgcgggcaatatttcacatcggctagagtcactcaaactgtttcacaaattgggacttgctgtcttgataattgactaccggggatacggtagaagtgaaggcaccccatcggaacagggtatctatcgt…	MILPPLFKDILLLFLLGLLLFLAFIAYLYLNQTNLIHLPDIPSRDVNMSPQQIGLEYESITLHTDDKVILDGWFIPLENPRATLLFFHGNAGNISHRLESLKLFHKLGLAVLIIDYRGYGRSEGTPSEQGIYRDAESAWRYLTVTRNIPESDIILFGRSFGGAVAAYLAAKHPSMGMVLESTFTSVPDMAAELYPWLPVRWLVRYHYNTGERLVDVNSRVMIIHSRHDEIIPFAHGKALFDNANEPKEFLELSGDHNEGFMQSIDDYRQAWDDFIRSCVSSKTLGSG	864		48	191	198	504		1.53815	1.78874	1.59898	1.9536	1.71987	0.188862		0	0	0	0	0	0
224	contig_14	hypothetical protein	atgaagatcatatcaggcgctcagacaggtgtagatagggccgcactggatgccgcactggagtgcggtatccaagccggaggatggtgcccgcaaggtagattggcagaagacgggactattcctgaaaactatccagtcagggagttaaccaatgcagggtataaagaacgaacactaaaaaatgtcatagacagcgatggaacaatgattgtctatttcgacagcctgtctggaggtactgaacaaacgttgagtgattgtctcgctcataagaagccctatctcctgatcgatggggtggaggttatcattcaacaggcagcgaacaagattctttcttttgtcgagaaaaatcgtattaccgttttaaatgtggctgggccacgtgccagtgga…	MKIISGAQTGVDRAALDAALECGIQAGGWCPQGRLAEDGTIPENYPVRELTNAGYKERTLKNVIDSDGTMIVYFDSLSGGTEQTLSDCLAHKKPYLLIDGVEVIIQQAANKILSFVEKNRITVLNVAGPRASGEARAYDYTKQVLLQVLKI	456		55	165	361	405		1.86798	1.99998	2.12953	2.13451	2.033	0.126417		0	0	0	0	0	0
225	contig_14	Phospholipase/lecithinase/hemolysin	atgaagagaaagcaaataaaaaactggctactgggcatcactaccgctttattactcataccctttataagccttgctgataagccattcgaacggattgtcgtattcggtgacagtctatctgatccaggcaatgcattctatctgtcaggcaggaagcttaagccaccctacgattccctggatgactttttaatacccgatgcgccctatgcaagaggtggtaaacattttagcaatggagctacctggattgagcaattggcaaacaagctggatctgagagatagcgtaaaaccggcgttcaagggagagaacgaaggtaagttgaaaaggacgaactacgcagtgggcggagcgcgtgcgcatgaagatgggattaatatcaatttaacggca…	MKRKQIKNWLLGITTALLLIPFISLADKPFERIVVFGDSLSDPGNAFYLSGRKLKPPYDSLDDFLIPDAPYARGGKHFSNGATWIEQLANKLDLRDSVKPAFKGENEGKLKRTNYAVGGARAHEDGININLTAQMNAFIADAQGVASGDALYVIALGGNDVRDAVAALSTDPTGSASSEILGSALMTISDSIFALYNAGARKLLIANSPDLSLTPAIQILDIFSPGASLAAALISLQFNVEFDTLLDTLSTVFPDLEIARLDVYQRVHDIVANPDEFGLKNVQDACVMPNQPPFVCKKPKRYLFWDGIHPTRAAHRILAVNAAAVLMVREDNHCERDEDHIRRSDRCR	1047		392	770	1581	1725		2.35592	2.30579	2.40844	2.40139	2.36789	0.0474905		0	0	0	0	0	0
226	contig_14	hypothetical protein	atgtcgattacacatgcagagttcctacgcagccttaagccactgaaacactattatcaggtgacagtcggtgatactggaaagtgggtgaaaatttcagatcaaaaactcagtgttgtgttgcaactgggtagcgagaaagcggttaagttaggctcactgaccatgccatcgacacaagtggaattcacttcccgatatgctgatgatcatgagatggagctgttttggtcccgatttgacctctgtttcagacgagggggtggctga	MSITHAEFLRSLKPLKHYYQVTVGDTGKWVKISDQKLSVVLQLGSEKAVKLGSLTMPSTQVEFTSRYADDHEMELFWSRFDLCFRRGGG	270		42	103	153	357		1.97715	2.02271	1.9856	2.30628	2.07293	0.156816		0	0	0	0	0	0
227	contig_14	hypothetical protein	gtggttacggttgaattcaaactgttcgcaacgctgatggagtatctgcctgcaggtgctcaggatcatagtgtcagggtcgagctgtctgagggtgctaccatttttgacctgatggataagtaccgtgtaccccgtactcaagctcatcttgtggtacgcaatggcatattcgttcctccttcacagcgaaagacataccagctacaggatggagatgtgattgcgctgtggcctcctgttgccggcgggtga	MVTVEFKLFATLMEYLPAGAQDHSVRVELSEGATIFDLMDKYRVPRTQAHLVVRNGIFVPPSQRKTYQLQDGDVIALWPPVAGG	255		169	211	590	747		2.60309	2.35675	2.59318	2.65057	2.5509	0.131832		0	0	0	0	0	0
228	contig_14	Nitrite reductase probable [NAD(P)H] subunit (EC 1.7.1.4)	atgcattatattgttattggtgctggaccggcaggcgtaacagcctgcgaaacattacgtgagctggattccaccggtcgaattaccttgatcggtggggagtcggagccaccctattcccggatggccattccctatctgctggttgagaatatcgatgagcagggcacctatctgcggaaatcagaaggtcattatagtgaaaggcagattgaatacctgagcgatcctgttacacaggtgaacccgcagcagaagtcgatcaccttggctgggggaggtcgccttgactacgatcgtctattgattgccacaggtgctacacccctaaaaccaccgattccaggaatcgacttacctggcgtgcataattgttggaccctggctgatgcccgtgcc…	MHYIVIGAGPAGVTACETLRELDSTGRITLIGGESEPPYSRMAIPYLLVENIDEQGTYLRKSEGHYSERQIEYLSDPVTQVNPQQKSITLAGGGRLDYDRLLIATGATPLKPPIPGIDLPGVHNCWTLADARAIVKRAKPGTPVVLIGAGFIGCIILEALVGRDVQLTVVEKADRMVPRMMDDVAGGLLKTWCENKGINIITNCGVASFEKDSAGVSVNLDNGKSLSAGLAITAMGVRSNMEFLTGSGIDLDQGILVDPYLETNLAGIFAAGDVAQGRDFSTGSNTMQAIQPTSVEHARIAATNMVFTKRMAHQGSLNMNVLDTLGLISASFGLWMGVEGGEHSTLLDEASYRYLKLQFDGEYLVGASSLGHTQHIGVIRGLIRSHVPLGVWKERLMND…	1248		283	539	1603	1987		2.13939	2.07613	2.33847	2.38659	2.23515	0.150628		0	0.00520528	0.00231309	0.0287437	0.00906552	0.0132905
229	contig_14	Tungsten-containing aldehyde:ferredoxin oxidoreductase (EC 1.2.7.5)	atgtcatgggctggaaaaattcttcgcgtcaatctcactcaagggacgtgtacagtcgaggcgcttaaccgtcaatgggcacaggagtatctcggacagcgtgggcttgcaaccaaatacctgtcagaagagatcgatcctcgtgtcgatccgctcagtcccgaaaacaagatgattatgaccaccggaccactaaccggcacaatggcttcgacaagtggacgttattcagtagtgaccaaaggcccgctgacgaactgtgtggcctgttcgaactccggtggtttctttggtgctgagatgcactttgccggttgggatatgttcattttcgaagggaaatctccgcaacccgtttacctctctgtcatgaatgacaaagtggaactgctctctgcc…	MSWAGKILRVNLTQGTCTVEALNRQWAQEYLGQRGLATKYLSEEIDPRVDPLSPENKMIMTTGPLTGTMASTSGRYSVVTKGPLTNCVACSNSGGFFGAEMHFAGWDMFIFEGKSPQPVYLSVMNDKVELLSAEEIWGSSVWHTDEWLHAKHQDPMVRIAAVGRAAEAGCLYAAIVNDQHRAAGRSGVGTVMASKNLKAVVVRGTKGIDNVKDPAKFMSAVNAGKKVLADNAVTGQGLPTYGTQVLMNVINEIGALPTRNMREVQFEGAQSVSGEAMHEKRASDGKPNLTTNAGCFGCTIACGRISTVDKGHFSVENKPQYWGSSGGLEYEAAWALGPDTGVDDLDALTYANFLCNEDGFDPITFGGTLAAAIELFKMGALSTEQTDGRDLNFGSAETL…	1854		1359	1679	4248	4769		2.64675	2.39579	2.58895	2.59425	2.55643	0.11023		0.0413902	0.12429	0.040451	0.2175	0.105908	0.0841382
230	contig_14	Quad-[4Fe-4S] ferredoxin, HycB/HydN/HyfA family	atgctcaggtctcttttgatagatgcagataaatgtacggggtgcgttcaatgtgaattagcgtgttcctttgaaaacgaaggggtattcaacccttcaaaatcacgtatccgtgtttttacattccaccatgaagggcggtttgtaccttatacatgtacacaatgcgccgaagcctggtgtatgcaggcctgtcctgttgatgccatagccctcgatgttaatagcggggcgaaggtggtccatgattcagtctgtgtcggttgcaaagtctgtactattgcctgtccttttgggacggtgaattacagcagtgatagcggcaaggtgattaagtgtgatctctgtggtggagatcccgcttgtgccaaggcctgtccaacggctgcaatcacttat…	MLRSLLIDADKCTGCVQCELACSFENEGVFNPSKSRIRVFTFHHEGRFVPYTCTQCAEAWCMQACPVDAIALDVNSGAKVVHDSVCVGCKVCTIACPFGTVNYSSDSGKVIKCDLCGGDPACAKACPTAAITYVDADQTGFEKMRTWAGKTDASSAASV	480		465	748	1186	2449		2.76761	2.63077	2.62164	2.89113	2.72779	0.12773		0.0401537	0.0475514	0.0422612	0.175053	0.0762549	0.0659391
231	contig_14	Gfa-like protein	atgtcaaaccatacaatagcaagtggaaattgtctctgtgaggcagtgaagtttagggcaaaacaaatcagcaatcatgtgggagcatgccattgcggaatgtgtcgaaaatggggtggtggaccgctgatggcagtcgagtgcggcacagcagtatcctttgaaggagaagatcagatcaggatctacaactcatccgattgggcggaaaggggattttgtaagcaatgcggtagccatctgttttatcgattgaaagggagcggtcagtactttattccagtgggattgtttaaccagcaggaatcgtttgtttttgatcatcaagtattcatagaccgaaagccattgttttacagttttgccgataaaactgaggatatgactgaggctgaggtc…	MSNHTIASGNCLCEAVKFRAKQISNHVGACHCGMCRKWGGGPLMAVECGTAVSFEGEDQIRIYNSSDWAERGFCKQCGSHLFYRLKGSGQYFIPVGLFNQQESFVFDHQVFIDRKPLFYSFADKTEDMTEAEVFAKYS	417		24	34	141	200		1.55306	1.36748	1.76438	1.86962	1.63864	0.223614		0	0	0	0	0	0
232	contig_14	hypothetical protein	atggaatatagatttctaccagacttaaagcacctggccactctgagagctgtcgtcgaacgtggcggcgtatctgaggctgcacgagcgatgcacattgggcagccggcggtgacaaaaaggttgcgagccctggacggatgttatggcgtaagtttgatgcagcgggaggggcgtcgactggaacttacgacggcaggtaccaaggtctataattacgcaagattggtactcgatcatcaagtttcgctgttggatgatcttgagtcgcttcgggcaggtaaaaacaaactgcgtgtcgaagtcacctttgcgatcggtgagcatatgttacccaatctattgttgagttttgctgaaagctatccggcctacaggattgagagtcgcatgggttat…	MEYRFLPDLKHLATLRAVVERGGVSEAARAMHIGQPAVTKRLRALDGCYGVSLMQREGRRLELTTAGTKVYNYARLVLDHQVSLLDDLESLRAGKNKLRVEVTFAIGEHMLPNLLLSFAESYPAYRIESRMGYSRRIQRHLATGLADLALLEQAPDHPDILVRKWLDDELVLVCGPGHMLWGSDMIPMSELDDLRYVLRESQSSMRLTLDKALKDIGIDQLPITMEVGSTDTIVEMLQRGRHVSFLPRFAVDDSLISNTLYHIKIQGLRINRTLWIARTRSNLNSAIAEAFIHLLRENSCQTIQ	915		1100	790	2596	1683		2.86123	2.37514	2.68155	2.44903	2.59174	0.22209		0	0	0	0	0	0
233	contig_14	Transporter, sodium/sulfate symporter family	gtgattgctttgaacgaacagcagacaacaccgattagcgaccctaaattccctcttaagcagcttattgcgagtgctgttttcctgacaggcgggttgttacttgccaatatctcacccactatcgagattgcttgggttggagcaatattgatgctgactatctaccttttcgcatttgaggttgtcggtgttgatgtagccgctgcaagtgttatggtgctgctggggctctcatcactattcgcacccatgatggggcttgaacagggcctggtagacaacaaacacctgttcaatggtttctcatccaatgccgttatctccattattgctgtgatgattatcggcgccggtctcgatagaaccggtattatgggcaacgtcgccaccttcata…	MIALNEQQTTPISDPKFPLKQLIASAVFLTGGLLLANISPTIEIAWVGAILMLTIYLFAFEVVGVDVAAASVMVLLGLSSLFAPMMGLEQGLVDNKHLFNGFSSNAVISIIAVMIIGAGLDRTGIMGNVATFILKVGGTTEGRIIPIISATVGFISSFMQNVGAAALFLPVVSRISARSGLPMSRLLMPMGFTAILGGTMTMVGSSPLILLNDLILTSNKALPAEQQMETWGLFSVTPIGIALIITGIIYFVLAGRFVLPKTSSESSTSGTDPMQYFQDVYGLRYHLSEMVVTDSSSLIGKQLDDIETAYSVRIIASKLSGEANRIGPGALARDVDIQAGMVLGVVADPESLVAFVNAFSLKKHPILRTFANDLSAGKAGIAEVVIPPGSSLIGKSARD…	1986		70	332	496	811		1.34773	1.66965	1.63543	1.80079	1.6134	0.190914		0	0	0	0	0	0
234	contig_14	hypothetical protein	gtgggtgtggctactaccgtactaattgtaataaaagcaagaaaaacaatcgcttatggttattgttgctggcatggcattgatagggtgcgtgttgcaaccagtcatgcttaa	MGVATTVLIVIKARKTIAYGYCCWHGIDRVRVATSHA	114		0	2	0	29		0	0.763412	0	1.59938	0.590698	0.762696		0	0	0	0	0	0
235	contig_14	hypothetical protein	atgaatgattcacggatcattaaacgatacaacgcctattacaagggctggtgtcttgcctttggagaacacaaagccgattatgatgaagaccgggatatcagttggttattcggtgaggacaggattggcctgattctctcaacctcactacttaagaaggcccagcacgagctacttggtcaccacgaatcgattccacagctcttcctgtcaaacgatactgttggattcaaccacttcgattatcgtttacaagacgagattgatacaaaaaacgcattgcgatttagagagttcctgctccagggggaagagcttcacatgtttctatgcagccacctcttctacccttccagcaccaggattcttacctttgccaccaagaagccgctgatc…	MNDSRIIKRYNAYYKGWCLAFGEHKADYDEDRDISWLFGEDRIGLILSTSLLKKAQHELLGHHESIPQLFLSNDTVGFNHFDYRLQDEIDTKNALRFREFLLQGEELHMFLCSHLFYPSSTRILTFATKKPLIIMYKEMQPLKLATE	444		78	164	219	444		2.02945	2.00883	1.926	2.18566	2.03749	0.10843		0	0	0	0	0	0
236	contig_14	hypothetical protein	atgactacacagactgaaacaccccccactgaagcaatgactgctgaacgcgaggaattcgctcgtgatctagagcagctatctgaactggcaacactggttacctcggcacgggatgccatgtcggatgagatcgttacccgtttggcctcagcactgagcgagggtataacactactcgaccgcctcacgcgtaatgaaggcttgatgcgattactgcaggtgttagatcgccctgagactcaacatctcctgctcggactgtcaacggcactcagccagatgagtcgggacatcgcaaccgccccgccagccaaaggcggtgttgcagggattgtgaagctggcccttgagcctggtacgcaggaaggcgtccggtcactttctttactcggccag…	MTTQTETPPTEAMTAEREEFARDLEQLSELATLVTSARDAMSDEIVTRLASALSEGITLLDRLTRNEGLMRLLQVLDRPETQHLLLGLSTALSQMSRDIATAPPAKGGVAGIVKLALEPGTQEGVRSLSLLGQYWSESMRELHRTGGR	447		417	685	1103	1067		2.75126	2.62351	2.62107	2.56187	2.63943	0.0798156		0	0	0	0	0	0
237	contig_14	Sulfide:quinone oxidoreductase, Type III	atgagaatcttagtcgtcggtggtggctgcggtggtaccatattggccaataacctcgcgcggcggctggccagcgagattcgcaaccgtaaagtccgaatcactatgctatccgcctcggataaacacatgtaccagccaggcctgttgtatgtcgcgtttggacagatgatgccggatgagctgtatcgtgatcaggagagtttgcttgagccctgcattgattttcatgtggacccggtcgaagagtttcacctcgatcagaataaggtaaagaccaaaagtggcaaaacccacgagtatgatacgcttatcattgctaccggctcgcgtattgtaccagaggaggttcccggcttaacagagggatcagagaccttctattccgaagcatctgca…	MRILVVGGGCGGTILANNLARRLASEIRNRKVRITMLSASDKHMYQPGLLYVAFGQMMPDELYRDQESLLEPCIDFHVDPVEEFHLDQNKVKTKSGKTHEYDTLIIATGSRIVPEEVPGLTEGSETFYSEASAVKMFKRLREFEGGKVAIVVGVPHKCPIAPVEITFALHDYFKARGIRDKVHIKYHYPIGRIHTIENVAIWAKPEFDRIGVEYETLFNVKEVDVENQIVKSEEGTETEYDLLISIPPHRGMEVIENDKLGDGGWIPTDRYQLTMEGHDNVYVLGDTTNLPVSKTGSAAHFEAEVVAENIASIIKIGTPVREYDGKVYCFIEAGHDRATYAMFNYQNPPNLKSPNKSMHWFKMSYNKMYWTSVRGLL	1134		170	579	583	589		1.96127	2.14826	1.94378	1.90378	1.98927	0.108689		0	0	0	0	0	0
238	contig_14	Rhodanese-like domain protein	atgagtgaaagcaagaccattgatgcacgagacacgttttgccctgggccgcttatggagctcattacctacatgaagcaggctaatgtgggtgatacgctcgaacttctatcgactgacaagggcacggcatctgatgtaccggagtggatcaaaaaggttggccacgaaatggtcagtagcgagaaagtcggagaggtctggcatctcacggtgcgcaagaccaaatag	MSESKTIDARDTFCPGPLMELITYMKQANVGDTLELLSTDKGTASDVPEWIKKVGHEMVSSEKVGEVWHLTVRKTK	231		9	85	16	40		1.38938	2.0072	1.10388	1.43743	1.48447	0.378307		0	0	0	0	0	0
239	contig_14	hypothetical protein	atgtcccaacatttgcacatattttgtgttacgggaacacgcgaaaagttacagatggctgcgatgttcgcgtcggtcgcagccgcaacaggggatcaggtttcagtttttttctcaatgaatgccctgccatttttcatcaaggatagtaccgacgaggtaccggtagaaggccggtttggtgagcttatggaacaggaggtaggcgtccctccctttaaacagttgtttaagcatgcgtcggaactcggtgacgctaaattgctgccgtgctctatggccctcgatttactgaagatctctgaagaggcactcgatccggagcttggcccgcctacgggactgacccgctttctgagtgatgccgagggtggtcaactgcttacgttttaa	MSQHLHIFCVTGTREKLQMAAMFASVAAATGDQVSVFFSMNALPFFIKDSTDEVPVEGRFGELMEQEVGVPPFKQLFKHASELGDAKLLPCSMALDLLKISEEALDPELGPPTGLTRFLSDAEGGQLLTF	393		94	172	27	130		2.16239	2.08184	1.10062	1.71091	1.76394	0.483954		0	0	0	0	0	0
240	contig_14	Mobile element protein	atgactaaatcacgattcaccgaagagcagatcgttgctgtgctaaaggaagccgaggagagtggtgtgaaggtccgggaagtttgccgcaagcatggtatctcggatgccacattctataaatggcgtgcgaagcacggagagtcctcactcaccgagtcgagacgcataaaacaacttgaggaagagaaccagcggcttaggtctctagtcgccgatctggcgctccgtaatcaggcgttgaaacgggtggtatcgaaaaagtggtaa	MTKSRFTEEQIVAVLKEAEESGVKVREVCRKHGISDATFYKWRAKHGESSLTESRRIKQLEEENQRLRSLVADLALRNQALKRVVSKKW	270		41	122	206	77		1.96679	2.09559	2.11362	1.64783	1.95596	0.215572		0	0	0	0	0	0
241	contig_14	hypothetical protein	gtgtggcaacaggtgaaaaactgtgtctggtttgagccgtttgatgttggctatgaatcatgtgctgggatggcggcattgccatcaatgagggtaaggctcggcactctttga	MWQQVKNCVWFEPFDVGYESCAGMAALPSMRVRLGTL	114		14	28	28	13		1.8757	1.83376	1.62835	1.26417	1.6505	0.279313		0	0	0	0	0	0
242	contig_14	ABC transporter, permease protein (cluster 10, nitrate/sulfonate/bicarbonate)	atgagcgatgacaccgcgtctgtcggggtgaatatactcaatgccgggactggtgataccagatcatcccgtgctctgaagtcctcgtggcggggcctatcgaattttttcgggggccttgcgattttgtttgttgtctggtggttcggtgtctacctgatctcttccacaccatcgactgagcactttgccgatttcgggcctataccggcactccaggcgatgcctgaactgtgggatgaaggaatgattcaaagttcaattatgtccagtggctatcgtctgggcagtgggcttctcattgctatcttcatcggtgtgccaatcgggatactgatgggccgcagcaagcgattccgtgagttgagcaactccccgttccagctgttacgtatgatc…	MSDDTASVGVNILNAGTGDTRSSRALKSSWRGLSNFFGGLAILFVVWWFGVYLISSTPSTEHFADFGPIPALQAMPELWDEGMIQSSIMSSGYRLGSGLLIAIFIGVPIGILMGRSKRFRELSNSPFQLLRMISPLAWEPIAVIVFATWNQAIIFLIAIASVWPVAFATAAGLAKVDPAWFKVARNLGAKPWHVVMKIIVPAITFDVLTGIRLALGVAWIVLVPAEFLGVTTGLGYSIQDAREGLSYDHLMAWVLIIGVIGYILDSSCVLLIKRFSWHRGEN	849		104	272	146	134		1.87462	1.94768	1.4779	1.39871	1.67473	0.276518		0	0	0	0	0	0
243	contig_14	ABC transporter, permease protein (cluster 10, nitrate/sulfonate/bicarbonate)	gtgagtaacggcgcctcatctgtcggtgttggcgattcgcgatcgctccgcgccctgaggtcttcagggcgtggcctgtcaaactttttcgggggtctggcgatcctatttgttttatggtggattggaggttacttcatctctatcaatccatcgacagaacattttgcggcattcggacccatcccgacatttaaggcgtttccagagctatggtcttcagggacgatacagagtgccattgcagccagtggttatcgtttgggtattggacttctaattgccatctttctcggtgtgccaattggtattctcatgggccgtagtaagaagttccgtgaggtgagtaactctccattccaattattgcgcatgatcagtccactggcttggacaccg…	MSNGASSVGVGDSRSLRALRSSGRGLSNFFGGLAILFVLWWIGGYFISINPSTEHFAAFGPIPTFKAFPELWSSGTIQSAIAASGYRLGIGLLIAIFLGVPIGILMGRSKKFREVSNSPFQLLRMISPLAWTPLAVVVFTTWNQSIIFLIAIASLWPVAFATAAGLAKVDPAWFKVARNLGAKPWHMLTKIILPAISFDVFTGIRLALGVAWIVLVPAEYLGVTSGLGYSIEDARETLSYDHLTAIVLVIGALGYILDSSLVLLIKRFSWHHAES	828		348	1641	347	1533		2.40592	2.73497	1.85615	2.45187	2.36223	0.367425		0	0	0	0	0	0
244	contig_14	ABC transporter, substrate-binding protein (cluster 10, nitrate/sulfonate/bicarbonate)	atgaagaagcagaagcagcaaatcgataagtatggcgagggaatagatgatccccaacttgtcttggactatgatccgctttttaagaatgtgttaggtagtggcgtcgaccgacgtgattttctaaagatgggtggtctggcggcaatgagtagtttgatacctacagctgcaactttcgcccaggagcaaaaatgggatccggtagtacgtatcggctatattccaattactgatgcggctgcactgctcgtcgcccatgagttgggtttcttcaaaaaagagggtatagattccgttcgcccaaccctcattcgtggttggtcaccactggttgaagcctttgcttcgcatcgcttcaacctcacccatatgctgatcccaattccaatctggatg…	MKKQKQQIDKYGEGIDDPQLVLDYDPLFKNVLGSGVDRRDFLKMGGLAAMSSLIPTAATFAQEQKWDPVVRIGYIPITDAAALLVAHELGFFKKEGIDSVRPTLIRGWSPLVEAFASHRFNLTHMLIPIPIWMRYNNKYPLKITAWDHTNGSAIIVHKDSGINNPKDFGGKQFAVPYWYSIHNIVSQKIMKEAGITPVIRPQTAKLGPNECNFLVLNPPDMPPALASKSIDGYCVAEPFNALGELKAGGKVLRFTGDVWKGHPCCVVVMHEADAMDPDRAAWAQGVHNAVIAAQIHLGENRKEMAHLLSRNGKKYLPFPKKVIERAMLFYDPAYYNNPVAIKHPEWGMDRINFQSWPYRSATELVVSDLKKTVLTGDAGFLDNLTPEHVADDLVNYTFV…	1293		1506	4498	885	2258		2.8475	2.97897	2.06684	2.42658	2.57997	0.415375		0	0	0	0	0	0
245	contig_14	Aliphatic sulfonates import ATP-binding protein SsuB	atgtctatacgcggagtccgcatcaagatccaagatcttagccatcgctatacacctaaaagtccagtgacttttgacaaggtaaacctggatgcaaagcagggagaaataatcgcgatcatcggacgttccggttgtggcaagtcgaccttattgcatatcttggcaggtctgttgcgtcccactgacggtacggtttaccttgataacacattggttgcagcaccctcaccacaatgggtcatgatgttccaagcaccccatctttttccttggatgaaggtatcgcaaaatgttggcattggacttcactttgccgggtggaatgaagcaaaaatgcgtgaacgggttgttgatgcactcagtcttgtggatctccaggactatgctgacaataac…	MSIRGVRIKIQDLSHRYTPKSPVTFDKVNLDAKQGEIIAIIGRSGCGKSTLLHILAGLLRPTDGTVYLDNTLVAAPSPQWVMMFQAPHLFPWMKVSQNVGIGLHFAGWNEAKMRERVVDALSLVDLQDYADNNVQDLSGGQQQRVALARSLVMEPELLLLDEPFSALDAFTRASLQHDVRSIAKRLGFNVVIVTHDIDEAVLMADRALIMAGSPGKIYDELEVNLPDPRERQDPAVQAMRARLMTAFQSAANEDPNASSKDVGDESKPHSVTQHA	828		880	3641	403	873		2.80779	3.08065	1.92028	2.2085	2.5043	0.533184		0	0	0	0	0	0
246	contig_14	hypothetical protein	atgactgacattaacccggacaagcttaaattagatggagagatggagacccgcaacatggatgactcgcccattgaactgcttgagaaaatcaagcatgagggaagagtctgggacgatttgagtgaacagtatggcgtggacaatcctgacccgccatggcggattacgcttgaagcgacgtgcgatatgcttgccgatggctattgggccacattcaatatctgtaaacctaaagatgagcgtaatcctgaacaggaaagtaaaaatctcgatgcagttgagcgccgctgggaagaagatcaacttgtcagtcagcactatactgacgttccctttccagagagtcagctattggcactggcccatacattgattcggcgtggcctgctgaatgag…	MSIRGVRIKIQDLSHRYTPKSPVTFDKVNLDAKQGEIIAIIGRSGCGKSTLLHILAGLLRPTDGTVYLDNTLVAAPSPQWVMMFQAPHLFPWMKVSQNVGIGLHFAGWNEAKMRERVVDALSLVDLQDYADNNVQDLSGGQQQRVALARSLVMEPELLLLDEPFSALDAFTRASLQHDVRSIAKRLGFNVVIVTHDIDEAVLMADRALIMAGSPGKIYDELEVNLPDPRERQDPAVQAMRARLMTAFQSAANEDPNASSKDVGDESKPHSVTQHA	453		644	2432	497	613		2.93395	3.16726	2.27035	2.31629	2.67196	0.447867		0	0	0	0	0	0
247	contig_14	Thiocyanate hydrolase subunit gamma (EC 3.5.5.8)	atggcggagaaacataaacccgcaccgatggttgatgaagtcagtgaatttgaagttcttgaaattgccgttcgtgaactcgcgatcgagaaaggtcttttcactgccgaagatcatcagcattggacagagtacatgcacacccttggcccattgcctgcggcacgacttgtcgcgaaagcgtggctggaccctgaatataagaagcttgccgttaaagatggtgtcaaggcaagcttggatgttggtgttgactgggtcaacagtatgccaaccaaatttggtacaccaagtgactactgcaaccttcgtgtcctcgaagacacgccaaagttgaagcatgtggtcgtgtgtactttatgttcatgctatccacggccaatccttggtcagtcaccg…	MAEKHKPAPMVDEVSEFEVLEIAVRELAIEKGLFTAEDHQHWTEYMHTLGPLPAARLVAKAWLDPEYKKLAVKDGVKASLDVGVDWVNSMPTKFGTPSDYCNLRVLEDTPKLKHVVVCTLCSCYPRPILGQSPEWYRTPNYRRRLVRWPRQVLAEFGLQLPEDVEVRVEDSNQKSRFIVLPVRPEGTEGWTEDQLAEIVTRDCLIGVAVPRPGKTVNDPRPVRPAINPYKH	696		1726	4486	1001	1044		3.17538	3.24659	2.38737	2.36081	2.79254	0.484179		0.0207287	0.0140272	0	0.00430326	0.0097648	0.00937293
248	contig_14	Thiocyanate hydrolase subunit beta (EC 3.5.5.8)	atgagtaaaccacacttcgatagagagcaccatgtcaagaaagccactggaatcggtgatcctcagtgtttcaaaggtgaggcaggtcctgccaaatttaaagtaggcgataaggtacggatcaaggatctgccagatatattttattcacgtactcaagtctatacgcgaggtgcgcctgctacggttgccgagttggtctatgaaagccctgcagcagaagatgagtcgtgggataacactgacaatcccgtatggttctacagtgtggttttcaaacaaaaggatctttggcccgattatcccgatacattcgctaatgacacggtagagaccgagttgcccgaacgttggttggagccattgtag	MSKPHFDREHHVKKATGIGDPQCFKGEAGPAKFKVGDKVRIKDLPDIFYSRTQVYTRGAPATVAELVYESPAAEDESWDNTDNPVWFYSVVFKQKDLWPDYPDTFANDTVETELPERWLEPL	369		323	991	259	360		2.72366	2.86673	2.07768	2.17501	2.46077	0.392571		0	0.0265597	0	0	0.00663993	0.0132799
249	contig_14	Thiocyanate hydrolase subunit beta (EC 3.5.5.8) / Thiocyanate hydrolase subunit alpha (EC 3.5.5.8)	atgtcatcagccaccagacagaaagtaatgcgtcatctcgacattgtaaagcaactacagccttcgctgcatgtagagacgcatgcccccgctccagatcaagtcgataacgaacactacagagcgtacacgagaatgtcgcatgatgttggaggcgagcccgatgtacctatcacttgggaagagaaagaagaggaggtatgggaacacaataccttcgtgacttgtgaagttctggcatggcgcggtgtttggaatgcagaagagaggcgacgtcgtcaaaatgttgatgtggggcagacgcagtatctgggtcttccctactatggtcgttggctgttgactgcagcgaggattctggtcgacaagcagtacgtcacgctcactgaactgtccgac…	MSSATRQKVMRHLDIVKQLQPSLHVETHAPAPDQVDNEHYRAYTRMSHDVGGEPDVPITWEEKEEEVWEHNTFVTCEVLAWRGVWNAEERRRRQNVDVGQTQYLGLPYYGRWLLTAARILVDKQYVTLTELSDKIDEVKKRYE	432		2606	4757	1526	1834		3.56127	3.47909	2.77655	2.81141	3.15708	0.420851		0	0.00755311	0	0	0.00188828	0.00377656
250	contig_14	Transcriptional regulator, LysR family	atggatcgaaatatcatgtgccctcggtcgcttcgctatttgcttgcggtcgcggagtatcacagtttcactcgggctgctgaggcgctgtacgtatcgcaaccgactctgtcccaacaaatcaagcagttggaggagtcgctggatgtacagttacttgaccgctcagggcgaagtgtgagtctcactgatgcaggtgaagtctatttaggctacgcacgccgtgccttgggtgaactggatgcgggaaagcgtgcaatccacgaattacaggatctaagtcgtggctcactccgcttgggtatgacacctatcactgactatctggctgccccactactggacaacttcaatacacgctaccccggcattacagtaagtacgctggagatgcctcaa…	MDRNIMCPRSLRYLLAVAEYHSFTRAAEALYVSQPTLSQQIKQLEESLDVQLLDRSGRSVSLTDAGEVYLGYARRALGELDAGKRAIHELQDLSRGSLRLGMTPITDYLAAPLLDNFNTRYPGITVSTLEMPQDDIETGVVEDNIDIGIAFTNTLSTEARSSGIEMQLLFIEPLNMAVGKAHHYAGQKAPLSEHAFEQEPLVLLNSDFALRRHIDLYCLEHDITPHVAIETNSLSTIIEVLRLGRLATILPNTIACQQHEIHPVMLIPELPHHTITLICRRDAYKSPASMAFKGLAAEWGVDGCHDTPVKRTGPCPMSEVCTPNGDGHI	990		406	1233	649	4692		2.3953	2.5337	2.04827	2.85915	2.4591	0.335883		0	0	0	0	0	0
251	contig_14	Glycolate dehydrogenase (EC 1.1.99.14), iron-sulfur subunit GlcF	atgcaaaccaacttcacgcaacaacaactgtcggtacctgctatagccagttcagatgtggagttgcgtgcttgtctccagtgtgattactgcacaccgaattgtcccacctatcaactgctgggtgatgagtatgatagctcacgagggcgcatctatctgattaaggagttgttggagagtgaaggagtgccgaaagagaaaacggtcaaatatatcgaccaatgtctctcttgtttggcttgtatgtccagctgcccgtcgagtgtacattatctacatctattggatcatgcccgtgagactattgaggacaatcatcagcgaaaattgatagatagaatgctacgttggatgttggcacaactccttccatatcctggccgttttcgactggct…	MQTNFTQQQLSVPAIASSDVELRACLQCDYCTPNCPTYQLLGDEYDSSRGRIYLIKELLESEGVPKEKTVKYIDQCLSCLACMSSCPSSVHYLHLLDHARETIEDNHQRKLIDRMLRWMLAQLLPYPGRFRLAMRGARLLKPFAIAVPHKLRPMLSLTPTRLPSPSLNDKPQVFPALGEQKRRVALLAGCAQQALNTDINDATIRILRRHGCEVVIAQGAGCCGALTHHMGKTKESRAAAARNISTWMKEVDGAGLDAIVINTSGCGTVVKDYGYIFRNDVLAEDAATVASLAKDITELLADIALDYRVKPGLRVAYHATCSLQYGQRIRFKPKKLLRAAGFTVLEPRDSHACCGAAGTYNLLQSEISKQLKARKVKTLEVGAPDVIAAGNIGCMVQIA…	1302		154	689	208	764		1.85961	2.16369	1.44701	1.95614	1.85661	0.301102		0	0	0	0	0	0
252	contig_14	hypothetical protein	atggttgcacgggatccacaccgttttgtcaatgagcttgatgaggttgcaattgaacgccttatttcacggcttgaaagccgtgccaaagataaagtgttcactagcttatttgataagtatgcatctcggctgactttgcctccatcagctcaagtgctggaggtaggctgtggtacaggcgcaatgctacgatttttcgcaagccgcagcggcttttcaggcaaagcaattggggttgatcagagtcttcctttcgttgaagccgcaaaaaaatttgcacaacttgaaaatgtcagtaataaaatagattttcaagtcggtgacgcccataggttggattttcccccttctagcttcgatgtcgtaatcgcaaatactctgatcagtcatgtcact…	MVARDPHRFVNELDEVAIERLISRLESRAKDKVFTSLFDKYASRLTLPPSAQVLEVGCGTGAMLRFFASRSGFSGKAIGVDQSLPFVEAAKKFAQLENVSNKIDFQVGDAHRLDFPPSSFDVVIANTLISHVTQPTTVLEEMARVVRPSGTVAIFDGDYASLTYAMPDHDFGHKMDVALAKASFNNPRIMRDLPRLLPEFGLEMIDAWGDAIVEIGKGSYFKSFAETYAPYVSSAGLLSEDAVNSWLTVQCQAMENRTFFASCTYYTYLLHRV	822		471	1691	284	1105		2.54006	2.75114	1.77358	2.31343	2.34455	0.420521		0	0	0	0	0	0
253	contig_14	Cyanate hydratase (EC 4.2.1.104)	atgaataaagtagaaatgaaagatgcaatatctgaggcaaaattcgaaaaagatctgaagtggagtgatattgcagaagttacaggcctatctaccgagtttgtctgctctgcatgcttaggtatgaaccacttggataaaaaacaggcagatgccgttgcagaattactgggtcttggtaatgaggtctcgatgacactgcaacattttcccaataaaatctggaaccaaacagtacctaccgacccagtagtataccgctggtatgagattgttggtgtatatggggagacaatcaaagagttgatccacgaaaagtttggtgacggtatcatgagtgctatcgactttactatggatatcgataagcaggaagatccaaaaggtgatcgggtagtg…	MNKVEMKDAISEAKFEKDLKWSDIAEVTGLSTEFVCSACLGMNHLDKKQADAVAELLGLGNEVSMTLQHFPNKIWNQTVPTDPVVYRWYEIVGVYGETIKELIHEKFGDGIMSAIDFTMDIDKQEDPKGDRVVVTLNGKFLPYKSW	441		1265	2953	632	1480		3.23856	3.26316	2.38583	2.70949	2.89926	0.427073		0	0	0	0	0	0
254	contig_14	Predicted cobalt transporter CbtC	atgcatattgaaccaggtgtcgttgagggcgcaaaagtggcgctgagctttgttacggctgcaggtgcgattgggtttgctgccaagcttgcgttgggtacggttaaacaggacggtatcgccccgcttgctgttcgcagtgtgattgcagcaatactcgtgtttagcttttttcaagttttaccgcactatccggtaggcgtttccgaggtacactttattcttggtgcgacgctctttctgatctttggtgctggagctgcagctataggcttggcaatgggtttgttggtacagggacttttattcgcaccgactgatttacctcagtatggtatgaatgtaaccagcctattagtaccgctgctacttgtcgacacactggctcgtcgtgtcatt…	MHIEPGVVEGAKVALSFVTAAGAIGFAAKLALGTVKQDGIAPLAVRSVIAAILVFSFFQVLPHYPVGVSEVHFILGATLFLIFGAGAAAIGLAMGLLVQGLLFAPTDLPQYGMNVTSLLVPLLLVDTLARRVIPERTAYKDVKYKQALALSTAYQGGVIAWVAFWAFYGNGFGAENLAQVGSFGAAYALVIIVEPLLDMAILATAKSLHQLKDSKVFNARLYRAAA	681		4269	7194	3399	4102		3.57795	3.46107	2.92648	2.96314	3.23216	0.335552		0	0	0	0	0	0
255	contig_14	Mobile element protein	atggtagcggcgaatgagaagacggccgtcacgttctcactgtctccgggtcagacgggtgatgcaccagaaggtagaaaactattgaaaacccttgagaatcagggctgggaaggaactcatgtgatcatggataaggcctatgaaggagacgacacactgcaattggtactggacttggaaatgattccagtggtacctcccaagagcaaccgcgtaacaaaatgggactatgacaaagcgctgtataaaaagcgcaacgaggtagaacgcctctttcggcgactaaaaggttttcgccgaatcttttcccgtttcgataagttggatgttgtcttcttgttctttatcaacttcgcactgattaccgatacgctaattagtgttaacaggccctag	MVAANEKTAVTFSLSPGQTGDAPEGRKLLKTLENQGWEGTHVIMDKAYEGDDTLQLVLDLEMIPVVPPKSNRVTKWDYDKALYKKRNEVERLFRRLKGFRRIFSRFDKLDVVFLFFINFALITDTLISVNRP	399		14	98	34	113		1.34585	1.83376	1.18743	1.64488	1.50298	0.29087		0	0	0	0	0	0
256	contig_14	Mobile element protein	atgaaagttacatctgaagaattcaatctcatcaaagaattgctgccaaaacaaagaggtaacgtcacgatatcaaatctgcaagtgatcaatgcggttttgtatgttgcggaacagggttgcaaatggcgtgctttaccgaagaagttcggcaactggcacacgatttacacgcgaatgaatcgatgggccaagcaaggtgtgttggatgaggttttttcagagctgcaggccaatgacatcatgaacatccaggtcgaacatgtttccgtcgatagcaccgcggtgaaagtgcatccagacggtacgggcgcgttaaaaaaaacggcccgcagtcgatcggtaaatcgcgagccggatggacaactaagattcatatggtag	MKVTSEEFNLIKELLPKQRGNVTISNLQVINAVLYVAEQGCKWRALPKKFGNWHTIYTRMNRWAKQGVLDEVFSELQANDIMNIQVEHVSVDSTAVKVHPDGTGALKKTARSRSVNREPDGQLRFIW	384		45	59	31	85		1.85564	1.63383	1.16552	1.5406	1.5489	0.287723		0	0	0	0	0	0
257	contig_14	hypothetical protein	atgcaattattcaagtccgcttcatgtctgatgacggttatcgcttttgtcgtcgcgccgaatgccagtgcagtgggtcttcccaatgtttcaaatgtacaccatggtaaagtgttaccggaaacgggtgaattcagcagtgcatttacaacaggtaagcctgacgtgtggctccgtttgcgttatgaggatgtcgaggatgatatccctgcagggtcccctttagctggtaccgaagatgcagagctattgagtttacgtgccgcactgggttataccacagcccgttttcatggcttctgggctcgtttagagttagaggcaagtagacgtttaagcagtgatgaggcactcaatgtcgatgaagacctgacctttccgccgggaccggccggctcc…	MQLFKSASCLMTVIAFVVAPNASAVGLPNVSNVHHGKVLPETGEFSSAFTTGKPDVWLRLRYEDVEDDIPAGSPLAGTEDAELLSLRAALGYTTARFHGFWARLELEASRRLSSDEALNVDEDLTFPPGPAGSRIAEGHALIPDNNFEEVNEAYIGWRSASGGCPNAPGACNGHTSFKLGRQAIIYDNHRWVGNIAWRQNFQSYDAFRIDNSSISNLSISYAYLNHVNRLFGDDSVFREYEMNNSHLINIAYQLPIGKLTGYGYLLDFDDNTRTPFPEGVGVGPGITNFDSDTWGLRFVGKHPVGDGFTLLTELEWANQDPSGDAGPALDDNDYINIEIGGAFEVAGKPVVVKLGHEVLEGNGINALQTPLATVHAFNGWSDKFVGAPGGSATPAGGLK…	1464		1646	3536	885	1789		2.83219	2.82072	2.01339	2.27222	2.48463	0.408632		0.00327744	0.00221785	0	0.00204118	0.00188412	0.00136958
258	contig_14	hypothetical protein	atgcaggcgttattagtcagttgcttgaggtggactctttcggcgctggcgattggactccccgctatctcttccgcaggcgtatggcatgacctgaatgccattgggattgctgcaaaggggagtagttccaaccctgtttactatcgatcactccaggcagacatcgtatcgttggatcagttactttctcaggcgccgctggagttcaccagcagtgagggtagagagctggagttgcccatgccctatggggcgatgcaacgcttccatgttgaagagtcgccggtcatggctcaacctttggcggcacgctatcccgagatacgcacttatagggtcaagggggttgatgagcctgccaatagtggacggattgatctgaccccacatggtttc…	MQALLVSCLRWTLSALAIGLPAISSAGVWHDLNAIGIAAKGSSSNPVYYRSLQADIVSLDQLLSQAPLEFTSSEGRELELPMPYGAMQRFHVEESPVMAQPLAARYPEIRTYRVKGVDEPANSGRIDLTPHGFHAMLSTPSGTVFIDPDEMGRYRSYYKRDYAIYKQGTLNPHVCRQIDIEQLNKQLHTKVSHLAASRAVSGDQRRIYRLAVAATGEYTAHFGGNVASALAQIVTAINRINQIYGRDLAIQFQLVGNNDRIIYSHPDSDPYTHTSSSIGLMLIENQENLDFTLGANSYDIGHLFGTVGGGLASVSSACSSFKAQAYTGTPTPDNDIFHIDFVAHELGHQLSATHSFNGTSASCGGINRVASAAMEPGSGSTIMSYAGICAEENLQANSD…	2226		59	223	303	449		1.23032	1.45344	1.38016	1.50145	1.39134	0.118367		0	0	0	0	0	0
259	contig_14	Aspartyl-tRNA(Asn) amidotransferase subunit B (EC 6.3.5.6) @ Glutamyl-tRNA(Gln) amidotransferase subunit B (EC 6.3.5.7)	atgcagtgggaaaccgttatcgggcttgaggttcacacccaactggccaccaaatcgaagatcttctccggcgcctccatcgcctatggagcagatcccaatacccaggcttgcatcatagatctgggatttcccggtgtcctgcctgtgttgaatgaggccgtggtcgatatggcgcttatatttggtcttgcgatcaatgcagagattggccctcgatcagtgtttgcacgtaaaaactatttctatcccgatctacccaaagggtatcagatcagtcagtttgagctgcctatcgtcggtaagggatcactgaccattgatctggaggatggcagtcagaaagtgatagggataacccgggcacatctggaggaggatgcaggaaaatcactgcat…	MQWETVIGLEVHTQLATKSKIFSGASIAYGADPNTQACIIDLGFPGVLPVLNEAVVDMALIFGLAINAEIGPRSVFARKNYFYPDLPKGYQISQFELPIVGKGSLTIDLEDGSQKVIGITRAHLEEDAGKSLHEDFHGMSGIDLNRTGTPLLEIVSEPDMRSIKEAVAYARKIHQLVVYLGICDGNMQEGSFRVDANLSIRPFGQDAFGTRTELKNLNSFRFMERALNFELERQIDLLEGGGKVVQETRLYDADRDETRSMRSKEEANDYRYFPDPDLLPVEINDQQLQRARQNMPELPDQKRQRFESDYSLSSADALMLTQSPQQADFFEKVVSSGGDAKKAANWVVVELTGALNKAGIPLSQSPVTPEQLGGLLKRIADNTITGKLAKQVFEAMWNG…	1434		83	165	182	380		1.55545	1.51161	1.35107	1.61668	1.5087	0.113578		0.0100384	0.00226435	0.00201244	0.00625191	0.00514178	0.00379833
260	contig_14	Aspartyl-tRNA(Asn) amidotransferase subunit A (EC 6.3.5.6) @ Glutamyl-tRNA(Gln) amidotransferase subunit A (EC 6.3.5.7)	atgatccacagtaaatccattgttgagctgggcgccggacttcaaaccggtgagttttccagtgttgagttaacccgccatttccttcagcgtatcgagcggctggacaaggatctcaatgccttgatatccaccaccccggagcaggcgctggctgaggctgaatctgcagatcaggacattaaaacaggtcaggcgggaccattgactggcattcccatcgtgcagaaagatatcttctgtacccagggagtgaagaccagctgtggctcaaaaatgctggataactttatttcaccctacgatgctacggtggtggagaagctcaagcatgccggtgtagtctccctgggtaaggccaatatggatgagtttgctatgggatcatccaatgagacc…	MIHSKSIVELGAGLQTGEFSSVELTRHFLQRIERLDKDLNALISTTPEQALAEAESADQDIKTGQAGPLTGIPIVQKDIFCTQGVKTSCGSKMLDNFISPYDATVVEKLKHAGVVSLGKANMDEFAMGSSNETSFYGPVHNPWDKGRVPGGSSGGSATAVAARLAVAATGTDTGGSIRQPAAFCGITGLKPTYGRISRFGMIAFASSLDQAGPMTRDAADAALMLQAMAGFDPKDSTCANQPVPDYSATLSDPLEGLKIGLPREYFGEGLDPAVAASVEAAIDHYKRLGAEVIDISLPNSGLAVPTYYVVAPAECSSNLSRFDGVRFGYRCQQPKDLEDLYKRSRGEGFGAEVKRRIMIGTYALSAGYYDAYYLKAQKTRHLISDDFKQAFKTVDVIMG…	1470		359	1231	2237	2777		2.17137	2.36193	2.41179	2.46059	2.35142	0.126609		0.0163202	0.00662635	0.00785222	0.00813132	0.00973251	0.00444014
261	contig_14	Aspartyl-tRNA(Asn) amidotransferase subunit C (EC 6.3.5.6) @ Glutamyl-tRNA(Gln) amidotransferase subunit C (EC 6.3.5.7)	atgtctctagatcattccgatgttaaaaagattgcccatctggcacggatggccctggatgagtcacaagtagacgcctatgccgaggatctcagtaaaattcttggtttggtcgagcagctggaggctgctgagacccatgctatcgagccgatgtcacatcctctccatatggcacagcgtcttcgtgttgatgaggtgacggaagaggattgccgtgatgaaaatcaggcaatagctccaagcgtcgtaaacggcctctatttagtgcccaaggtcatcgaatga	MSLDHSDVKKIAHLARMALDESQVDAYAEDLSKILGLVEQLEAAETHAIEPMSHPLHMAQRLRVDEVTEEDCRDENQAIAPSVVNGLYLVPKVIE	288		175	486	408	1237		2.56549	2.66528	2.38084	2.81646	2.60702	0.182706		0	0	0	0	0	0
262	contig_14	hypothetical protein	atggatgaaatccgtaaaacactcactgcctcaatcctgaaactgctcaggccacttgtcaggctgttgctccgcaacggttttacctatggcgattttgccgacctgagtaaatggacatttatggatgtcgcctccaaggagttcggcattcccggccgcaaacagacagtttccagagtctcagtaattacaggcttgacccgtaaagaagtcagccgactacagaagatcgataccccggataacaccgctattgctcatcagtacaaccgtgccgccagggtcatatccggatggctcagagattcccgttttcagaccaagaaaggcgttcctgcaccactccatttcgacaagggcaaaggaagtttcagcgagctggtgaaagagcacagt…	MDEIRKTLTASILKLLRPLVRLLLRNGFTYGDFADLSKWTFMDVASKEFGIPGRKQTVSRVSVITGLTRKEVSRLQKIDTPDNTAIAHQYNRAARVISGWLRDSRFQTKKGVPAPLHFDKGKGSFSELVKEHSGDVPPRAIYDELLRVGTIAKDENGKITLLSDGYVPRTGETGKLHILGTDVQLLLSTIDHNLQYGSQTPFFQRKVSYDNLPEEALSEFRNMSAENSLALLVKCDKYLSQHDRDINPDVKGTGCKQAGIGIYYFEQDVKQDE	822		451	1448	615	3790		2.52127	2.68389	2.10518	2.84721	2.53939	0.318589		0.00584656	0	0.0105487	0	0.00409882	0.0051074
263	contig_14	hypothetical protein	atgaatagattgggtaaactcctgatatcggctactgcggcagccttgatcgcctcactctacagctgtggagggggcggtggctcacaagtggccgatggtggtattggcggtaccggcgtctctacgggcagggttactggctttggttccatctttgtcaatggtattgagtttgaaacagacaacgccagttttactgtcaatgatgtcaatggcacccagagtgacattgccattggcatggtcgtacgtatcaatggcagcagcgatcagaccactgctaccggtagtgcggattcggtagagtatgacagtctgatagaaggcttgatccaaaacaacgatattgcctccaacaatatcctcaccatcatggatcaggtcatcacgattgat…	MNRLGKLLISATAAALIASLYSCGGGGGSQVADGGIGGTGVSTGRVTGFGSIFVNGIEFETDNASFTVNDVNGTQSDIAIGMVVRINGSSDQTTATGSADSVEYDSLIEGLIQNNDIASNNILTIMDQVITIDADTVYENPFDATLLADLPIDSEVEVSGFTDGNGAILATRIEVKSLAWAGDELEVSGVVSAITGNQFRIGNLTIDASNALPIPPEGTFVEVEGNSFSGTIFEADSIKIEGDGNSVVADDGEEVEIEGQITAALDASDHFTLNGQVVDASSTPLSGATSQLTVGRVAEVEGVMNGDVLLAEEIKLQATASERGEIGGILGIGNVNISAGTVTLLGRTIRVDNSTIMESDREGESTFTLSQLISSDYLEAKVYPDSNGTLVASKLELDL…	1389		1532	5797	2778	6847		2.82387	3.05798	2.53007	2.8762	2.82203	0.218974		0.00345479	0	0	0	0.000863697	0.00172739
264	contig_14	Rod shape-determining protein MreB	atgctgttccgacgcatacgtggcatattttccaatgacctctccattgacctgggtaccgccaacaccctgatctacgcccgcggccagggtattgtactgaacgaaccctctgtggtcgccattcgccaggaccggggacggggaggggctaaatcggtggtcgccgtaggcgaagacgccaagaaaatgcttggccgcacaccggccaacattactgccatccgacctatgaaagagggtgtgatcgccgatttcaccgtcacagagaagatgttgcaatactttattcacaaggttcacgagacccgtatcatccgccccagtcctcgggtactggtctgtgtgccctgcggctctacacaggtggagcgtcgtgcgatcaaagaatcggccgcc…	MLFRRIRGIFSNDLSIDLGTANTLIYARGQGIVLNEPSVVAIRQDRGRGGAKSVVAVGEDAKKMLGRTPANITAIRPMKEGVIADFTVTEKMLQYFIHKVHETRIIRPSPRVLVCVPCGSTQVERRAIKESAAGAGAREVYLIEEPMSAAIGAGLPVDEARGSMVLDIGGGTSEVAIISLNGIVYANSVRVGGDRFDEAIINYVRRNYGTLIGEATAERVKHEIGSAYPGNEVKEIDIKGRNLAEGIPRSFTLNSNEILEALQEPLSGIVGAVKTALEQTPPELGADVAERGIVLTGGGALLKDIDRLLQEETGLPVIVAEDPLTCVARGGGRALELIDERGGEFFMVD	1050		789	2925	2037	4778		2.6575	2.8826	2.51688	2.8415	2.72462	0.169588		0.114335	0.0433276	0.0632621	0.0598141	0.0701846	0.030692
265	contig_14	Rod shape-determining protein MreC	atgctcctttcaatcacggtaatggtgttggaccaccgccacaaccatctggagtctctgcgctcaggcctctcagtcctactctatccggtacagtacctcgccggactacctctgttgttgagcgagtcggccagtaaggccatcaccagtcgcggtgaattggagtctgaacgtgaccaactccatgatgagaacctgcaattgcgggccaggctgcagaaatttgaggccctggaggcagaaaatatgcgcctgcgcggcttgctcgactcctcgttcaaagtcggtgaccgggtattgattgcagaactcatcgccgtcgaacaggacccctttcgccaacaagtgttgatcagtaagggggagacttcaggattattcgaaggacagcctgtc…	MLLSITVMVLDHRHNHLESLRSGLSVLLYPVQYLAGLPLLLSESASKAITSRGELESERDQLHDENLQLRARLQKFEALEAENMRLRGLLDSSFKVGDRVLIAELIAVEQDPFRQQVLISKGETSGLFEGQPVLDANAVVGQVTHINPFSASVLLITDAAHALPVQVNRNGLRTIALGTGLINRLELPHLPNNADIKVGDLLITSGLGGGFPPGYPVAEVIEVRREPGQPFASVIAQTTAHLDRIREVLLVWTLNPDIRPDTQIDEENPEPDVTTDSTTEVAE	852		114	427	320	755		1.91247	2.14024	1.80926	2.13353	1.99888	0.164861		0	0	0	0	0	0
266	contig_14	Rod shape-determining protein MreD	atgatcagccaacctcaatctcgcggttacattgtctatttgaccctactggtcggatttatcctcactatcatgccacttcccgagtgggctgcagcctaccgtccccaatgggtagcactgatccttatctattggtgtatggccatcccagagcgaatcggtgtcggcattggctggacaaccggtctgttgttggacgtcctgaccggcacactgctcggccaacacgccttgggattatcagtgatcgcctatattatgttgaaactgcatcttcgggttcgggtcatgccgctgcgacagcaggtattcaccatcttcgtactgctactagtcgaacgtctgctggcactttggtcgaccggggctgccggctacccgacaccttcactctgg…	MISQPQSRGYIVYLTLLVGFILTIMPLPEWAAAYRPQWVALILIYWCMAIPERIGVGIGWTTGLLLDVLTGTLLGQHALGLSVIAYIMLKLHLRVRVMPLRQQVFTIFVLLLVERLLALWSTGAAGYPTPSLWYWVTPVIGTLLWPWIYIILRDMRRRFHLS	489		35	73	194	134		1.64536	1.62162	1.83268	1.6309	1.68264	0.100505		0	0	0	0	0	0
267	contig_14	Peptidoglycan D,D-transpeptidase MrdA (EC 3.4.16.4)	gtgcttcaatcctcgatcaaggactatctgcatgagagccagctttttctgggtcgggtggtcgtctctggcaccctggtcatcctggtcctggtcgcactggttggacgtctattctacctacaggtggaaaaccatgatcacttcaccaccctgtcccaggacaaccgggtaaaactggagcccctacccccaacccgggggctgatctacgaccgacacgggaccatactggcgcaaaatttacctgcatacagcctggagatcatcccggagaagagtactgacctggatgacaccattcagcaactgagtgaaatcatcgccattagtgaagatgacatcagtcgatttcatcggcttcgaaaacagcgtcggcgattcgacagcattccgatc…	MLQSSIKDYLHESQLFLGRVVVSGTLVILVLVALVGRLFYLQVENHDHFTTLSQDNRVKLEPLPPTRGLIYDRHGTILAQNLPAYSLEIIPEKSTDLDDTIQQLSEIIAISEDDISRFHRLRKQRRRFDSIPIRVRLKDEEVARIAVNRHRFPGVDVKAALLRDYPQHMKTTHLLGYVGRINEQELQVIDTSNYSGTSFIGKNGVEKSYESLLHGKVGLLQVEVNAKGRVLRVLENQPPRPGENLRLFLDMELQSTALEALGEYNGAVAAIDIQTGGILTLVSKPGYDPNLFVEGISTKAYEALENSLDNPLFNRAIRGQYPPGSTVKPFIGLAGLEYDVVGYHQETYCPGYYQLPGKEHKYRDWKKWGHGKVDLERAIVESCDVYYYELARTLGIDRL…	1860		120	264	670	727		1.60134	1.60023	1.7914	1.78208	1.69376	0.107427		0	0	0.00155078	0	0.000387695	0.000775391
268	contig_14	Rod shape-determining protein RodA	atgcgggctaaagctcacctcacttttcacgagtcgcaaccagcccaggccaatggcctgctggcctggttacatatcgacctccccctgctgaccggtttagtgttgttatcaggggttggcctcttgatcctctacagtgcgggggatagggagatggtactgttacagaaacaactgtttaggctgggctttggatttgttgccatgttcgcactggctcaaatccatccagccaatatccgtcgctggtctcccttgttgtacagtgtcggtatcgtcatgctactgtcagtgatcctgtttggcgaatcgggcaagggtgcccaacgctggctcgacctgggctttttacgctttcagccctcagagatgtttaagcttacccttcccatgctg…	MRAKAHLTFHESQPAQANGLLAWLHIDLPLLTGLVLLSGVGLLILYSAGDREMVLLQKQLFRLGFGFVAMFALAQIHPANIRRWSPLLYSVGIVMLLSVILFGESGKGAQRWLDLGFLRFQPSEMFKLTLPMLIAWYLADHRLPPNPTRLIMAGLFTLVPVLLIAKQPDLGTALLVGTGGAFALFLAGISWRLITSIGLVMAALGPVAWYFMHEYQRQRVLTFLNPESDPLGTGYHIIQSKITIGSGGISGKGWLNGTQSHLEFLPERHTDFIFAVISEEFGLVGILALLSLYLFIILRGLYIATQAQDTFGRILAGSLSLVFFVYLFVNAGMVTGLLPVVGVPLPLISYGGTSLVTILASFGMLMSIHTHKKLLPT	1134		4	101	210	216		0.495358	1.40427	1.50903	1.47738	1.22151	0.486084		0	0	0	0	0	0
269	contig_14	Membrane-bound lytic murein transglycosylase B	atgatgatgcgaataacgactaaaatagtactcctatccaccctcaccctgacgactgccgcctgtgcatacacgcagaaacagaccagcgagttcagggagtttgccgtggaaatggagcaaaaacatggctttgaggccgatcaggttgaaaacctactgacaagcactcagttcagggatgatattattgctgccattactcgtcctgcagaatccaaggcatggcatgagtatcgcccgatattcctcaagccggacaggatcgcaggcggagtcaaattctggcaggagaacgaagccctgctggaggctgttagtcagaagtatggtgtaccagcggaaattattgtcgccatcatcggtgtggagacacgctatggacgtcacacaggtcgc…	MMMRITTKIVLLSTLTLTTAACAYTQKQTSEFREFAVEMEQKHGFEADQVENLLTSTQFRDDIIAAITRPAESKAWHEYRPIFLKPDRIAGGVKFWQENEALLEAVSQKYGVPAEIIVAIIGVETRYGRHTGRYRVIDSLTTLAFGYPKRADFFRRELEEFLLLAREEKVDLESAKGSYAGAMGKPQFISSSYRQYAVDHDGDGRRDLWDSNADIIASVASYFKTHGWKPNQPVTLLIEGGDELQPFVDAGMKPTIKVEKLLARGVRPVNAESPNPQALTSLVKLDVGEQDEYWLGLHNFYVITRYNHSNLYAMAVYQLSQEILKAKQSAEAVQ	1005		190	403	901	886		2.06104	2.04418	2.18317	2.13131	2.10492	0.0643834		0.0143363	0.0129353	0.00287405	0.0119048	0.0105126	0.00518896
270	contig_14	Septum-associated rare lipoprotein A	atgtgcccctcccactattttgagcctattcagatacagccttgccgactggtaagcgactggcgggcattatttatcgctctattagtcactcttatgctactggctggtggatgcagtacaggtaaaagcagccgacccggcaagcaggatggtgtcagccgtcaccacccacctccacccaatatggatacaatcccagatgctgtgccgaaagttgaagcaaaaagccgatacggcaatccggccagttatgtggtttttggtaaacgttaccacaccctgcctgacaaccgggattacagctcacgaggaatcgcctcctggtatggcagcaagtttcacggtcaacggacaagcagtggtgaatcctacgacatgtatgcgatgaccgctgca…	MCPSHYFEPIQIQPCRLVSDWRALFIALLVTLMLLAGGCSTGKSSRPGKQDGVSRHHPPPPNMDTIPDAVPKVEAKSRYGNPASYVVFGKRYHTLPDNRDYSSRGIASWYGSKFHGQRTSSGESYDMYAMTAAHKTLPLPSYVRVTNLKSNRSVVVKVNDRGPFHDNRLIDLSYTAAWKLGIIGEGTGLVEVVSLDPDRPPPLPEVQPVKLKRDKSLPELFLQVGAFGSSTNAHRLKKQLEEQLQAAVIIEDNNNKTHPVYRVQVGPIASVELADHLSQRLDQLGISDPHVVIR	885		75	139	228	427		1.71719	1.64316	1.64861	1.87217	1.72028	0.106717		0	0	0	0	0	0
271	contig_14	D-alanyl-D-alanine carboxypeptidase (EC 3.4.16.4)	atgcattatttatccccacatttttttagattcaacctgatctggttcagtgttctcctttcgctctctttacaggcagccacgcccctacccgcaccaccggaagttgcggcgacaggctatctcctgatcgatttccatagcagaaaggtacttgcagaaaaaggggcggggaataaactcgaacccgcaagtctcactaaaatcatgaccgcctacaccgtttttcgtgagttgaagcagggcaatattaatttagaggagagtgtactcatcagtgagaaggcctggcgaacacccgggtcaaggatgttcatcgaggttggcaaaaagatcaaagtgatcgatctggttaaaggcatgatcatccagtcaggcaatgatgcttgcgtggcactt…	MHYLSPHFFRFNLIWFSVLLSLSLQAATPLPAPPEVAATGYLLIDFHSRKVLAEKGAGNKLEPASLTKIMTAYTVFRELKQGNINLEESVLISEKAWRTPGSRMFIEVGKKIKVIDLVKGMIIQSGNDACVALAEHIAGSEGTFAELMNSHARRLGMSDTHFTNSTGLPDDDHYTTPADIAKVAAATIGEFPEYYPWYSDKSYVFNGIEQHNRNKLLWRDESVDGMKTGHTEAAGYCLVASAQRESMRLISVVMGTKSEKSRAKSSQSLLNYGFRFYETHQLYSAGEVLNRARIWKGEREKLPLGLTEDLNITIPRHQYQNLDARMEIEPKIMAPVKQGEVLGHVSVTLNGEPITEASLVALKSIADGNIWQQVKDSALLWLE	1152		764	2884	1360	3303		2.60338	2.83627	2.30202	2.64127	2.59574	0.220803		0.0416739	0.00282009	0.00751906	0.0181681	0.0175453	0.0173199
272	contig_14	Proposed lipoate regulatory protein YbeD	atggaccaagaacaagagacactgctgaaatttccctgcgattttccgatcaaggtaatgggtaaggctgaacccggatttgaagcaatgatcatagagctggtcagacgccatacgtccgaggttctcgagacagctgttaacagtagactcagcaaagggggtaagtgggtctccatcaccatcaacttgcgtgcagaaagcaaggatcagcttgatgccatctatctcgatctaagtgcccacgaaaaagtggtcatggcgctttag	MDQEQETLLKFPCDFPIKVMGKAEPGFEAMIIELVRRHTSEVLETAVNSRLSKGGKWVSITINLRAESKDQLDAIYLDLSAHEKVVMAL	270		66	227	83	286		2.17177	2.36364	1.72375	2.21051	2.11742	0.275208		0	0	0	0	0	0
273	contig_14	Octanoate-[acyl-carrier-protein]-protein-N-octanoyltransferase (EC 2.3.1.181)	ttgtccggcaaacttctggtcagacaactgggtctgcagccgtacgccgccacatggcaggccatgcaggactataccgacgcacgagattcatccagtcctgaccagctctggttgctcgaacacccgcctgtcttcactttggggcaggctggaaaagctgaacatctccttgaccccggcacaatcccagtcatgaaaacagaccgtggcggccaggtcacctaccatggtccaggacaactgattgcctacctgctactcgatttacgtcgcgctcatcttggaatccgtaccctggtcagccatctagaggaggctgttatcgcccttctggctgagtatgccatatctgcatctgcccgccgggatgcaccaggcgtctatatcgaagcgtgc…	MSGKLLVRQLGLQPYAATWQAMQDYTDARDSSSPDQLWLLEHPPVFTLGQAGKAEHLLDPGTIPVMKTDRGGQVTYHGPGQLIAYLLLDLRRAHLGIRTLVSHLEEAVIALLAEYAISASARRDAPGVYIEACKVASLGLRVRRGCCFHGLSLNVDMDLGPFKRINPCGYPGLKVTQLADQKVTTDIPTLGRELSHHLARSLGYTLTFVDTEAGL	648		61	264	208	287		1.76199	2.051	1.74218	1.83552	1.84767	0.141376		0	0	0	0	0	0
274	contig_14	Lipoyl synthase (EC 2.8.1.8)	atgagctccagtaaagagaccctcccaccatcccgcaatacccccgaaagccatcagcgcgggaaatcaaaactggctcgtattccggtaaaggtggagcaacagaagacaaccctgcgtaagccgaagtggatacgtgctaaagcaccacttggccgggaagtcagtcgcatccgtcgtatcctgcgagagaaaggattgagttctgtttgtgaagaagcggcctgtcccaacctgggtgagtgcttccaccatgggaccgcaacttttatgatcatgggggatatctgcacccgccgatgtcccttctgtgatgtggcccacggcaagcctcaacccctcgacccaaaagagccaatacaacttgccgatgccattgctgcgatgagtctcaattat…	MSSSKETLPPSRNTPESHQRGKSKLARIPVKVEQQKTTLRKPKWIRAKAPLGREVSRIRRILREKGLSSVCEEAACPNLGECFHHGTATFMIMGDICTRRCPFCDVAHGKPQPLDPKEPIQLADAIAAMSLNYVVITSVDRDDLRDGGGSHFAQCIVAVRQQRPQTKIEILVPDFRGRMDRALEAFANNPPDVFNHNLETVPRLYRQARPGADYQGSLALLQRFKTLQPDVPTKSGLMLGLGEIKDEVLSVLQALRQQGCEMLTLGQYLQPSIDHLPVARFVTPEEFEQLGTIAEEMGFSSVASGPMVRSSYHADLQANPLLRLLIT	984		55	175	182	473		1.54071	1.69597	1.50851	1.87058	1.65395	0.166		0	0	0	0	0	0
275	contig_14	hypothetical protein	atggacaccagagttcccccaatcaaggagtttcccaaagatgacagattctggcgggtagattggttcggggccgtgcagagaaacccaagcattccttccgagtcaagcattcaattggtaatttcgtcatttcgggaggatccttcccagcttccaataaaagagcttgcaactaaccgccaggttgaccacaaaacaggtcagtgtgtgattagtataggtatcggtcagcttccaggtattgaattaggttctgtctggaaaaatggtgtacgtcaagacatccacgcaggcatacagaatactcaaacgcttaatatatcgccaaatacagtaacggttattcccgccaacttcaggaaacagggaaagcctctgattccaatcactcactac…	MDTRVPPIKEFPKDDRFWRVDWFGAVQRNPSIPSESSIQLVISSFREDPSQLPIKELATNRQVDHKTGQCVISIGIGQLPGIELGSVWKNGVRQDIHAGIQNTQTLNISPNTVTVIPANFRKQGKPLIPITHYRYGSVGVSSQLLAVELDGDPHGFLIPMMELLRFYYAVSTKLSHVIFSGDFTHNLGAIINEERTDYLTEEKRYLLGLRQHLDDEDSWTIARILHSEHAWHGCTEVHNQLMKQSINNDLIHIKTHFPFEGCTDLRSRGKFIPTDEDGKWRFLALSLEHCSASFPFEKLTIIRDNDNSKAPAETDIPDIDKKPAFPQQKTHDEYSDKELQSNQEPDKEQSIVTIPLPMDRFGALEGKMPDKPTKEQCNYRNAGKFKPPGSDSIALGTGL…	1560		102	223	308	670		1.607	1.60324	1.53601	1.82236	1.64215	0.124485		0	0	0	0	0	0
276	contig_14	hypothetical protein	ttgaatatcttgctttatcatgttgcacgtaaagatggggtgtgggcaaattccgagccatatcatgggctagaaattctgattgaaacactccgacatacctggggcagtgtgggtgagtttgctgactctgttgagcgaaaaatcacaggaatctcgtatgcaaaaaaacaacaatattaa	MNILLYHVARKDGVWANSEPYHGLEILIETLRHTWGSVGEFADSVERKITGISYAKKQQY	183		2	3	11	37		0.880548	0.73918	1.04749	1.50245	1.04242	0.331566		0	0	0	0	0	0
277	contig_14	hypothetical protein	atgactttgcctaaagcaagaattcgtcctgctgcacgcctgatacatacgatcggccaggatcttatcaaggacgtctatgccgcaatcgtagaacttgtaaaaaatgcttatgacgcggactcaccggatgcaatcgtagagttcagctatgacaaaaagaatcatcgattactggtggtcattgaggatcatggtcatggaatgagttatgacaccatcttgaataactggcttgtgccagctacaaatgacaagctggtcagaaaaaaaagcgacaaaggacgaatcttacaaggcagaaaaggaattggccgctttgctgcatcaattcttggtgagcggatattggttgaaaccaccttccaaggtaagaccacgtcactgattctggatatg…	MTLPKARIRPAARLIHTIGQDLIKDVYAAIVELVKNAYDADSPDAIVEFSYDKKNHRLLVVIEDHGHGMSYDTILNNWLVPATNDKLVRKKSDKGRILQGRKGIGRFAASILGERILVETTFQGKTTSLILDMEELCSLEYLDQFELSIDTRKTSKASGTRIEIEKDGVTEAYVQDIWTQRQLRKLLLELRSLTAPDEVYQIAEDQGFHIHHDTFDMKLVFNNFPVEEYNRRTIDITPFPVLDLYDYKISGTVNNEGLAKLEFENQNHPGLPSEKINISVPLDQQNNLRYPGNIFLDFRVYDRESSSIDNMIKRGLKDPETGEYVGKREARKILDESYGIGIYREQFRIRPYGEQSFDWLDLDKKRVQAPSVKLGYNQVLGFVYIRSEEESGLIEKSAR…	1563		153	213	43	599		1.77868	1.58301	0.751895	1.77366	1.47181	0.488511		0	0.00207711	0	0	0.000519277	0.00103855
278	contig_14	hypothetical protein	ttgcatgagggaagaaaacacattaagtacatatctgaaacaacacccagaatagttaaatggaccaaacaaattattgttaagcctgactcagagattgaagttaaaataagggaaagatctaataagctcctatcgcacaccaagggtctttccttcctcttcaataaaattgagccactagcccgaacaaggcgcgcgcctaaacgcgaactcaacctatcaaaagaactcgatagcatatttgctattttcgcctctgagcttgaatcagcgagcatctcagtagaagttgaatgcccgaagagtattgagctttttgccaatgagatggatgtaatcaccatattttcagaaatctga	MHEGRKHIKYISETTPRIVKWTKQIIVKPDSEIEVKIRERSNKLLSHTKGLSFLFNKIEPLARTRRAPKRELNLSKELDSIFAIFASELESASISVEVECPKSIELFANEMDVITIFSEI	363		0	22	0	56		0	1.24505	0	1.3892	0.658561	0.762715		0	0	0	0	0	0
279	contig_14	hypothetical protein	atgaacgcatttagagagaataacactgtcattgtagaatatgcagataatggcccaggcttccaggggatcaacttagaactaatgtttgaaccaggatattccatgaagcctgaaggtactggaacggggctaggtttggccccttgctggtga	MNAFRENNTVIVEYADNGPGFQGINLELMFEPGYSMKPEGTGTGLGLAPCW	156		4	3	0	51		1.21679	0.796664	0	1.7059	0.929839	0.722715		0	0	0	0	0	0
280	contig_14	hypothetical protein	gtgcctgaacaaatcaatttgttggttgtggaagacaaccaagatatgtttgatacttatcaagatactgctgaagaacttagttcagatgaaatacatctaagtcttatcagcaagaaatcagcgggtgaagcaaaaagtgccttactatccggtaattttgatggagcgattgtagacttaaaccttgacccatctactccgacgaagcctctggtaatgtcatccttcgtgaaatcatggatcaacatcgttttccagtgctag	MPEQINLLVVEDNQDMFDTYQDTAEELSSDEIHLSLISKKSAGEAKSALLSGNFDGAIVDLNLDPSTPTKPLVMSSFVKSWINIVFQC	267		7	51	13	197		1.22586	1.72639	0.965014	2.05462	1.49297	0.489905		0	0	0	0	0	0
281	contig_14	hypothetical protein	gtgggtattaccagaatacttggtggccgtggccagatagagcaacgtttaggtgaaatattctggaaacacttggcttctgaatttcagcacatggactaccaaggaacgtga	MGITRILGGRGQIEQRLGEIFWKHLASEFQHMDYQGT	114		23	83	8	213		2.08903	2.30144	1.10911	2.45582	1.98885	0.605463		0	0	0	0	0	0
282	contig_14	hypothetical protein	atgctgacagaattattgttgccctttttgattcccttagacagaaataaattcataacacgtggactgatcaaagaagacaccaacactaagtcaatagaaaagactctcgaagaaataataaaagatcggcgtgacaagctggcttttttgcctgcatacggagatatgtatgctgcagcagcagacttttctaaaaccctctttcctgagacgggatga	MLTELLLPFLIPLDRNKFITRGLIKEDTNTKSIEKTLEEIIKDRRDKLAFLPAYGDMYAAAADFSKTLFPETG	222		10	85	31	217		1.45	2.02429	1.39079	2.17583	1.76023	0.397987		0	0	0	0	0	0
283	contig_14	C-5 cytosine-specific DNA methylase family protein	atgagagccatcgtcggttctggcgctgcccaccagctaccgattggcagtcgtagagacaaagtgaagctatgtggtaacggggtctgctcacctgttacggaaactatctttcgtaagattaatcgtattatggaagtcaggcttgatatggtttcctga	MRAIVGSGAAHQLPIGSRRDKVKLCGNGVCSPVTETIFRKINRIMEVRLDMVS	162		6	42	37	183		1.3683	1.85691	1.59756	2.23827	1.76526	0.373203		0	0	0	0	0	0
284	contig_14	C-5 cytosine-specific DNA methylase family protein	gtgctgacgtttgttgatcttttctgcggtggaggcttcggggcaagaggtgctgtccgtgccaaggcacgcccaatactggcagtagatgcctgggatatggcaactgaaacgtataagcataacttccccagcgctcatgtaatcacagatcgcatagaacgtattgacccttttgagtacgccagagattatcagccagatgttctcctgacttctccggaatgcacctcccattctgttgccaggggagcacgcccaggttgtaagaaaagcaaggaaaccgcccttggtattttaccctggatcagagctatgcgaagaccacgctgggtactggttgaaaatgttccaggataa	MLTFVDLFCGGGFGARGAVRAKARPILAVDAWDMATETYKHNFPSAHVITDRIERIDPFEYARDYQPDVLLTSPECTSHSVARGARPGCKKSKETALGILPWIRAMRRPRWVLVENVPG	360		43	80	161	299		1.86381	1.79097	1.88399	2.10561	1.91109	0.135691		0	0	0	0	0	0
285	contig_14	hypothetical protein	ttgaatattctcgatcggcaattttccagatctggagcggttaactatcaacggctagctttgctgcatcagatctgccgactgcttgtattgaggcaactttcacctcacttgcaacaatacatctgtgataaagcaggatatcccgctatagatctgtcatctgatgagctgattttcgaacaaaggaatattaagcaaagacactatattcttcagcttgcatggtggttgattgcacgtaatccacataaactgaaaactgcaattatgcttaaaggtgttcgggagaatgagttgtatagggatctggactctgattttaaggattatattctccgtatgattcactga	MNILDRQFSRSGAVNYQRLALLHQICRLLVLRQLSPHLQQYICDKAGYPAIDLSSDELIFEQRNIKQRHYILQLAWWLIARNPHKLKTAIMLKGVRENELYRDLDSDFKDYILRMIH	354		25	38	16	87		1.63967	1.48242	0.93632	1.58478	1.4108	0.322962		0	0	0	0	0	0
286	contig_14	hypothetical protein	atgggtagtgaagatcatgagcgacagtactggtacatccatgcaagcggcctggaaatgtacatgccagatatacgaaaagcgtctgtttccagtgcttcatcctgccagtcagcttcgctgggttatgccggtcaagcattttcacagactgaggactggcttcagcatgcagttctgtcccgtctgtctttacgcaagattcagaaccgtactaccgtcttgcctggaggctggccctgtatacgttttgcccaaggcaccaagtcctcatgcatgaccgttgtgtacattgcaaggctcccgtcgcattccattgataggattgaacaaggaaagccggatcagactgaggttgaaagtctggactgttgctggctatgtggtgccaagctcagt…	MGSEDHERQYWYIHASGLEMYMPDIRKASVSSASSCQSASLGYAGQAFSQTEDWLQHAVLSRLSLRKIQNRTTVLPGGWPCIRFAQGTKSSCMTVVYIARLPSHSIDRIEQGKPDQTEVESLDCCWLCGAKLSTTPTNPS	423		23	121	62	403		1.52908	1.89906	1.411	2.16477	1.75098	0.345432		0	0	0	0	0	0
287	contig_14	hypothetical protein	atgctatgtcacaaaatgtctgaaccttcaggccattggcatgagcactacgcacaagccaggaagaaaaacattcacccgttaatggatgaggatgtgcaggccagtaattacctgacaacataa	MLCHKMSEPSGHWHEHYAQARKKNIHPLMDEDVQASNYLTT	126		12	37	20	53		1.76696	1.9103	1.44432	1.81345	1.73376	0.201988		0	0	0	0	0	0
288	contig_14	TniB NTP-binding protein	atgacacagtctcaccatctcaatgattccacgcgagctgttctcaatctaagcaacgaagagcgtattcagaaaatcagaagtgagcgctggattggctatcccaaagctcagtcagtcttggctaaactggaagacctgttgatctatccgcgctgtatccgaatgcctaatttactgattgtaggtgataccaataacggcaagaccatgctggttcaccgtttcagcaaacagcatccagcggaagataatccgaatggagacggagtcattgctcctgtaattttaatccaggcacctcctgtgccggatgaagggcgtttctacaatgcgttattggagaaactgtttgcaccttatcgccccagcgagcgaattgataagaaacagtttcag…	MTQSHHLNDSTRAVLNLSNEERIQKIRSERWIGYPKAQSVLAKLEDLLIYPRCIRMPNLLIVGDTNNGKTMLVHRFSKQHPAEDNPNGDGVIAPVILIQAPPVPDEGRFYNALLEKLFAPYRPSERIDKKQFQAIKLLRYIGLKVLIIDEVHHILAGSLNRQRAFLNVLKYLGNELQISIVGVGTKDAYRALQTDSQLSNRFESTVLPRWDFDTDFLRLLASFERMLPVKESSKLTENQVASRLFAMSEGYIGELSQVLSRAAVYAV	804		134	330	410	665		2.0068	2.0542	1.9403	2.10382	2.02628	0.069677		0	0	0	0	0	0
289	contig_14	TniA putative transposase	atgacgaccaccagagcgataacattggaaccgggtaagcttgtttcttaccagggtcgtaatttccgcattacccgaataatgtctttgaacgaagtggagttggttgatgacctgactgatcagatcgtcaaagcttccttgcaggatctgcaatcaccagagactgtgagcagtaaaagacctgaccttgcctgcatcaaggagaaggattgggagacggctagaaacaggcttaacatcatccggccgttgttaaatcaacaaagccggaccaggtcaatggtagctgacgtcggtaagcagcacgcaacctctaccaatacaatttatacctggctgaaagcctatgaaaattcggaatctctgtctgccttgcttcctaaaatccgtaaggac…	MTTTRAITLEPGKLVSYQGRNFRITRIMSLNEVELVDDLTDQIVKASLQDLQSPETVSSKRPDLACIKEKDWETARNRLNIIRPLLNQQSRTRSMVADVGKQHATSTNTIYTWLKAYENSESLSALLPKIRKDSGTTKMPSQVEEIIKEVIASEYLSKQKKSQQKVSDEVAKRCKELSIPAPHPNTVRNRIKALSPEMVSSKREGRKTADLSFRLHEGQFPGADWPLAVVQVDHTKLDIILVDDHYRHPIGRPWITLAFDVFSRMVTGFYVSFDPPSALSTGLCLAQSILPKEKYLAKFNVKGEWPVWGLPAVVHVDNAKEFRGNMLKRACDEYGIDLVWRPVGRPNFGAHIERALGTLASEIHTLPGTTFSDIKARGEYKSEKKAVLTLTEFEEWLTI…	1866		143	305	343	685		1.67437	1.66009	1.5059	1.7553	1.64892	0.104151		0	0	0	0	0	0
290	contig_14	hypothetical protein	atgagcgagaaagagattctgggtcagaagcttgagaacatcaagttccttctcccctatatccgaagagggccgcatgcagaaggggatatggatattcttgacaatgctttgtttgcagtcagaaattcaactccaggtcaattactgcaggacatatgtcaggatgagtggaaccgtgccaaattgctgccgactctatggtatttgataggaactcatcagataggcttcaatattcatcagaagttgactatgcaaactcctatctggagtatccggtcatga	MSEKEILGQKLENIKFLLPYIRRGPHAEGDMDILDNALFAVRNSTPGQLLQDICQDEWNRAKLLPTLWYLIGTHQIGFNIHQKLTMQTPIWSIRS	288		14	17	61	67		1.48195	1.23425	1.56566	1.56159	1.46086	0.155916		0	0	0	0	0	0
291	contig_14	FIGfam050825	atgcctgtgcgcaagatacctaaaaactataggaacgttaccgggattgcttcccgcagtaaagctactgggaaggctatgttcgagtcgacactggaaagagattttctgaatctgcttgaatttgagagctttgttgcttcctttgaggtgcagcctgtttctattgtctggctggattcggataatcgttctcgcaggtatactcccgatgtgcttgttttcttcaaaggcactcccagaaagcctgttctatacgaggtcaaataccggagtgagcttaaggaaaaatggcctgttttaaagcggcggtgcgatatgcccgagagaaaaactggctgttcaaaatcatga	MPVRKIPKNYRNVTGIASRSKATGKAMFESTLERDFLNLLEFESFVASFEVQPVSIVWLDSDNRSRRYTPDVLVFFKGTPRKPVLYEVKYRSELKEKWPVLKRRCDMPERKTGCSKS	354		28	44	54	163		1.68782	1.54413	1.42768	1.85215	1.62795	0.183471		0	0	0	0	0	0
292	contig_14	Uncharacterized protein Clim_1224	atgggtatgttgcaggaaatcgattatttaccagagaatctgctgggtctgaaggcaagccaactagctgatcacctggccggcccgacattgattcatctatcgggtcgaagagaggaaccactgttcgtctctgtactgatgcatgggaatgaaaatgttggttgggaggcgattcgagcattgcttgccggttatcaggggggtaaggatctgccccgctcattgagtctttttatcggcaacgtaaaggcggctgcaaaagggttgcgtttgctgccaggtcaacctgacttcaacagaatctggtgtggcagcgaactacctgaaacagccgagcatcagatgatggtccaggtggtagaacgcatgcgtcctcgcaaaccgtttgcaagtgtt…	MGMLQEIDYLPENLLGLKASQLADHLAGPTLIHLSGRREEPLFVSVLMHGNENVGWEAIRALLAGYQGGKDLPRSLSLFIGNVKAAAKGLRLLPGQPDFNRIWCGSELPETAEHQMMVQVVERMRPRKPFASVDVHNNTGLNPHYACLNRLDTSFLHLALLFSRTVVYFLRPKGVQSMAFAELCPSVTLECGKVGSTYGVDHARDYLDACLHLAEHPQHALTHLDIDLFHTVAQVKISPNVSFGFSPGDSDIVLDPDIDHLNFRELPAGTPFGWINGTGLEVLDVRDELGQEVTRDFFAIEEGQLCLHRSVMPSMLTKDLDVIHQDCLCYLMERYESHL	1020		183	301	1047	945		2.0385	1.91241	2.2416	2.15272	2.08631	0.142656		0	0	0	0	0	0
293	contig_14	hypothetical protein	atgggacaggagattgattcgagggagttcacaacggaagattttgatgagtttctgcgtcgtcttaaggcggagactcaactattggcagactggtttaaggagggggtgttcgtctctggagaggcgattggagggctggagcttgaagcctgtctacttgatcagaaagctgatccggcacccctcaatcaagccttgctggagggactcgatgagtcccttgtcgttccggagctggctaccttcaatgtagagatcaacagtaccgcgagacccttgcagggtgatgtatttgagaagatggccagtgaactgcagtgtgtctgggataaatgtaaccgacttgctgaaccgctgggtgccagaatgggcatgattggtatattacccacgctg…	MGQEIDSREFTTEDFDEFLRRLKAETQLLADWFKEGVFVSGEAIGGLELEACLLDQKADPAPLNQALLEGLDESLVVPELATFNVEINSTARPLQGDVFEKMASELQCVWDKCNRLAEPLGARMGMIGILPTLQQHDLSLQNMSPLNRYQALNDQVFRLRQGKPLELHIDGRESLDLCHDDVMLESAATSFQIHMQVDGQRAATLYNLSKIASAPMVAISANSPFLFEHDLWDETRIPLFEQSIAVGASDLTKRVSFGIRYLYESMMENFQANLLRYPVLLPLLMDEPIEKLAHLRLHNGTVWRWNRPLIGFSESGKPHLRIEHRVVPAGPTVIDSIANTAFYFGLVLGMAEAYEEPETQMGFIRARSNFYNAARFGLKADLFWFGWESHKADELIRDQ…	1422		282	402	793	665		2.08162	1.894	1.97872	1.8588	1.95328	0.0992635		0	0	0	0	0	0
294	contig_14	Glucose-1-phosphate thymidylyltransferase (EC 2.7.7.24)	atgattctggccgctggccgtggtgagcgtatgcggccgttgacagacaagctccctaaaccgcttctcccggtagcgggtaagcctcttattgttcatcatatcgaacggcttgctgctgccggttattgcgagttggtgatcaatcatgctcacatgggtaagatgatcgaagctcggttaggaaagggatcgacatggggtgttgatatccaatactcaccagaggaggtggcactggaaacgggtggaggcatctatcgcgcgttgcctttgctgggagacgaaccttttctagtggttaacggggatgtctggtgtgagatcgatttctcgaaccttcacctgtctcatggtgatttagcccatctggtattggtacccaatccgtcgcaccat…	MILAAGRGERMRPLTDKLPKPLLPVAGKPLIVHHIERLAAAGYCELVINHAHMGKMIEARLGKGSTWGVDIQYSPEEVALETGGGIYRALPLLGDEPFLVVNGDVWCEIDFSNLHLSHGDLAHLVLVPNPSHHQQGDFQLQQGRVKQGNDDLLTFSGVGIYHPHLFESCAPVVFPLGPLLRDAMDKGFVSGVSFTGLWMDVGTPQRLMLLERIIQHNLSANG	669		177	307	707	511		2.20592	2.10225	2.25418	2.06953	2.15797	0.0865641		0	0	0	0	0	0
295	contig_14	hypothetical protein	atggctttcattacttttcagtggctgttaaatcaagaacacaatgtaaccggttatcagtccaaacgcacccttggcacctccatctatggcactcgaccgttcatctgtagcttccaaaaatatatgctggacaaaagaaaaggggcctaa	MAFITFQWLLNQEHNVTGYQSKRTLGTSIYGTRPFICSFQKYMLDKRKGA	153		1	12	0	14		0.694103	1.35137	0	1.17435	0.804954	0.604223		0	0	0	0	0	0
296	contig_14	Transcription termination factor Rho	atgaacctgactgaacttaagaaaatgccagtacctgcactggcagatctcgccaccgaaatgaaaatcgagggcatggcacggactcgtaaacaggatctgatttttgccattctcaagggacatgcaaaaaagggtgaaagtatctttggtgatggggtgttggagatcctgcaggatggattcggttttctccgttcagctgacagctcctatcttgccggacctgatgatatctacgtctcgcccagccagattcgccgattcagtctgcgaaccggtgacaccatatctgggaagatccgtccgcccaaagatggtgaacgttactttgcactgctcaaggtcgatgagatcaactacgacaaaccggagaatgcgaagagtaaaatcctgttt…	MNLTELKKMPVPALADLATEMKIEGMARTRKQDLIFAILKGHAKKGESIFGDGVLEILQDGFGFLRSADSSYLAGPDDIYVSPSQIRRFSLRTGDTISGKIRPPKDGERYFALLKVDEINYDKPENAKSKILFENFTPLFANKRFHLEIGNGSTEDITARTIDLCAPIGKGQRGLIVSPPKAGKTMMLQNIAQSITNNHPECYVMVLLIDERPEEVTEMARSVRGEVISSTFDEPATRHVQVAEMVIEKAKRLVEHKRDVVILLDSITRLARAYNTVVPSSGKVLTGGVDANALHRPKRFFGAARNVEEGGSLTILATALVDTGSRMDDVIYEEFKGTGNMEVHLDRRIAEKRIFPAININRSGTRREELLMKPDELQKMWILRKILHPMDELAAMEFL…	1257		765	4438	2735	6773		2.56617	2.9854	2.56656	2.9148	2.75823	0.223416		0.0649136	0.0361754	0.0367439	0.0428061	0.0451598	0.0135068
297	contig_14	Thioredoxin	atgagtgagcagattgttcatgtaaccgatgattcatttgaatctgaagtaattcagtcaagtcagccggtgctgatcgactattgggccgagtggtgtggtccctgtaagatgattgcacccgtgctcgatgatattgccagtgattacaacggcaaactaaaagtggtcaagctgaatatagatgagaatcccaacacgccaccccgttacggcatacgtggtatccccacactgatgctgtttaaaaatggcgaagttgaggcaacgaaagtgggcgctgtctctaaatcacagcttgtcgcatttattgatagtaatctataa	MSEQIVHVTDDSFESEVIQSSQPVLIDYWAEWCGPCKMIAPVLDDIASDYNGKLKVVKLNIDENPNTPPRYGIRGIPTLMLFKNGEVEATKVGAVSKSQLVAFIDSNL	327		472	1989	839	4696		2.94055	3.22144	2.63797	3.3402	3.03504	0.313294		0.0443364	0	0.0622179	0.0184084	0.0312407	0.0275181
298	contig_14	hypothetical protein	atgggtattactaaagttgaacgggatggaaccttccgctttcatgttcaaggtgacatgaccttttcgagtgtgaaggagttgctgcagcggtcaacgacacttttctcctcagagcaggagttggagattgacctgacggaggtcgatcacgcagacagtgccggacttgctctggttttggagtggatggcgcaagccgccgaacgtaaagccaaggttgttttcactggaatgccggaatcgattatctcaattgcacgcctctgccaggttgaatcgctgttggatgggagtgatccctctactccttga	MGITKVERDGTFRFHVQGDMTFSSVKELLQRSTTLFSSEQELEIDLTEVDHADSAGLALVLEWMAQAAERKAKVVFTGMPESIISIARLCQVESLLDGSDPSTP	315		48	157	264	201		1.96829	2.13786	2.15411	1.99215	2.0631	0.0964266		0	0	0.00923013	0	0.00230753	0.00461507
299	contig_14	Phospholipid ABC transporter substrate-binding protein MlaD	atgaatacaagaggattggaaataaccgtaggcgccttcatggccgcaggactggtggcgcttttctttcttgcgatgcaagtcagcaacctggccagcatcacaggtggggagggctacctagtgacagcccgctttgacaatatcggtggactcaaggtacgttcgcccgtatcaatggccggggtacgcattggtcgagtggtggatatcagctatgatcagagcagtttcgaggcagtcgtttcgctatccatcgatccagcctatagtcagataccggatgacagcattgccaagatctatacttcagggctgttgggcgagcagtatatcggccttgatcctggcggcagtctggagagtctgcagcagggcggtgaagtgatgatgacccag…	MNTRGLEITVGAFMAAGLVALFFLAMQVSNLASITGGEGYLVTARFDNIGGLKVRSPVSMAGVRIGRVVDISYDQSSFEAVVSLSIDPAYSQIPDDSIAKIYTSGLLGEQYIGLDPGGSLESLQQGGEVMMTQSALVLEEIIGQFLFSKAEENAISEEPIGE	489		21	78	293	81		1.43001	1.64972	2.00958	1.41888	1.62705	0.276289		0.0295576	0	0.0177766	0.0245445	0.0179697	0.0129158
300	contig_14	Phospholipid ABC transporter permease protein MlaE	gtgctggatgccttagccaagtttggccgtatggggttggaggcctttgaacgtcttggacgcggacatctgcttctattacagattctggccggtatcaccaatctactgacccgaatgggtttgttgattgcacagatccacagcatcggtgtcagaaccaccaccatcattgtcgtttccggtctgtttgtcggtatggtgctgggtctgcagggctactacgtgctttcccagtttgccgcagaagacagtctgggtgtgatggttgcggcctctttggtgcgtgagctcgggcccgtggtcacggcgctgctgtttgccggacgtgccggttcggccctgactgcggagatcggtcttatgaaggccactgagcagttgtcgggcctggagatg…	MLDALAKFGRMGLEAFERLGRGHLLLLQILAGITNLLTRMGLLIAQIHSIGVRTTTIIVVSGLFVGMVLGLQGYYVLSQFAAEDSLGVMVAASLVRELGPVVTALLFAGRAGSALTAEIGLMKATEQLSGLEMMAVDPIRRILSPRFYAGFLSMPLLAALFSAVGIIGGYFVSVGLLGVDEGAFWSQMQAKIDWDEDVINGVIKSLVFGFVCSWIALFQGYDAIPTSAGVSQATTRTVVHSALAVLVLDFVLTALMFGE	780		39	93	246	153		1.49379	1.5266	1.73467	1.48971	1.56119	0.116825		0	0	0	0	0	0
301	contig_14	Phospholipid ABC transporter ATP-binding protein MlaF	gtgaacagtaacgaactactaattaaaatccgcgatctccacttttcccatggaagcaggaagatattcaatggtgtgaatatcgatattccaaagggcaaggtgacggccatcatggggcccagtgggacaggtaaaacgacgctgctgaaactgatcggtggtcagttgcgtccgacccagggttcagtcgaagtggatggcttgaatgtccacaagctctctcgaacggcactctacaaactgcgtatgcgcatgggtatgttgttccagagtggtgcgctgctgaccgatctcaccgtctacgacaacgtggcctatcccctgcgcgagcataccaatctccctgagtcgatgatacgacgcctggttttgatgaagctggaggccgtcggattg…	MNSNELLIKIRDLHFSHGSRKIFNGVNIDIPKGKVTAIMGPSGTGKTTLLKLIGGQLRPTQGSVEVDGLNVHKLSRTALYKLRMRMGMLFQSGALLTDLTVYDNVAYPLREHTNLPESMIRRLVLMKLEAVGLRGARELMPSELSGGMARRVALARAIALDPMMVMYDEPFTGQDPISMGVLSQLVRRLNDAARLTSMLVSHDVEETAGISDLIYVLSGGKVIESGTPEELGVSDSPAVRQFMGGLPDGPVGFHYSAPPLTEDLLSMRGAK	816		63	140	547	475		1.67753	1.68069	2.05787	1.95269	1.8422	0.193153		0.0353383	0.00398559	0.0141688	0.0256767	0.0197923	0.0136355
302	contig_14	hypothetical protein	atgtcaggtttagcccggttcttgattgctttttcaatgttgttcctacttgctgcctgtggcggtggtgatgccgatgcaccttgggatggcacaacatcggatactacgggttccggacagaccattgatgacgttggtacaggtcaggcggtcatactccttggcagcggttcaggagccaccttcaatgcaggtgtcttaagtattgctgttacctccctctcggcgggtggacagacaaccatcacagcgacgctggcggatgcaagcggaaatctcttccaagattcagcaacgattacctttgcatcagattgtctggcttcaggattggcatcgatggaaacgaccattgcagcaacgggtggagtggcaacaaccacctatattgcacag…	MSGLARFLIAFSMLFLLAACGGGDADAPWDGTTSDTTGSGQTIDDVGTGQAVILLGSGSGATFNAGVLSIAVTSLSAGGQTTITATLADASGNLFQDSATITFASDCLASGLASMETTIAATGGVATTTYIAQGCSGADAIRATATVNGNTTTATGTINVQPAEIGSMEFISAEPTLIGLRGVGLTEVSRVTFKVLDKNGNPVTQQLVSFSLSTNVGGVSIPAGAETATSDINGLVGTDVKSGTVSTTMRVTATLASNPLISSQSDGLVVSTGVSDQDSMSLSAEVFNPETWGYDGVKVGITVHAADHFNNPVPDGTAIYFTTEGGQIQSQCQIEDGACSVDWTSSNPRPPEDGRVTILASMLGEESFLDANGNGVLDLGDTASSRIPEAFRDDNEDGI…	1821		1066	2361	2924	5748		2.54933	2.55111	2.43502	2.68293	2.5546	0.101337		0.0131692	0.00891168	0.00792025	0.00656141	0.00914064	0.00285329
303	contig_14	Ferredoxin, 2Fe-2S	atgtcctattatcgccaccacctctttttctgtgttaatcagcgggatgatggacgtgcctgttgtgctcagcatggtgtgaagctgatgcgagaccatgtaaaggccagggttaaggccttgggtctcaatgggccaggtggggtaagagtcaatacggcgggctgcctggatcgatgtgacaaggggccggtattggtcgtctatcctgaagctgtctggtacacattcgttgatctcgaagatctggatgagatcctgcaaagccatttaattgaaggtaaagtggttgagcgcttgtgtatcgactga	MSYYRHHLFFCVNQRDDGRACCAQHGVKLMRDHVKARVKALGLNGPGGVRVNTAGCLDRCDKGPVLVVYPEAVWYTFVDLEDLDEILQSHLIEGKVVERLCID	312		14	22	49	56		1.44838	1.30731	1.43987	1.45245	1.412	0.0699906		0	0	0	0	0	0
304	contig_14	Glycolate dehydrogenase (EC 1.1.99.14), iron-sulfur subunit GlcF	gtgacccccgaacagctgcttaacgaagcagaccgctgtgtaaaatgcggtctctgcctccctgaatgtcctacctatcaggttctcagcaatgaggccgactctcctcgaggccgtatcagtttaatgcaggcccttgccaagggtgagctcgatctcagcagtcagatcgagacacacctggatcgatgcttaggttgccgtgcctgtgaatcggcttgtccttccggagtcaaatacagttcgctattggacgccagtcgtacagtcatcacccatcgcagaaatggaaaacccttattccattggctacttaaccaactgacaaaccctaaacggcttggttatttaagtcagacttaccataccctacaacaaacagggctgttaacaatcatt…	MTPEQLLNEADRCVKCGLCLPECPTYQVLSNEADSPRGRISLMQALAKGELDLSSQIETHLDRCLGCRACESACPSGVKYSSLLDASRTVITHRRNGKPLFHWLLNQLTNPKRLGYLSQTYHTLQQTGLLTIIAKLPSAKLKRLLVLAKHLVGTAPTEAGLYPADLPKGRLVQLFTGCVATQVEQPLILTSLTLLRSLGYAVEIPTTQVCCGAMHRHNGFEAAAENYCMTNRAQTDKSLAQALITLASACQLELLEHQASSLPVVSLVEFLLKLPANEFPPLKPFAGRVALHTPCSASNDHSFELLQKIPQAEIIELPDNKTCCGAAGSYMLTQPTLSIALGRAKIEQLKACRVDVLATSNTGCAIQFRQLVEEAGLPIQVMHPVELINQQREIK	1188		63	221	466	441		1.51855	1.71512	1.82783	1.76006	1.70539	0.132898		0	0	0	0	0	0
305	contig_14	2-polyprenyl-3-methyl-6-methoxy-1,4-benzoquinol hydroxylase, coq7 type	atgactgaacgaacattcaactcagccgaccacattatgatcggttttgataaggcactgcgcacactgtttgggcgcccgcaaataaccgagcgttccaaccctgcctccgatctctctgaatctgatatgagcgaacaggagagggacctgacggcccgtttaatgcggatcaatcacaccggagaggtctgttcccaggcgctataccaaggtcaggcgttaactgcaaaactgcctgaaatccgtaacagcatggaacgtgccgcccaggaagagaacgatcatttggcatggtgtgaaacacgcttaaatgagttggataatcgtaagagcctgctgaatcctttctggtatgccggctcattcatgataggcgcagctgccggactggcggga…	MTERTFNSADHIMIGFDKALRTLFGRPQITERSNPASDLSESDMSEQERDLTARLMRINHTGEVCSQALYQGQALTAKLPEIRNSMERAAQEENDHLAWCETRLNELDNRKSLLNPFWYAGSFMIGAAAGLAGDKWSLGFVAETEHQVEAHLNNHMKRIPGQDEKSHAILAQMKEDEVHHATVALEAGGATLPAPIKMAMKLTSKVMTKSVYYL	645		225	321	651	1211		2.32534	2.13722	2.23432	2.45792	2.2887	0.136482		0	0	0	0	0	0
306	contig_14	hypothetical protein	atgaacagacatcactcacatcgtaaacctgatttctttgctgtgatcctggtgttggtcatgatcggctttggtctgacattagctgttcaggtcagtgccgtgggccatcatcaagttgtcgacagcgaagagatcaaagtaatgcccaatgcgggttag	MNRHHSHRKPDFFAVILVLVMIGFGLTLAVQVSAVGHHQVVDSEEIKVMPNAG	162		184	182	256	346		2.8366	2.48906	2.42811	2.51372	2.56687	0.183382		0	0	0	0	0	0
307	contig_14	hypothetical protein	atgagaattggattaacagccctgttgttgttgctaatgaacccaatcagttgggccgctgacactacccagcagacccaggccttggtcgcggcggccatgttgggtgaggtgatgcgggttaacgaccttctggctcaaggcgttgatgccaatagtaccaatccatccgggcgaagtgcactacatattgcggctttcaacggtaatctgcaaacggtaaaagccttgttagcggctggcgcagacgcagggttggctgacagtagaggaagtacgcccattatagaggcctcagccttcggccatcttgaggtcgttcgtctgttgttacagcgtggtgctgatgtcaatgcagcagatcaggccggaaatacaccacttgctttatcaaacaga…	MRIGLTALLLLLMNPISWAADTTQQTQALVAAAMLGEVMRVNDLLAQGVDANSTNPSGRSALHIAAFNGNLQTVKALLAAGADAGLADSRGSTPIIEASAFGHLEVVRLLLQRGADVNAADQAGNTPLALSNRGKHTLVSALLSEMGAVEVAAKDEKKE	480		65	173	539	525		1.91761	1.99828	2.28039	2.22434	2.10516	0.174647		0	0	0	0	0	0
308	contig_14	ApaG protein	atggataagggatcactaaaccatattgatgttcaagttgagacacgctacgtagagtctcaatcactgccgaacgagcgtcgttttgtcttttcctataccgtaaccatccgcaacgatggcggcacttccgctcgccttctgaatcgccactggatcatcacggacgccaatggcaagatccaggaggtacgcggtgaaggtgtagtcggcgagcaaccccacctacacccaggtgaaaccttccgctataccagcggcactatcctcgatacaccggtgggcagcatgcagggaagttacgatatgattgacggccagggaaaccattttgatgccttgatcccacccttctcgctagcccgtccgggcagcctgcattga	MDKGSLNHIDVQVETRYVESQSLPNERRFVFSYTVTIRNDGGTSARLLNRHWIITDANGKIQEVRGEGVVGEQPHLHPGETFRYTSGTILDTPVGSMQGSYDMIDGQGNHFDALIPPFSLARPGSLH	384		55	233	396	793		1.94169	2.22273	2.24361	2.49914	2.22679	0.227859		0	0	0	0	0	0
309	contig_14	Inner membrane protein YjdF	atgctgcttgtactcagcggcatcaatccggtagcagatcgctacacatggttcctcgagacactacccgtgatgattggattgccacttctttttttcaccaagcagggttttcctttgaccaccctggtctatcgattgcttgcaattcatgctgttatcctgattatcggtggctactacacttatgcggaagtccccctttttaattggatcagggatagcctggaactctcccgcaaccactacgacagggtggggcatttcatacagggcttcgtacccgccatgctggcgcgtgaaatcctgctgagacgttcaccactgcagcagggtcgctggctgttttttctgtgtgtctgtttctgtcttgctttcagtgccttttatgagttgatt…	MLLVLSGINPVADRYTWFLETLPVMIGLPLLFFTKQGFPLTTLVYRLLAIHAVILIIGGYYTYAEVPLFNWIRDSLELSRNHYDRVGHFIQGFVPAMLAREILLRRSPLQQGRWLFFLCVCFCLAFSAFYELIEWWVALLSEEAADSFLGTQGDPWDTQTDMFLALIGAISALLLLSKTHDRQLIQLETA	573		44	148	124	241		1.67523	1.85531	1.57474	1.81341	1.72967	0.128793		0	0	0	0	0	0
310	contig_14	Bis(5'-nucleosyl)-tetraphosphatase, symmetrical (EC 3.6.1.41)	atgcccatttatgccattggagacgtacaggggtgttataacgagctgcagcgactgctcgaacgaatccatttcgatcctgccaaggacaagctatggtttgctggggacctggtcaaccgggggcccaactcccttaaggtgctccgtttcgtaaaatcccttggttcacgggcagtcaccgtgctgggtaatcatgatctgcacctgcttgcactatcccaaggcaaccgaagccacgataaattcggcaccctgaaagatattctgcaagcgtctgaccgtcatgagcttattgactggctacgtcacagaccgatgatggtacaccacaaaaaaaaagggtacagcatgctgcatgccgggctaccaccccaatgggacctcaacactgccatg…	MPIYAIGDVQGCYNELQRLLERIHFDPAKDKLWFAGDLVNRGPNSLKVLRFVKSLGSRAVTVLGNHDLHLLALSQGNRSHDKFGTLKDILQASDRHELIDWLRHRPMMVHHKKKGYSMLHAGLPPQWDLNTAMACARELEETLRGPKFQKFCKVMYGDKPDLWRDDLSGMDRMRFITNCFTRLRYCTRDGRLSMQDKGSPDAQTNGSIPWFKSPRRLTKKDRILFGHWSTLGYKQTGNVCCLDSGCFWGGKLTALRLRKKKLPKPIQLSCPVKR	825		48	225	267	446		1.55764	1.87861	1.74569	1.92094	1.77572	0.163437		0	0	0	0	0	0
311	contig_14	Dihydrofolate reductase (EC 1.5.1.3)	atggtagatgctacgccaatcatctctctgattgcggcaatggctgagaatggcgttatcgggcgtgataatcgtttaccttggcatctgccagctgacttgaaacacttcaaggctttgacactgggaaagcccattatcatggggcgccgcacctgggaatcgctgccggggatactgccgggacgtcaacatattgttgtaacccgtgatcaggactaccgggcacaaggctgcatggttgtatattctgtggatgaagcaatgcaagccgtcggtgaagcgcctgaagtgatgatcgtgggtggcggcggcttctatgaagcgatgatgcctcgagcagaccgcctctatctaaccctggtagaggctgatatagaaggagatacttactttcct…	MVDATPIISLIAAMAENGVIGRDNRLPWHLPADLKHFKALTLGKPIIMGRRTWESLPGILPGRQHIVVTRDQDYRAQGCMVVYSVDEAMQAVGEAPEVMIVGGGGFYEAMMPRADRLYLTLVEADIEGDTYFPEIDWEVWYEVSCEHHPADDRNAYSYTFLELNRLSPD	510		38	96	143	206		1.66243	1.72015	1.6846	1.79612	1.71582	0.0585739		0	0	0	0	0	0
312	contig_14	Thymidylate synthase (EC 2.1.1.45)	atgagacagtatctcgatctaatgcgtcatgtgcgcgatcatggtgtcgtcaaagaggacagaacggggaccggtacccggagtgtctttggctatcaaatgcgttttgatctcggagatggttttcccttgctgacaaccaaacggttgcatctgcgctctatcattcatgagttgctctggtttctgaaaggggataccaatatccgctatctaaaggagaatggggtcagtatttgggatgattgggcggatgaaaagggtgaccttggacctgtctacggttatcagtggcgctcttggccagccccggacggcgggcaaatagaccaaatcagccagctggtgcaacagatccggcagaatcccgattccaggcgtctgatcgtctctgcctgg…	MRQYLDLMRHVRDHGVVKEDRTGTGTRSVFGYQMRFDLGDGFPLLTTKRLHLRSIIHELLWFLKGDTNIRYLKENGVSIWDDWADEKGDLGPVYGYQWRSWPAPDGGQIDQISQLVQQIRQNPDSRRLIVSAWNPAQVEHMALPPCHCLFQFYAAEGRLSCQLYQRSADIFLGVPFNIASYALLTMMMAQVTGLEPGEFIHTFGDAHLYSNHLEQVDLQLTRDTRVLPAMRINPQVKDIYDFRFEDFELIDYEPHPHIKAPVAV	795		39	233	369	437		1.48578	1.90947	1.89992	1.92809	1.80582	0.213675		0.0120918	0	0.00363611	0	0.00393197	0.00570352
313	contig_14	Prolipoprotein diacylglyceryl transferase	atgatgacctacccgaacatagaccctgccttattgaccctggggcctgtgactatttattggtatgggatgacctacctgatcggcttttttggaggctggtggttaggtcatatacgggttggaaagccgggtatggtatggcattccaatcaggtagacgatatcgtcttctatatcgttctcggcgtcgtcctgggcgggcgtgtcggttatattctgttctatgatttagacactttccttgtcaatccactctcttttttcaaggtatgggaaggggggatgtcttttcacggcggcctgttaggcgtgctgctggcaatgtggtattttgcgcagaaggagggacgcacattctttgacgccaccgactttatcgcgccgcttgtcaccatt…	MMTYPNIDPALLTLGPVTIYWYGMTYLIGFFGGWWLGHIRVGKPGMVWHSNQVDDIVFYIVLGVVLGGRVGYILFYDLDTFLVNPLSFFKVWEGGMSFHGGLLGVLLAMWYFAQKEGRTFFDATDFIAPLVTIGLGAGRIGNFINAELWGRVTDLPWGMRVPCHVAEGLCARLGLPMNAQYSLAVHPNQLYEAFLEGVVLFLILWIYSAKPRPKMAVSGLFLVCYGLFRFAVEFVRLPDQHIGYIAFGWVTMGQLLSLPMILFGILLLYLAYIPKNSH	837		119	391	388	736		1.93851	2.10993	1.89937	2.1302	2.01951	0.117505		0	0	0	0	0	0
314	contig_14	hypothetical protein	atgagctacgtacacgcacaaaaatttgaaacatacataccgcgggaaatggatactttaggctctcgattacgcaggaaacgacgggaaagaggctggacccaggaagagctggcgcttcgtgccggtaccaatcaggctgttatccagaagattgaaaacggcaaaagcctccgtcccagaaagatcgatgagatcgcccaagtactggatgtcaatcctgcgtggttgatgttcggtgaaaccgcacccacggtgatggacgacgaggcaatcgaagttgccaaggcctggcacaatctgcctgagccgattcgaagccgcatcaaaaggaatatcttcgaacaggttttactgaactcaaataagaaatag	MSYVHAQKFETYIPREMDTLGSRLRRKRRERGWTQEELALRAGTNQAVIQKIENGKSLRPRKIDEIAQVLDVNPAWLMFGETAPTVMDDEAIEVAKAWHNLPEPIRSRIKRNIFEQVLLNSNKK	375		1529	1291	1824	1760		3.39121	2.97445	2.91528	2.85491	3.03396	0.243115		0	0	0	0	0	0
315	contig_14	Molybdopterin synthase catalytic subunit MoaE (EC 2.8.1.12)	gtgaatagcatacgtgtacaaatcgagccattcgatccgaatcacgaggttgatctgttacgtgacaatgacccctcaatcggtgccgtagtcacctttataggccttatgcgtgatatcaatgaaggtgacaaagtcagtcgcttgtttcttgagcactaccctggaatgacggagagggctctgcaggagattgttgatgaggcaaattctcgctgggagctacagcactgtcgggtggtccatagggtaggtgatttgcgaccaaccgaccctatcgtgctggtggctgtcgccagtcttcatcgaaaggaggcctttatggcctgtgagtttattatcgactacctgaagacaaaggcaccgttttggaaaaaggaatcgacgcctgatggggag…	MNSIRVQIEPFDPNHEVDLLRDNDPSIGAVVTFIGLMRDINEGDKVSRLFLEHYPGMTERALQEIVDEANSRWELQHCRVVHRVGDLRPTDPIVLVAVASLHRKEAFMACEFIIDYLKTKAPFWKKESTPDGERWVDARESDDKAIQHWHPQ	459		270	391	1311	417		2.55143	2.36932	2.68445	2.14427	2.43737	0.234232		0	0	0	0	0	0
316	contig_14	Molybdopterin synthase sulfur carrier subunit	atgattcaagtccttttctttgcccgttttcgtgaagagcttggtgtggagtcagaacagcttgagattgaatccctgagttgtgttggagacctgcttgatcgtttacagcatcgcggagacacctgggcacgtctgtttgcagaggatcagcgggtgatgatggcggttaatcaggcggtggctgacagaaaaacaccgctgggagagggtgacgaagtggcactgtttcctcccgttaccggaggctga	MIQVLFFARFREELGVESEQLEIESLSCVGDLLDRLQHRGDTWARLFAEDQRVMMAVNQAVADRKTPLGEGDEVALFPPVTGG	252		15	91	329	126		1.56727	1.99911	2.34552	1.88746	1.94984	0.321058		0	0.0130132	0	0.0119765	0.00624744	0.00722632
317	contig_14	Molybdopterin molybdenumtransferase (EC 2.10.1.1)	atggctgattgtgattgcgatagtcatcaacaaacgctgaaaccggtggatgaggcgctggcctttctccttgatcaggttaaaccgattgtacagcgagagacggttcctctcagtgaagcattgggacgcgtgttggcagatcctgtcagtagccaggtcgatgttcccccgtgggacaatagcgccatggacggttacgccgtcaatatccaggatctgcaaaattcgatgacccgattgcaagtggggcagcgtattcctgccggatcagcaggcacagaactcctgcgtgggactgcagcgcggatctttactggcgccccggtaccggtcggcgctgatgccgtggtcatgcaggaggtctgcaaagctgaaggccaggatgtcgtggttatg…	MADCDCDSHQQTLKPVDEALAFLLDQVKPIVQRETVPLSEALGRVLADPVSSQVDVPPWDNSAMDGYAVNIQDLQNSMTRLQVGQRIPAGSAGTELLRGTAARIFTGAPVPVGADAVVMQEVCKAEGQDVVVMEKPTSGANIRKAGEDILQGEEILAAGLRLEPQHLGLAASVGVAELSVFRRLRVAVFSSGDELVMPGEELGSGQIYNSNQFTLTGLLERLGCEVVQLGIVEDTLEATCEALSQSAEKADMVLASGGVSVGEEDHVKPAVEQLGSLDLWKIACRPGKPLAFGHISGTPFLGAPGNPVSLFVTFSIFARPFILRMQGLTKGVLPTPISVIAGFDKPATDKRQEYARGHLELDDQGQAVVRLYPNRSSGVLSSVVWANGIAVLPPLTAIS…	1245		1743	4981	8663	5219		2.9273	3.03964	3.07063	2.80592	2.96087	0.12026		0.023132	0.0104357	0.0162308	0.00960438	0.0148507	0.00625836
318	contig_14	Molybdenum cofactor biosynthesis protein MoaB	atgtccggacattttaaagagagcgaatttgttcccctcaatctagctgtgctgactgtttctgacagccgcactgaagagaccgacaagtcgggtctgaccctcaaggaacgggcactcgaggcgggacatcatgtggttgagaagtccatcgtaccggatgatatctaccagatgcgggctatcgtgtcgcgctggatagcagatacagaagtacacgtgattgtctccaccggtgggaccggtataacaggacgtgacagcaccccggaagcgctactgccactgttcgataaatcaattgagggattcggtgaactctatcgcacgatttctctggaagagatcggcacctcctcgatccagtcccgggccatctccgggttggccaatggtacc…	MSGHFKESEFVPLNLAVLTVSDSRTEETDKSGLTLKERALEAGHHVVEKSIVPDDIYQMRAIVSRWIADTEVHVIVSTGGTGITGRDSTPEALLPLFDKSIEGFGELYRTISLEEIGTSSIQSRAISGLANGTLIFCLPGSTGACRTGWDKILKSQLDMRTRPCNFAQMFPRLLEV	531		679	2088	1418	2403		2.888	3.03214	2.6553	2.83911	2.85364	0.155554		0.117895	0.0184107	0.0599959	0.0112961	0.0518993	0.0489593
319	contig_14	PfkB	atgtcggccttaatctgtggctctttcgccttcgataccatcatggtcttccatgaccatttcaagcaccacatcctgccggaacaggtccatattctcaatgtttccttcctggtgcccgatatgcggcgagagtttggggggtgcgctgggaatattgcctataacctgaatatgctgggcggtgagggaaaaccggtgggtacggtgggcgaggattttgctccctatgccaaatggatggatgagtgtggcgtcagtcgtgatcagttgctggagataccgggtagctacactgctcaggcctacatcacaactgacaaagatgataatcagattaccgctttccatcccggggcaatgaaccaggctcatcagatcgatgtctcaaagattgat…	MSALICGSFAFDTIMVFHDHFKHHILPEQVHILNVSFLVPDMRREFGGCAGNIAYNLNMLGGEGKPVGTVGEDFAPYAKWMDECGVSRDQLLEIPGSYTAQAYITTDKDDNQITAFHPGAMNQAHQIDVSKIDGCTLGMVSPDGRQGMIDHAAQFASSGVPFIFDPGQGMPMFEGDSLLTFAEQASWLAFNDYEAMLMQERTGKSLKQLAQMVEGVIVTRGGEGSEIITREKTYTIPTAPTKAVVDPTGCGDAYRAGLLYGLMNDMDWETTGRIAALMGAIKIEQAGTQNHFVSAEELSHRFEKAFDYKF	933		182	262	522	889		2.07452	1.89113	1.98012	2.16482	2.02765	0.118195		0.0102975	0.00348418	0.00619312	0.00641325	0.00659701	0.00280358
320	contig_14	Glycine dehydrogenase [decarboxylating] (glycine cleavage system P2 protein) (EC 1.4.4.2)	atgatctacgaatactcacgagttgggcgccgggcaatggctcaggcaccgtcggaaaaggttgaaatggctggtattcctgatgcaatgctgcgcacatcacagccgcctcttcccgaggtttcagagatgcaggcagtgcggcattttacccgcttgtcacagaaaaacttctccattgatacccagttctatccactgggttcatgcaccatgaaatataatccacgggcctgcaatactttggcaagcctgccagggatgctctcacgccaccccctggcgccggatactcacagtcaagggtttatggcctgtctctatgagctgcaggatattctcaagaccgtcacaggtatgcatgcagtctcgctgacgccggctgccggtgcccagggt…	MIYEYSRVGRRAMAQAPSEKVEMAGIPDAMLRTSQPPLPEVSEMQAVRHFTRLSQKNFSIDTQFYPLGSCTMKYNPRACNTLASLPGMLSRHPLAPDTHSQGFMACLYELQDILKTVTGMHAVSLTPAAGAQGEFAGVAMIRAYHDARGDKERSEILVPDAAHGTNPASAVMCGYKAREIPTGSDGDIDIVALKSALGPQTAGIMLTNPSTVGVFERRIKEIAELVHAAGGLLYYDGANLNAILGKVRPGDMGFDVIHMNLHKTFSTPHGGGGPGAGPVGVSKRLEPYLPIPMVDFDGNDYRWLTEQDRPDSIGRLSAFAGNAGVLIRAYIYARLLGREGMHRVSEYSTLNANYLLKRLMEAGFDAAYPERRASHEFILTLKKQAKELGVNTMDFAKRL…	1449		220	676	1990	902		1.96673	2.10936	2.36741	1.98152	2.10625	0.185508		0.00662287	0	0.0159325	0.00206235	0.00615443	0.00708172
321	contig_14	Glycine dehydrogenase [decarboxylating] (glycine cleavage system P1 protein) (EC 1.4.4.2)	atgccatttatcccccatacagaaaatgatatcaaagagatgcttgctaccatcggggtagatcatatcgatgcactttttgatgagatacccagtgaattgcgttgtggtgaactggatgcaattccacccgggatgcctgaaatggaggtctcccgactgatgcagatgcgtgctcgtgcagatggtcagccactctgtttcatcggtgcaggtgcttatgatcatcatattccggctgctgtgtgggagttgacgacccgcggtgaattctacaccgcctataccccttaccaggcggaagcgagtcagggtacgctgcaactcttatatgagtaccagtcaatgatgaccgccttgaccggcatggatgtctccaatgcctccctttacgatggt…	MPFIPHTENDIKEMLATIGVDHIDALFDEIPSELRCGELDAIPPGMPEMEVSRLMQMRARADGQPLCFIGAGAYDHHIPAAVWELTTRGEFYTAYTPYQAEASQGTLQLLYEYQSMMTALTGMDVSNASLYDGASALAEAVLMAVRGNRKSKSKRILLPRNLHPTYRRVVHTIVRNQQIELVEVGYDSVTGSIDRAELERYSGEDFAALVIPQPNFFGILEAVDELTNWAHDNGMLAIAVVNPMAMAILRPAGEWGDLGADICCGEGQPLGAPVASGGPYFGFLCSTDKLVRQMPGRIIGKTVDLDGKTGYALTLQAREQHIRRSKATSNICTNQGLMVTAATIHMTLMGGEGLQRVAVASHANTGKLTQALTSLPGVETVFKGAVFHEQVLRLPIEVT…	1398		130	457	998	627		1.75677	1.95633	2.08497	1.84089	1.90974	0.142614		0.0034325	0	0.00412875	0	0.00189031	0.00220117
322	contig_14	Glycine cleavage system H protein	atgagtaatacaccgactgatcgccgatatgcaaaatctcacgaatggttaaaagatgaaggtgatggcaacttcactatcgggattactgatcatgcccaggggctgttaggtgacctggtgtttgtcgacctgcctgaggtcggtaccgtggtcgaagctggcaatgactgcgctgttgtggagtcggtaaaggctgcctctgacgtctacagtccagtgacgggtgaagttatcgctgtcaatgaagtactggatggtgcgccagaaactatcaatgatgatgcattcggcaatggctggatgttcaaggtcaaggtggtagatgcggttgagtcggatagtcttctcgatgctgccggatatgatgccttgatcgccgaggaagagtaa	MSNTPTDRRYAKSHEWLKDEGDGNFTIGITDHAQGLLGDLVFVDLPEVGTVVEAGNDCAVVESVKAASDVYSPVTGEVIAVNEVLDGAPETINDDAFGNGWMFKVKVVDAVESDSLLDAAGYDALIAEEE	393		104	378	403	430		2.20601	2.42184	2.24117	2.22449	2.27338	0.100012		0	0	0	0	0	0
323	contig_14	Aminomethyltransferase (glycine cleavage system T protein) (EC 2.1.2.10)	atgagtaagcagacagttctatatgagaagcatcaggccatgggcgctcgactggtaccctttggtggttgggatatgcctttgcattatggttcacagttggacgaacatcatcaggtccgacgtgatgcaggtatgttcgatgtttcacatatgacagtggtcgacctaaaaggcggtggggctaagtcctacttgaggtatctgctggccaatgatgttgcacgattaaaagagagcggcaaagcactctattcatgcatgctcaacgagcagggtggtgtagtcgatgacctgatcgtctactatctgaacgatgagtggtatcgtatggtggtcaatgctggcacgacagagaaggatctggcctggctggatcgaatgtctactgaatacgat…	MSKQTVLYEKHQAMGARLVPFGGWDMPLHYGSQLDEHHQVRRDAGMFDVSHMTVVDLKGGGAKSYLRYLLANDVARLKESGKALYSCMLNEQGGVVDDLIVYYLNDEWYRMVVNAGTTEKDLAWLDRMSTEYDVTITPRRDLAMIAVQGPNARAKALPLLSANLQQTGAELKPFNAVADGEWFVARTGYTGEDGFEIMLPGERAAHFWQQLNDVGVAPCGLGARDTLRLEAGMNLYGSDMDEETSPLEAGLGWTVAWEPEARNFIGRPVLERQRKDPQKKRFVGLVLTGRGVLRNYLKLFDGQQAIGEITSGGFAPTLERSIALARVEADIGETCEVEIRGKRVAAQVVKPPFARNGKATITL	1092		153	448	752	488		1.93223	2.054	2.06947	1.83935	1.97376	0.108612		0	0	0	0	0	0
324	contig_14	hypothetical protein	atgaaatctctactttccattcaaacgctcaatcggctttcggttatcttcgcattcgctcttctcgctgcctgtggtggcggaggtggtagcagcagtagtggtgacaatccaccacagacgaccgctaacagaaccgggtctgtcggcatcatgctgaccgatgccccggctgatccggcactattctcatccatcaacgcgaccattgagcgcatagagttgattggtggagatgcggggcgggtggagatctttaatggccctgctgagacggtcgatctactgagtctgcgccatgagtcaatgcctttcgccttccaggatgaagtgcctgagggtacttattgtaaaattcgtttgacccttgccaatcctgatgggctggagttggtcctc…	MKSLLSIQTLNRLSVIFAFALLAACGGGGGSSSSGDNPPQTTANRTGSVGIMLTDAPADPALFSSINATIERIELIGGDAGRVEIFNGPAETVDLLSLRHESMPFAFQDEVPEGTYCKIRLTLANPDGLELVLAEDGTSHYPKLPGNGKLDLQARDCFTLSAGYSITLQLDLDAGNSIHIVRRGNRDSFNFRPVVFVDVLDAEFTGRLVRLDGVIRGIDSDTNSLLLCDALPSDQSHDRDCITIFLGADSAFFDNIDPAYQGDARPLNELLTELNLGNVASVVGLHRSFDYPYENLDIPSDAYPPSGECRVWLAGVEVIDQPDAGLCSELEASLPTDAVLIDDEGAIVRDHRPRMAIDGLAVEMGEFSQREGVVSSDADMQGFTMEAEPADLLSVELQS…	1635		170	460	817	1533		1.80446	1.89194	1.93158	2.15788	1.94646	0.150616		0	0	0.00705834	0	0.00176458	0.00352917
325	contig_14	2-polyprenylphenol hydroxylase	ttgaccgatcctgaagttgttgatcagtacgatctgctcatcgttggcggcggcatggtggggtgtgcactggcttgtgcagttgccgatgctggattgcaggtcagcctgttggaggcaagggaaccacagcgaaagtggccattggatgaagttgatctgcgggtctctgctctgacacgggcttcgcaacgcatacttgaaaatcttcaggcttggtcacgtatggctgagttgcgtgtcagcccctataccgatatggaagtatgggatgcaggaggtgatggtcgcatccatttcagtgcggcggaaatcggtgaagccaatctggggcatattgttgaaaatcgtgttacccagttggcgttatgggaacggttggagtcgctgtccaatgtt…	MTDPEVVDQYDLLIVGGGMVGCALACAVADAGLQVSLLEAREPQRKWPLDEVDLRVSALTRASQRILENLQAWSRMAELRVSPYTDMEVWDAGGDGRIHFSAAEIGEANLGHIVENRVTQLALWERLESLSNVSLHYPTKVTDLQLGDEPAVVLQGGDRLTAKLIVAADGRDSQMRQMANIGTRGWDYDQHAIVATIRPSLHHQHTARQRFMKRGPLALLPIDDGRCSIVWSTSPSHAEELMALNDEMFCHQLTGAIEAILGEILDVGPRGVFPLRLGHADTYIGPGLALVGDAAHAIHPLAGQGVNLGFMDAMTLAEVVIDAHAAGKKIGSTASLRRYERARKGPNMAMLGAMDAFKRIFSNEVVPLKLMRNIGLNVADRSGFVKRQLVRRAMGLSGE…	1218		131	326	686	658		1.81892	1.87056	1.98297	1.92065	1.89828	0.0700935		0.00788203	0	0	0	0.00197051	0.00394102
326	contig_14	2-polyprenyl-6-methoxyphenol hydroxylase	atgtcagataattttgatatcttgattgtcggagggggtatggtcggtgccagtttggcccgctcgatcagtggacagggttataagatcggtgtcattgaagcctggccgctggagtctgtgactcaacctagctttgatgacagagtcatcgcactctcctggggtagtcgcgtcatcctccaggcaatgggtgtatgggatagcgtactcccctctgcagaacctattctcgatgtacatatctccgaccgtggtcatttcggctttacccgattgagtcatcagcaggaagatgtcgatgcattgggttatgtggtggctgcgaaagcacttggtcaggccttgttaaaggatctgcaagctcaagcggatattgaattgatctgccccgcacga…	MSDNFDILIVGGGMVGASLARSISGQGYKIGVIEAWPLESVTQPSFDDRVIALSWGSRVILQAMGVWDSVLPSAEPILDVHISDRGHFGFTRLSHQQEDVDALGYVVAAKALGQALLKDLQAQADIELICPARLKSFAVTATEIEVRLEQDNVQRRVKSRLLVAADGGNSQVRGFLSIPLKEKPYGQTAIIANLRCERPHQGVAYERFTDTGPLALLPMTEDRLSMVWTAKDAQVGELMALQDEQFLARLQDRFGYRLGRLFGLGKRVAYPLCLRQATEQVRPRVALIGNAAHAIHPVTGQGFNLGLRDVAVLADLLSGAAQAAQDPGELSLLKSYEKWRQKDQNAVALITDGLARLFANPFGPLRLVRNLGLVSLDVAPSLKHLVARQFMGINGRLPR…	1230		216	498	1402	1038		2.02929	2.04832	2.28685	2.11248	2.11923	0.117274		0.00780494	0.00528164	0	0.00243045	0.00387926	0.00339241
327	contig_14	Xaa-Pro aminopeptidase (EC 3.4.11.9)	atgctagcgagtgaattcaaacgtcgccggcgtgagttaatgcgaatgatggggcctgacagtattgccatattgccgacttcaccattgcttattcgcaacagggatgtgcactacccttatcgaccagacagtgacttttactacctgaccgggtttccagagcctgaagcggtattggtactgataccaggccgtaagcatgcagagtatatcctgttcaatagagaacgtgatcggataaaagagcaatgggatggaacacgggcagggcaggagggcgcttgtatcgaatatgatgccgatgactcctttcctatcggtgatttggatgacatccttccccgtatgcttgaacagtgcgaacgtatcttctatgtgatgggttgcaatccgcaa…	MLASEFKRRRRELMRMMGPDSIAILPTSPLLIRNRDVHYPYRPDSDFYYLTGFPEPEAVLVLIPGRKHAEYILFNRERDRIKEQWDGTRAGQEGACIEYDADDSFPIGDLDDILPRMLEQCERIFYVMGCNPQFDKRLSEWLNAIRCESRNGMQGPVEIIALDHYLHEMRLFKSRSELKVMRQAARISAKAHKKVMQACKVGMWEYQLEAEFVRECAHQGAKAQAYPPIVGAGANGCTLHYIDNKDKVEDQQMLLIDAGCEWDYYASDITRTYPVNGIFSTPQRQLYELVLAAQEAAIAKVKPGNHWNDPHDAAVRTITRGLIKLGILKGSLAKLIREEKYKTFFPHRTGHWIGMDVHDVGDYKVDGTWRLFEPGMALTIEPGLYIPAGTRGIAKKWWN…	1308		64	163	340	354		1.4847	1.54523	1.65241	1.62562	1.57699	0.0765502		0	0	0	0	0	0
328	contig_14	hypothetical protein	atgatagagaatagtccgatgccagattactcgcgccttgaaggtgcgatgaactcaatcggcctcgatcttggtgccagtgagatccatggcgtgatttgcggcttggtctgtgcaggtaccagccagagccatgtagactggatggaagcgctttttgaggattggcccacggaggatctgttggcacgtgaagccagggagttgattggccaactctatttcgctactcgggatcagataggccatgagaacctctcatttatgccgtttctgccggatgattctcagcctatcactgatagggctaaggggttgcgggattggtgtgaaggctatttatatggactaggattggctggtgtctcagaccaacagttagttggcgatgccaaggag…	MIENSPMPDYSRLEGAMNSIGLDLGASEIHGVICGLVCAGTSQSHVDWMEALFEDWPTEDLLAREARELIGQLYFATRDQIGHENLSFMPFLPDDSQPITDRAKGLRDWCEGYLYGLGLAGVSDQQLVGDAKEALQDITHFTRLDYASLDDGEATEQAYLELQEFLKVVTLLIWGDLAEIRESVHASE	567		39	169	204	284		1.62848	1.91669	1.79089	1.88821	1.80607	0.130069		0.0254699	0.0114904	0.00510603	0.00528752	0.0118384	0.00955993
329	contig_14	hypothetical protein	atgcccatgactgagaaagagacacaaaatcctgcagagatggacctgcgcgcacttgaaattcgtgttgaagaactgatacgcgcctgttcctacctcaaagatgaaaataaatccctgcgcgtgagacaggacaatctggttaccgaacgagctgcccttatcgagaagacagagctggctcgtacccgtgttgaagccatgattacccgactcaagtcgatggaagcaccccagtga	MPMTEKETQNPAEMDLRALEIRVEELIRACSYLKDENKSLRVRQDNLVTERAALIEKTELARTRVEAMITRLKSMEAPQ	240		20	107	80	268		1.71003	2.08981	1.75828	2.23329	1.94785	0.254379		0	0	0	0	0	0
330	contig_14	Z-ring-associated protein ZapA	gtgagtagcaatcaactgccggtgactgtcaatattctcgacaaagagtaccgcatctcctgcctggcggaagaacgagaatcccttttacaagcagcagcctacgttgacggccagatgcgtgaaatccgccagggcggacgtgttattggtacagaacgggtggctgtaatggctgcactcaatatagccaacgatctactcctcattcagcaaaccaaagaagacggctcacaaaacatcacacgccgtataaaaagcctgcaggaaaagatcgagattgcactgaatacaaccaatcaactggaactttga	MSSNQLPVTVNILDKEYRISCLAEERESLLQAAAYVDGQMREIRQGGRVIGTERVAVMAALNIANDLLLIQQTKEDGSQNITRRIKSLQEKIEIALNTTNQLEL	315		68	184	135	511		2.11818	2.20631	1.86574	2.39469	2.14623	0.219699		0.0153472	0	0	0	0.00383681	0.00767361
331	contig_14	5-formyltetrahydrofolate cyclo-ligase (EC 6.3.3.2)	gtgggggatgtctcttatccaacctcatcctataccatggaaacacagcgactacgccggcagatcaaagcgcaacggcaacaactaagccgacaaactctcaagcttcatagccagaaaattctcctactagcctctaactacaagccattcaggcagagtcaacgtattgccttctactacgccatgcgtggtgagatggattcgacacccttattacaacttgcactacaggccggtaaatcaacctatctaccgatattaagccattatcctgcaaaccggttatggtttgccccttactcacatagtaaaaaattcacaatcaactgttttggcattccggaaccccgcttcaaacatcaacaactgatcaagccatgggctttggatatggtg…	MGDVSYPTSSYTMETQRLRRQIKAQRQQLSRQTLKLHSQKILLLASNYKPFRQSQRIAFYYAMRGEMDSTPLLQLALQAGKSTYLPILSHYPANRLWFAPYSHSKKFTINCFGIPEPRFKHQQLIKPWALDMVFVPLVAFDRKGHRVGMGGGYYDRTFAYRKLRSQLQGPKLIGLAHEFQLVSKLSTNPWDIPLDAVITEESIHKFTSS	630		1809	1986	14727	6081		3.23901	2.93624	3.59664	3.16775	3.23491	0.273606		0	0	0	0	0	0
332	contig_14	hypothetical protein	ttgatagatgaactgagtataattcagcttttaaaaaaatccagaatagatgtcaatcttttttcaattaattcaaatcgttgttatagattgatgtcagctaagtggtattaa	MIDELSIIQLLKKSRIDVNLFSINSNRCYRLMSAKWY	114		0	0	0	4		0	0	0	0.802456	0.200614	0.401228		0	0	0	0	0	0
333	contig_14	hypothetical protein	atggcgaagaaaaaggccgccaaaaagaaggcagcagttagacgttcaaccacaaccaagaaagtaaccgcaagaaggaaggttgctaagaaaaaggcaacgactaagaagagagtcgtggcaaagaaaagagtctcaaaaaagaaggtagcaacgaagaaaagagttgctaagaagaaggcctctgcaaagaagagggtagtaaagaaaagagcaaccaagaagaaggttgctaagaagaaggcctctgcaaagaagagggtagtaaagaaaaaagcaaccaagaagaaggttgctaaaaagcgggtagctacgaagaagaaggctaccaagaaaaaggccacttcgaagaagaagaccgccgtgagaaaaacaccggcacgtccaaggaaagtgaca…	MAKKKAAKKKAAVRRSTTTKKVTARRKVAKKKATTKKRVVAKKRVSKKKVATKKRVAKKKASAKKRVVKKRATKKKVAKKKASAKKRVVKKKATKKKVAKKRVATKKKATKKKATSKKKTAVRKTPARPRKVTPRKKRPAKK	429		1012	933	1645	2350		3.15369	2.77525	2.81214	2.92195	2.91576	0.17042		0	0	0	0	0	0
334	contig_14	Threonine dehydratase biosynthetic (EC 4.3.1.19)	atgcctcaacgttatatcgaaaaaatcctgcgagcacgtgtctatgatgtggcaaaggagacgccccttgatagagccaatcttctctctgcacgtctggataaccagattttccttaagcgagaagatctacagcctgttttctccttcaagttacgtggtgcctataacaagatggttaatctgtctgatgatgttaaaaaacagggtgttatagctgcatcagcgggtaatcatgcccaaggggttgcgttagcggcacaaaagttaaagattcaagccctgatagtgatgcccaaaacaacacctcctattaaggtacagtcggtaaaaaatcttggtgcaaaaattatcctggccggtgatttctatgatgaggcatacacccgctctcaactc…	MPQRYIEKILRARVYDVAKETPLDRANLLSARLDNQIFLKREDLQPVFSFKLRGAYNKMVNLSDDVKKQGVIAASAGNHAQGVALAAQKLKIQALIVMPKTTPPIKVQSVKNLGAKIILAGDFYDEAYTRSQLIAQEQSLTFIHPFDDAEVIAGQGTIGMELLRQHPSPPEAIFVPVGGGGLIAGIGAYIKYVYPQVKIIGVEPEDAPSLHSALNANRRVKLKQVGIFADGVAVKQVGKETFRLARKVVDEVVLVTTDEICAAIKDIYDDTRTTAEPAGALSVAGMKRYIKRKGVTGKQLIAINSGANINFDRLRHVAERAEFGERREALFAVQIPEQPGSFLKFCKLIGKRSITEFNYRYSDARQAQIFVGIELSNGDDEKKVLFQRFVDKGYSIVDM…	1521		162	443	468	726		1.81475	1.90679	1.72415	1.86756	1.82831	0.0790205		0	0	0.0018971	0.00392907	0.00145654	0.00187532
335	contig_14	Ribose-5-phosphate isomerase A (EC 5.3.1.6)	atgaatgcagacgaactcaaaaaacaggccgctgaggctgctcttagctatgtcaaaggtggcgttataggcgtcggcacaggctccacggtaaaccacttcatcgactaccttgccaccatcaaaagtaagatcgacggtactgtctctagctcagaggcgtcaacggagcgattgaaaagtcatggcatacctgttttggagcttaattcggctggtgaactcgaaatctatattgatggcgctgacgaatctgatcactacctaaacttgatcaaaggtggtggcggtgccttgacccgggagaaaatcatcgctggagcaagtaaaaagtttgtctgtattgccgacgagagtaaattggtggatatacttggcaactttccgctacctgttgaa…	MNADELKKQAAEAALSYVKGGVIGVGTGSTVNHFIDYLATIKSKIDGTVSSSEASTERLKSHGIPVLELNSAGELEIYIDGADESDHYLNLIKGGGGALTREKIIAGASKKFVCIADESKLVDILGNFPLPVEVIPMARSHVARQLVKLGGTPVWRDNFVTDNGNVILDVHNLEIMKPREMEQNINAIAGVVTTGIFALRGADVLILGTEKGPKTVLPK	660		476	1280	2101	1702		2.63972	2.72558	2.73145	2.59534	2.67302	0.0666312		0.00728818	0	0.0219163	0.0363125	0.0163792	0.0161133
336	contig_14	Small-conductance mechanosensitive channel	atgaccatcagaccgatcttgctccgtttcatttccatcgttgttttgctcttttctgtctcggttagctgggcggcagaggctgtgcgggatgtgtcggagaataccgatactattaaagagatcattccggaaggtctgaaatcacctcgtgccaccatggagacctttctccatgccatgaatgatattaagcgtggttccgcagaaaggatcggggcggcagtatcaaccctcgacatctcagagatcaactcactggtcagggcggaaagaggcgaagacctggcctggatgctgctagaggtgcttgatcatacaaagatcatcgatgttaaaaagataccaactcgaagtgaaggctcatcctatctttttcataactatgagaacggtgat…	MTIRPILLRFISIVVLLFSVSVSWAAEAVRDVSENTDTIKEIIPEGLKSPRATMETFLHAMNDIKRGSAERIGAAVSTLDISEINSLVRAERGEDLAWMLLEVLDHTKIIDVKKIPTRSEGSSYLFHNYENGDVTISRTESGRWLFDRDTIAKLPAILDEVSTAERVSGKDNEASYVPWHIRFRQKIPASLKESTFQLQNWQWIGLLLMILMGFIIDKLVSFFLRSGVRRWRSSTDHGEFKEISEDILRPLGLMAMAIIWWVSINLMGLSESVMLVLLIAVKFLASISGVWAAYRMVDLISAYLHKKAQLTSNKLDDALVPLIPRTLKVFVTVIGFVFIADNLNIDISSLLAGLGLGGLAFALAAKDMVQNLFGSVTVLMDRTFSVGDWIIVDGAEGSV…	1758		109	465	220	797		1.58452	1.86549	1.34523	1.8455	1.66019	0.24591		0	0	0.00328182	0	0.000820456	0.00164091
337	contig_14	hypothetical protein	ttgtcgatagtcttgccagacgataggtataaaaaactggacgctggtcaattaaaagatattgttgaagtcaatgattgcctcccaacaaaaggtatgaatctgttaagagtggtttcagtgcggcagggccgcacccatagccgttaa	MSIVLPDDRYKKLDAGQLKDIVEVNDCLPTKGMNLLRVVSVRQGRTHSR	150		10	24	4	58		1.61523	1.65103	0.740783	1.77747	1.44613	0.475352		0	0	0	0	0	0
338	contig_14	hypothetical protein	atggatgagttaattcaagactacttagacagaattcctgaagcacggcgggagaaagtcgacaaactccatttgctcatattgcagcactttccttaa	MDELIQDYLDRIPEARREKVDKLHLLILQHFP	99		0	6	0	25		0	1.24505	0	1.59627	0.710329	0.832656		0	0	0	0	0	0
339	contig_14	hypothetical protein	atggagaaggctgggttgcaattgctaatcagaaaaattacatatcgccgtatacgtgcagtgcggatcacttggaagagcttcgaaggactcacccaggaattaaaacaggaaaaggttgtatcaattttcgagtga	MEKAGLQLLIRKITYRRIRAVRITWKSFEGLTQELKQEKVVSIFE	138		3	8	29	35		1.1498	1.22686	1.56234	1.59811	1.38428	0.228901		0	0	0	0	0	0
340	contig_14	3-deoxy-D-manno-octulosonic acid transferase (EC 2.4.99.12)(EC 2.4.99.13)	atgcgctatctctatacgctcctcttcaccttgctggttcccgtctatctgttgcgtctctattggcgtggttttaaggcgcctgcctatcgtgagcgttggctggaacgatttgggatatttgaccacccgctcgaccagaatggtatctgggtacatgctgtttcagtcggtgaagtgcaggctgttgctcagttggtaggacgcctgctggaccgctatcccggtatgcccctgttgattaccaccacaacacctacgggtgcggaacgggttcaggcactgttcggtaacgaagtcgaacatcgttatgcaccgatagacctcccctgggtcgtcaggcgatacctggttgcctttcaaccgcgtctgttgattctgatagaaacagagatctgg…	MRYLYTLLFTLLVPVYLLRLYWRGFKAPAYRERWLERFGIFDHPLDQNGIWVHAVSVGEVQAVAQLVGRLLDRYPGMPLLITTTTPTGAERVQALFGNEVEHRYAPIDLPWVVRRYLVAFQPRLLILIETEIWPNLIHHAKLEGVPTLLANARLSVRSARGYHRLAGLTREALRNLTLIAPHAEADAERFHTLGARPEKIEVTGSIKFDVHLPGSLRERADVMRREWGGQRPVWLAASTHEGEDEIILQAHAMIRETISDALLVLVPRHPERFERVAQLIEEVGFNLVKRSQQQPCEHETGVFLGDTMGELTLFMGATDVAFIGGSLVPHGGHNILEATAQGVAVVFGPHMFNFSEISELFLQHKAAVQVDSVEALAGQVTRWLSDASERSRIGEAGRE…	1266		22	35	293	144		1.0602	0.932658	1.60316	1.26312	1.21478	0.292495		0	0	0	0	0	0
341	contig_14	Lipid A export permease/ATP-binding protein MsbA	atgtcgactgagaagggatcctcttccgatactggaatgacaggtcgggaactctatgttcgacttttgcgacgagtacgtccctattggcgtcagttcggtggtgccttatcagctatggtgatactggcgatgactgagccggccatccccatgttgatgaagccgatgctggatggcagctttgttgacaaagacccggattttatcttctggtcacctatcttgttaatcctgctgttttctatccgtgggatcatgactttcattaccaatgtagcctttgaatgggtctccggtaaggtcgttctggacctgcgtaaaatgatgattgaacgcatcctgaccatgggcacaccctattttgacagtcacgcaaccggtaccttgatttcgaag…	MSTEKGSSSDTGMTGRELYVRLLRRVRPYWRQFGGALSAMVILAMTEPAIPMLMKPMLDGSFVDKDPDFIFWSPILLILLFSIRGIMTFITNVAFEWVSGKVVLDLRKMMIERILTMGTPYFDSHATGTLISKVTFNVNQVTMAATKVLTTLVKDTIIIIGLLAYMFYLNWLLTLAVFLALPIIVIAVRLLAVRLRRVNRALQQTMGVMTQVLEESIRGHKVIKIFEGKPYEQHRFLERANWVRRYNMKSKVAGSAHMPLVEFVGAAMIAALVYVSTHQTAAGELTVGGFVSLMVAIGLLFSPLKRLTGINQPLQKGLAAAETVFGLLDEQPEADSGSGSIDLVKGRVTFEHVSFRYPGMDKDALKPISFEMAPGSTVALVGHSGGGKTTIANLIPRFY…	1785		233	486	2093	1063		1.90186	1.87789	2.29907	1.96248	2.01032	0.195765		0	0	0	0	0	0
342	contig_14	D-glycero-beta-D-manno-heptose 1-phosphate adenylyltransferase (EC 2.7.7.70) / D-glycero-beta-D-manno-heptose-7-phosphate kinase (EC 2.7.1.167)	atgcaatttcatcttcccaactttagtcaggcacgggttctggtggtgggcgatctaatgctggatcgctactggcagggtgtggctgccaagatctcaccggaagcaccggtacccgttgtacatgtgcatgataccgaagaacgtccgggtggtggtgccaatgtagccctcaatatgacaagactcggagtgcaggttgctctgtgcggcctggtgggagaggacgaagcaggggattctctgactcgtcagctgcaaaaggccggggtggattgtcatctgcaggtcgatgggtctatacccacgattaccaaattgcgtgtgatcagccagcatcagcagctgattcggctcgatttcgagcggcagatgtggcaagtcgaattgtctgagctg…	MQFHLPNFSQARVLVVGDLMLDRYWQGVAAKISPEAPVPVVHVHDTEERPGGGANVALNMTRLGVQVALCGLVGEDEAGDSLTRQLQKAGVDCHLQVDGSIPTITKLRVISQHQQLIRLDFERQMWQVELSELEQRCRQQLPGSDLMILSDYAKGTLQQPQRLIEAANQQGVPVLVDPKGSDFAKYQGATLLTPNLKEFETVVGSCETDQALNERGVALQRDLKLNALLITLSERGMLLIQEGAAPLHLPTRAREVFDVTGAGDTVIGVLGAGMAAGMPIQEAAGLANVAAGLMVAKLGAGSVTLGELKGALRRQGDFHTILSREELCEAADEARYQGECIVMTNGCFDIIHEGHVRYLQQAKQLGDRLVVAVNDDDSVRRLKGDGRPINGVEQRMAVL…	1425		212	330	1615	695		1.95799	1.8086	2.28438	1.8768	1.98194	0.210669		0	0	0	0	0	0
343	contig_14	Lipid A biosynthesis lauroyl acyltransferase (EC 2.3.1.241)	atggcaaaaaagcgaaaatatcccctctattctcccttctactggcccacctggctaggtttggccatgctatggctgtttagtcaattgacgccctatagcctggcactctctaccggtcgtcttatcggtagacttatttaccggctgtcacccaagcgcagacatattgccgcagtcaatttaaatatctgttttcctaagaagagcgatgtagaacgtgaccagttactacgagaacattttacctcactgggcattggcgtactgatgataggctttgcctggtgggccagggacgcaaaattaaagtccctggttgagatagaaggactggaacatctgcaccaaagcctggaaaagggaaaagggatcattctgcttagtgcccattttacc…	MAKKRKYPLYSPFYWPTWLGLAMLWLFSQLTPYSLALSTGRLIGRLIYRLSPKRRHIAAVNLNICFPKKSDVERDQLLREHFTSLGIGVLMIGFAWWARDAKLKSLVEIEGLEHLHQSLEKGKGIILLSAHFTDLEITGRLLSLFQPIAVMYRPHENPVIEWAFNRNRRQRFEAAIPRNDIRQVVRTLKQNLPVWYAPDQSFKGANSTLAPFFGEPAGTNTATSRLAKISHAQVILFSGIRKMDNSGYRLIIHPPLTDFPTEDTHQDATRINGLIEKAIAYAPEQYLWIHRRFKKRKVIPDPY	912		159	236	414	493		2.02617	1.85611	1.89039	1.92092	1.92339	0.0734534		0	0	0	0	0	0
344	contig_14	Methyl-accepting chemotaxis sensor/transducer protein	atgactataaagaatcaatttttcatactgataggttttgttattgcagccatgctattgcagcttgcgcttaatcgcagtaatgcagactcgctgataagactgaatcaacaaagcatcattctggcaaaaatcgaatcaggcatgttgatgctgcgtcgcaatgaaaaggattttatggcaaggaatgacttgaagtatgtcaatagctatgaagagaaccattcattattattattacaagtcagggaattacgggatcgtttagcgtcaaaagatatccccgtcgaacacgtcgaagaaatcgagagggtgttgaatgagtatgcggagaaatttcgtgctctggtaagtgtacagaaggtgatcggtctctctcacaaggatggtctatatggt…	MTIKNQFFILIGFVIAAMLLQLALNRSNADSLIRLNQQSIILAKIESGMLMLRRNEKDFMARNDLKYVNSYEENHSLLLLQVRELRDRLASKDIPVEHVEEIERVLNEYAEKFRALVSVQKVIGLSHKDGLYGGLRTAVHGVEKLVKQQDEYQLLSDMLMLRRNEKDFMLRSDQKYVEKHNKNLAKFEHTLNGSAISNDAKEQIKQALGKYRNDFLSLVGGYKKKGLSSSQGLHGELRQVVHHTESLLNQIDEEITGVISDQVTLGNIRTLGISLLLIITLVGVLLWLSRSIRGPLDKFQTIFIQASSDRDLTLRAENGSDSEIGAMAKGFNKMMIEFQSLLQRVTDSAQQVAAESDRVIKIASTTTAGVEQQRIESDQVATALTQMSATVEEVARNTA…	1863		67	118	64	203		1.35608	1.26313	0.832762	1.24551	1.17437	0.232849		0	0	0	0	0	0
345	contig_14	hypothetical protein	atgaccaatatccactcactgcaaatgattggcagtaaatcctttggtggggcagagcgttggttccagcgcttctctctggcacttgcggagataggccatccaacagagatcggggtacgtcgagaccatgaattggatggggatcactggtcagatctgaattgccacgcgttaccgatgcgtacggtgtgggatccactgtctcgtctggaagtaagtcgattggtgaaacggttgcaacccgatattgtacagacctacatgggacgggcgactcgacttacccacctgacccatgcagatggggcaatccatgtggcaagattgggtggatattacaagctggacggatatcgccatgctcatgcctggattggaaataccaaaggcatttgt…	MTNIHSLQMIGSKSFGGAERWFQRFSLALAEIGHPTEIGVRRDHELDGDHWSDLNCHALPMRTVWDPLSRLEVSRLVKRLQPDIVQTYMGRATRLTHLTHADGAIHVARLGGYYKLDGYRHAHAWIGNTKGICDYLLQAGFPKERVFHLYNFAELPESGPAPADLKAQLGIPDDAWVLMTLGRFVPFKGHRFLLDALARLPASLAGRPVWQVILGDGPLKDALHEQAKRSGVENRIVWTGWQLDPDSYYRLADLIVFPSTYAEPFGNVIIEAWGYKKPLVTSASMGASEVVKDGEDGLLFECENSQALAMAIERALREDELREAMALSGYKRASLEFGREPIMQAYIELYRHLLNQR	1074		74	114	81	209		1.62921	1.4777	1.13805	1.48637	1.43283	0.208438		0	0	0	0	0	0
346	contig_14	Glycosyltransferase	atgaaggtattacatgtcgaggcgggtatgcatctgtatgggggtgccaggcaggtggtttatctgttatccggcttacagcaacaaggggttgaatcaatcctggtctgtccaaatggcagtgctgtggggcaggcagcgagtgaggcaggtattgtcgtgcatgagatgcctatgggtggggatctcgacctggcattgatttggcgtctgagaaggattattcaacagcaacagcccgatctggtccacctgcatagtcgtcgtggtgccgatatcctgggtgggcttgcagcgtggatgagtggggtgaaaacagtgttgtcccgtcgtgtcgataatctggaatcaccactggtggtgaagtggaaataccgtctctacgaccgcgttatcgcc…	MKVLHVEAGMHLYGGARQVVYLLSGLQQQGVESILVCPNGSAVGQAASEAGIVVHEMPMGGDLDLALIWRLRRIIQQQQPDLVHLHSRRGADILGGLAAWMSGVKTVLSRRVDNLESPLVVKWKYRLYDRVIAISQGIAAVLQQEGLPTQKLVCVRSAVDVEAFQQACDMSGFRKQFELADDALVMGVVAQLIPRKGHRYLLQAMQQLVREFPMLRLLIFGKGPLKEELKGQIVAMNLQQHVIMAGFRKDLPTMLPCLDLLVHPALMEGLGIALLQGASAGLPIVAVDAGGMPEVVEDGVNGFLVPAGSVEALGDALHRLLADEPLRRQMGESGREKMRRSFSVEQMVEGNLRVYRDLL	1080		20	38	234	110		1.08549	1.02638	1.57525	1.21791	1.22626	0.24606		0	0	0.00267391	0	0.000668478	0.00133696
347	contig_14	ADP-heptose--lipooligosaccharide heptosyltransferase II	atgattgctgtgaaactacctgatttagataatccgtcgatcttgattgttcgcctgagtgcgattggggatatcgttttttcaacgccactgattcacgccttgcgattgcgctatccaacagcgcgcatcagctggctggtacagcctgaatccaagtccttgctggaacaccatccggagttagatgatgtgattgtctggccgaggggggattgggagcggttgtggaaacagcgtcagtggttagggctttggcgtggcattcatcaattcagattgcagctgcgtagccacaattttgatattgcgttagatatacaaagcctgatgaaaagtggttttcttacatggctctctggggcaaagcaccgtatcggcctgggatcaagggagggg…	MIAVKLPDLDNPSILIVRLSAIGDIVFSTPLIHALRLRYPTARISWLVQPESKSLLEHHPELDDVIVWPRGDWERLWKQRQWLGLWRGIHQFRLQLRSHNFDIALDIQSLMKSGFLTWLSGAKHRIGLGSREGSQRLMTQVIRKGGEPRRISSEYRYFAQQLGLPVDEFDMYIGLTDRDSSQADRMILTNGLEKGFVVICPFTTRPQKHWFNTSWNELIAAIEQQWGMPVVLLGGPGDRPACEAIQAQRPARLIDLVGETSLRQAAAIIARAELVVGVDTGLTHIGIAMNRPTLCLFGSTRPYLETNHANARVIYHQWPCSPCKRNPTCHGAFDCMAAIKASEVINESATLPGFEKVVI	1080		18	59	172	162		1.04367	1.20265	1.44571	1.37751	1.26739	0.180892		0	0	0	0	0	0
348	contig_14	hypothetical protein	atgttagtgttagctgttatctccatgttttatctcatgccgaaaactgacaaccccgagctgatctaccttggccgcagcaggctgcaccgaaatcgcgccaacctgatccagaccctgcatacggtagccgccctgactgagatcggggtcaagacccgtctctatctgccaccttggcacagtcacatatccccggaccagcgcctggatgagatgggcatccctatccgccccgacatcagggcctctcagttgctccaccgccgttggccaacatcactctttccacgcttcaataaaagggcgctttgtaacgccaaggcagtctatgtgcgttcacccgagctgagtctgggcctggcctcacagggaatatcccatcactttgaggtacat…	MLVLAVISMFYLMPKTDNPELIYLGRSRLHRNRANLIQTLHTVAALTEIGVKTRLYLPPWHSHISPDQRLDEMGIPIRPDIRASQLLHRRWPTSLFPRFNKRALCNAKAVYVRSPELSLGLASQGISHHFEVHTLQPMRQTGVLTKIIDHHQQGIIRYLVPISHSAATALIEAGADEQRIHISPSGVDLSAFNSIPPLDMKQLSQPRIVYLGRVSRDRGLQILTHLAECALGEVLLVGDCDDQVPDSSYLQHRPAVPHRDVANLYAESELVVLPYQSDLTHADSISPMKLFEAMAAGRPIIASDIPPLREILQHGQNALLADPKDPVSWEEAVKQLIHDHQLARKLALQAKQDATAFSWPNRASGIARAIGLSSH	1128		96	189	237	536		1.719	1.67062	1.56226	1.86564	1.70438	0.125902		0	0	0	0	0	0
349	contig_14	hypothetical protein	atgttggataaactacaaaccagctttgacccaacccgaatccccttaacaaagattgagaagatcagtgattggatcggtatcgtcggcctctatctattctcattcttctctctgctgagtatagcgggcgctaacctgggcctgggtttaatgattatcgcattgatcatgtcagcggaggcttggcgcagactgttgcggcaaccgctgtggtgggcctgcctcctgattattggctatatcgtactacgcgctgcctggtcaacgggagagattgccgcagagcagaaaacccaaatcaatcaggccagggattgggtgcagctgtttctttttttcattccagcttggtggctcagccaagccccgcatcgcataccaaccgctctaaccctc…	MLDKLQTSFDPTRIPLTKIEKISDWIGIVGLYLFSFFSLLSIAGANLGLGLMIIALIMSAEAWRRLLRQPLWWACLLIIGYIVLRAAWSTGEIAAEQKTQINQARDWVQLFLFFIPAWWLSQAPHRIPTALTLMFGGFGLGIITALDGEMLSQILQGVRSGLHFGKPIIFGFDCAAAILGLITLTMYWLNPQLEQSRATQTIRLGLTILAMLFFTQGLIISQSRGVWLAILFAIPTIFLTLKFARKTRHQNTIKLRLPLIGILALIVLILTMNWSTISQRVLSERQEWNTVVTEGLEQAPLGSSTYRLHLWQFGLNKWLERPFIGWGPGTTHTLVEAENDRALQNSPGSSFDHLHNAYLEAVFQLGLVGIFLIALICGQMFSKLMEGFRRRRISVYYLA…	1365		224	271	517	631		2.00014	1.74286	1.81285	1.85384	1.85242	0.108617		0	0	0	0	0	0
350	contig_14	Glycosyl transferase, group 1	atgagtaagccaacagacagccagccagacctgtcgatgctggtctcattctctggagaagggggtgttgagcggatggtgctcaatttggtcaatgccattgcagaacgtggtctgcgaatcgatttgctgctcatcaagacccatagcaaacatctccaggagattcacccggacgtcaatctcatcgagctgggcagtcaccatacagcaaccagtctgctgccacttgcccggtacctgaaacagacccatccaccatgcctgttggttgcgaaagaccgggctggccgcatggcggtcattgcgcgggctttggcaggcgccacacagacccgtctggtactgcgactgggtaccaatctcaccgctgctcttgcccacaagtcaccctggcga…	MSKPTDSQPDLSMLVSFSGEGGVERMVLNLVNAIAERGLRIDLLLIKTHSKHLQEIHPDVNLIELGSHHTATSLLPLARYLKQTHPPCLLVAKDRAGRMAVIARALAGATQTRLVLRLGTNLTAALAHKSPWRMRLRQLPIRLLYPRIDRIIAVSEGVRQDTLAVSGIDPERVTVVRNPVITPHLMASATAPSPHPWLGNPDYPVILGVGRLTLQKDFHCLVRAFAHLRSTRQCRLIILGEGRQRDDLLELSRQLGIAQDLALPGFTPNPYAYMQLADLFVLSSRWEGSPNVLTEAMALGTPVVSTNCPSGPSEILDNGRVSPLVPVGDWQALAVAMKTVLDKGPDKTILREAVQEYTAQRSATHYLEIMGLSPSHTDAAFN	1149		121	270	285	510		1.80991	1.81484	1.63252	1.83645	1.77343	0.0946419		0	0	0	0	0	0
351	contig_14	hypothetical protein	atgctgctttcaattaaatacaattttttgtttgtacatatcgccaagaccggcggcaccagtgtgcgcgccgccctgcaacccttacgctggcgcgacccctggtattacccaatggcaatatgctcccgcttcagtcacctcagcggccaccgagtgggtagcaagttccccagacattcacgcattgtcgcagccaaggagctactacccgaatcttttttcaatgacctttataagtttgccattgtacgaaacccctgggacctacaggtcagctcataccaccatattcgccgggagcgcccgcacctgatagcgcatgtgagtgacttcgaccatttcattcgctggaaacttgatccggaacggcaataccaataccacgtcgatacttca…	MLLSIKYNFLFVHIAKTGGTSVRAALQPLRWRDPWYYPMAICSRFSHLSGHRVGSKFPRHSRIVAAKELLPESFFNDLYKFAIVRNPWDLQVSSYHHIRRERPHLIAHVSDFDHFIRWKLDPERQYQYHVDTSIQSQLDYLIDLHGNIVVDFIGHYESLAEDFREIAQRIKMKDLSLPHKRKATDRKKDYRSYYSDELASLVGDYFHRDIDALGYRFDP	660		28	62	32	127		1.42491	1.42652	0.963386	1.48165	1.32412	0.24193		0	0	0	0	0	0
352	contig_14	hypothetical protein	atgaatagtaaaccgcgtattgcctgttttctggccacctcaggtcatagcggtgtggatcgagtcgctcagaatctgttgccaggtttggccatggcaggctatccggtggacttgctgaagattcacaatcatggtcccaacctgtctgaagagcgaccggcaaacctgcgtgtgattgaactgaaagcacaccatgtctattcagcactgccggaaatcatcggctatttgaggcacaaccgtcccttcgtgctgttgagtgataaagaccgggtcaacaggacggccctgttggcaaacgcattgaccggaacaaaggcacgcatcgccctgcgcagcggtacaacggtcagtctcaatctggccagcagggggcgatttgaccgctttgtgcaa…	MNSKPRIACFLATSGHSGVDRVAQNLLPGLAMAGYPVDLLKIHNHGPNLSEERPANLRVIELKAHHVYSALPEIIGYLRHNRPFVLLSDKDRVNRTALLANALTGTKARIALRSGTTVSLNLASRGRFDRFVQRNSMHYLYRRADAILMPSKGAADDFASSIGLPRELISVVPSPIITPSFLERLNQPIDHPWFNPGEPRVILGVGELCRRKDFTTLIRAFAQLSNNYDCRLLILGEGRARQRLEQEISQHKLDHRVSLPGFVKNPYPYMKHAGLFVLSSLWEGMPVVLIEALAAGTPVAATNCPSGPAELLTGLPGGLLAEPGDVSGLAEAMARQLDNPLPATELSAAVEAYTVENSVASYLAAMGLPMESHSRKTCRK	1143		92	150	254	466		1.69525	1.56707	1.58596	1.8001	1.6621	0.107966		0	0	0	0	0	0
353	contig_14	Glycosyl transferase, group 1	atgcgcaagccccgcaacgccactccccatgtctgcctgttcattctgcgatttggtgatggtggtgttgaacgcatgatggttaatattgcaaggggattggcattaataggtgtcaaggtagactttatcgtcaaagcgaccaacggcccttttttacacctgctaccccctgaagtccgggtgatcacatttcaagttaaaaaccagaatgaggcattgccaaaactgatcgattacctggaacaaaacgatccggatatcatgctttcagcgaagatcatggatgatcagctggccctcaaggccaaactcagtcatacagggcaaacccgttttttcctgcgtccaggtacagcattgatctccagaatgaaagcacgcggtacccatgcaatt…	MRKPRNATPHVCLFILRFGDGGVERMMVNIARGLALIGVKVDFIVKATNGPFLHLLPPEVRVITFQVKNQNEALPKLIDYLEQNDPDIMLSAKIMDDQLALKAKLSHTGQTRFFLRPGTALISRMKARGTHAIRRWLKARQLVQLFTQADGVVAVSQGVADEVIQLSGIAVDKINVIKNPTITPEIYEQAEAATPDPWLGPNQPPLILGIGGLGRAKDFPTLMRAFALVRQQQHCRLMILGKGNKEKSLLKLAQELALGDDFRLAGFVENPYVYLKWAKLFVLSSRWEGSPNVLTEALALGTSAVSTDCPSGPFEITRGGEVAPLVPVGDVEQLAEAMLYTLKCPQDPDLLRAAVSEYTLERSARSYLEAFGLNLPQEAHE	1146		92	403	332	1189		1.69414	1.98771	1.69849	2.20156	1.89547	0.245989		0	0	0.00251951	0	0.000629878	0.00125976
354	contig_14	hypothetical protein	atgtccgtagagaaccgcacaggagaggtgccgattccagagaatctagatgaggtgctgaataatttacaactactggcactgcaaaaggccgaaggattcggctggaaactggaatttgtgcgtagaccactctttcaggaagtggtacctgtcatttccagcccaacaggccgtaagatcggcatactggaagagaacggtgagattaacatgaatccggacacagtcatcaggctgtaa	MSVENRTGEVPIPENLDEVLNNLQLLALQKAEGFGWKLEFVRRPLFQEVVPVISSPTGRKIGILEENGEINMNPDTVIRL	243		447	816	440	1487		3.04575	2.96365	2.48702	2.96999	2.8666	0.255789		0	0	0	0	0	0
355	contig_14	hypothetical protein	atgccgaaatatagtattttgacttgggtggttattgttattgctcaaataacctatggattattggtgtacgcaatcactcgtagctactatcaggattcacgtgtggtcgttaatcaggaacagaccacggctacgccagccactactgctccacatccgaaagcaagtacatttgacaatacattgcagccctcaatgcaatatcaaccgtcagccgatgatctggcaaccgaagatcctgctttaatcgcgcgtcttgcagataactattttcaagagaagaattatcagcaggctatagagctttataaccgtgcattgacgataaatcctgatgatgttgagtcatacaatgatcttggactctcactattctatgtcggccagtcaagtcgg…	MPKYSILTWVVIVIAQITYGLLVYAITRSYYQDSRVVVNQEQTTATPATTAPHPKASTFDNTLQPSMQYQPSADDLATEDPALIARLADNYFQEKNYQQAIELYNRALTINPDDVESYNDLGLSLFYVGQSSRAIEVLRTGVSKQPNFQRIYLTLGFVQAQSGEKEGAIEAFGKAIELDPENTVGLEAKRMMSEIE	591		340	1278	255	2927		2.5418	2.77277	1.86863	2.87823	2.51536	0.453468		0.0162868	0.00551069	0.00489762	0.0050717	0.00794172	0.0055694
356	contig_14	hypothetical protein	atgaataaaagagaatcgcatacggtatcaacacatgatgttggctttgtatctaaatgcttgcgagtagttgtcccggtatcaatattattctcgggttgtcagtcggatagtgaagagcgccaatcaacaactcaatcaaacagttccaccaagacatctgagattgaagtggctgtgcgcagacatgcacaacctgtcacagttaactatcctgagaccggcgtagatgtgggttgggggtgggattctgaggagggtataccccagccgaatatctgtatcgaatactctatcgaagaggatatgggtcagacaaagtacatgaccatgactgaggtctcggatagccgtgagttgatgcagagtatgaatatttctgcggctgcgtcgatcaaa…	MNKRESHTVSTHDVGFVSKCLRVVVPVSILFSGCQSDSEERQSTTQSNSSTKTSEIEVAVRRHAQPVTVNYPETGVDVGWGWDSEEGIPQPNICIEYSIEEDMGQTKYMTMTEVSDSRELMQSMNISAAASIKTIAYSASGSAKFAKNTKINSFSSNFVLVVSVDNGVRYATPSLPGSRGDIKDPETRKTLPDAGSIRLTSDALRLAKQRDLTGFLNLCGDSFVAALYGGARLTSVITVTSSSREEKEQASAEFSGSGWGVNVKASASGSSEANISSNRVNMRFFQTGGRKDKIPASKGDLIEKLDSLTTEASDYPAYYRVTLMPYTVLSNWPEKSIQLDLSEQDQLADLWSRYAGLYEDIEYIFKHRQEFQILNSKMKFIPLQDEHIDSLEKIQDQVQ…	1695		236	920	479	2109		1.92954	2.17463	1.68793	2.28001	2.01803	0.264549		0	0	0	0	0	0
357	contig_14	hypothetical protein	atgaaattatttggaacagaaaatattggtttcatcatcaagatattgcggttcatagttatccactacttcagtacagaaaaccaactactgaaccatctttccttgagagcacttcagacatag	MKLFGTENIGFIIKILRFIVIHYFSTENQLLNHLSLRALQT	126		35	29	34	74		2.22694	1.80597	1.66829	1.95651	1.91443	0.239293		0	0	0	0	0	0
358	contig_14	hypothetical protein	gtggttaacactgtttttctaagttatcgccggtctgatacatccgggcatgccggtcgtatttgtgacgatctcgaacgatatttcaaccgcacactggtgttcagggatgtcgagtcgatcgatgtcggtgccgattttgttgcagtactggaaaaagccattgctgcggcaaaggttgcgatcgtgttgatcggtgaaagttggctgcagacccagtctgccgatgggggtcggcgtctggaagatcgtgaggatcatgtgcgtcgggagatagaaacagcactgaagaatgttgagttgacggtcatccctgtgctggttgaagacgcgaaaatgcccactgaggacgagttgccagagtcttcgcatcggcttgcacggctgcaggccatagaa…	MVNTVFLSYRRSDTSGHAGRICDDLERYFNRTLVFRDVESIDVGADFVAVLEKAIAAAKVAIVLIGESWLQTQSADGGRRLEDREDHVRREIETALKNVELTVIPVLVEDAKMPTEDELPESSHRLARLQAIELSEDRWDFDISRLVRVLERAGVEHQGLNALPAWVVALIGVSMLTAVGMTAWYWWDSTAGIDQYTGLWHLPNGGYWTVTERDGQLWVEETHHQSLQVWKRGAGLVDYEGMLVDLEPVFGKVDFSYRHRLRLSDDHTNLIGSQGRTDRESRVSIVLTR	870		236	269	1308	622		2.2167	1.93243	2.40655	2.04106	2.14919	0.20774		0	0	0	0	0	0
359	contig_14	hypothetical protein	gtgaggaaaggcaggtatcgatatcgatcaaaaaatgaaagcaggcatccccgtctggttcgtcaccctctctgcctgcaactgggagatactcgactactgttgaagtcgaatctgggtatcaatggctaa	MRKGRYRYRSKNESRHPRLVRHPLCLQLGDTRLLLKSNLGING	132		24	154	237	225		2.04424	2.5054	2.48336	2.4161	2.36227	0.215401		0	0	0	0	0	0
360	contig_14	Uncharacterized protein CbuG_0353	atgacacaggctgagaccaacaatccaaaacaggaacctcaaaaagtcacacgaaatgacttgcccttgagctgcccacgacccggtgaggcgttggcagggctgcatccccgtgtctatctacccattgagaagacaggcaacgcgacctgtccctattgcggggcgcgttatcaactgagtgagtag	MTQAETNNPKQEPQKVTRNDLPLSCPRPGEALAGLHPRVYLPIEKTGNATCPYCGARYQLSE	189		65	252	296	252		2.3192	2.56322	2.42423	2.30989	2.40414	0.118052		0.0514875	0	0.123862	0.0320662	0.051854	0.0524904
361	contig_14	Branched-chain amino acid aminotransferase (EC 2.6.1.42)	atgatgtcgacaatggcagaccgtgacggggtcatctggcttgatggcgagatggtcccctggcgcgaagcaaagacccatgtcttaactcatacactgcactacggcatgggggtgttcgagggtgttcgggcctaccacgcagaacagggaacggccatctttcgcctgcaggagcatactgaccgtttgttccgttccgcacacatcctgaatatgccaatgccctatgatagggataccctcaataaggcgcagatggcagcagtacgggagaacaatcttgactcggcctacatccgtccgatgtgtttctacggctccgaggggatggggctccgggctgacaacctcaaagttcactgtatggtggcggcttgggagtggggtgcctatctg…	MMSTMADRDGVIWLDGEMVPWREAKTHVLTHTLHYGMGVFEGVRAYHAEQGTAIFRLQEHTDRLFRSAHILNMPMPYDRDTLNKAQMAAVRENNLDSAYIRPMCFYGSEGMGLRADNLKVHCMVAAWEWGAYLGAENMEKGIRICVSSFTRHHVNSTMCRAKANGNYMNSMMALQEALHDGYDEALLLDASGFVMEGSGENIFIVRDGVIYTPDLTSALDGITRKSVIELAEEQGYKVVEKRITRDEVYIADEAFFTGTAAEVTPIREVDNRPIGNGGRGPITEKLQTSYFDLVHGRLASHPEWLAYV	927		426	505	1320	798		2.44455	2.17621	2.38305	2.12104	2.28122	0.15677		0.0259109	0.017534	0.00935	0.0193647	0.0180399	0.00681855
362	contig_14	Glutamine synthetase adenylyl-L-tyrosine phosphorylase (EC 2.7.7.89) / Glutamate-ammonia-ligase adenylyltransferase (EC 2.7.7.42)	gtgaacctgcaacaagtgacagaagagcagtatcagcagtggtgtgaaaaattgactgatgcaggattgcttgtaccacaaggtgaaacctttcatcagaacctgttgaaagtctgggaggcgagtgactatgtggcacaaacctcacttcgttatgtcgagttgctccacgatctctatcagcagggactactcgacaggagcctcgccgatgaagagatggcgcaagggctgaaaaaactgctggatgaagtgaaggacgagccctccctctcgctccatttaaggcgattccgacgtttccagatggtgcgcatcatctggcgggacctggcgggtctggcgcccctggatgagacacttgaagatctctctgcgctggcagatgcctgcatagga…	MNLQQVTEEQYQQWCEKLTDAGLLVPQGETFHQNLLKVWEASDYVAQTSLRYVELLHDLYQQGLLDRSLADEEMAQGLKKLLDEVKDEPSLSLHLRRFRRFQMVRIIWRDLAGLAPLDETLEDLSALADACIGQVLIKLYEWGCKEMGTPRNEGGEAQSLVVLGMGKLGARELNLSSDIDLIFAYPESGQTDGLRRLTNEQFFIRICQRLVQALDNHTGEGFVFRVDTRLRPFGSVGPMAMSFPAMESYYGSQGREWERYAMIKARVVAGDKTAGGELMAMLRPFVYSRYLDFGAIDSLREMKELISKELYKKGMEANIKLGPGGIREIEFIGQAFQLIRGGRDKALQIRPILRVLKYLHERDLMPEYVVRELSEAYRFLRLVENRIQAWQDRQTHLLP…	2868		560	1301	3441	2159		2.07494	2.09728	2.309	2.06327	2.13612	0.116113		0	0	0	0	0	0
363	contig_14	Ferredoxin-dependent glutamate synthase (EC 1.4.7.1)	atgcagagtgcggcactgctctctgcactgtttatctttttgattggactgggtgtgctgctggtcatcaccctgttcattctcgatatctcgcaaaccaaggatgccatatgccataattttccagtcatcggtcgctttcgctatctgtttagccgccttggcgagtttttccgccaatatttctttgccatggatagagaggagatgccattcaaccgggcagaacgggattgggtctaccactcggccgccgggatcgataacaccattgccttcggttcaaccaaaccgctgaatacgccaggtaccgtgttgtttgtgaacaccccctttcccaccttggatgaagacgcctaccgcacccccccactagtaatcggcccaggctgtcgtgaa…	MQSAALLSALFIFLIGLGVLLVITLFILDISQTKDAICHNFPVIGRFRYLFSRLGEFFRQYFFAMDREEMPFNRAERDWVYHSAAGIDNTIAFGSTKPLNTPGTVLFVNTPFPTLDEDAYRTPPLVIGPGCREPYKSSSLIHISGMSFGAISIPAVRALSHGAKQSNCWLNTGEGGLSPYHLEGGCDLVFQIGTAKYGIRLSDGSLSEAKLREIAAIPQVKLFEIKLSQGAKPGKGGILPGAKVTKEIATIRCITAGKDSISPNRHPEISNFSELLSFINRIRDISGKPVGFKIAVGTHTWLEEMCDMIHQCGTACAPDFITIDGGDGGTGAAPMPLMDSVGLPIKAALPKVVDILQRHGLRNRIKVIASGKLITPSETTWAFCVGADFVTSARGFMLA…	1605		120	354	224	492		1.66389	1.78776	1.39057	1.67851	1.63018	0.169035		0	0	0	0	0	0
364	contig_14	Methyl-accepting chemotaxis sensor/transducer protein	atgttcaggaatatcggcatctctctacgctttgtcatagcaacagttttggcagtttttatcgtacttgcgatcaccctttctaccaccttcaattacatgggtggcattctgcagactgcagaagagagcgaaatgggagagatttttaagattgtagtgagtggtgttgaatcagaagggcgtcttgccagggcgatgagtgctttggtcgcggggattccggatgtccaggaacagtttgcagagcgtgatcgggaggcgcttgaatcactgttcgtgtcaggatttcaggccttgaaaaaagagtacggggtacgtcagttccagttccacgaacctccagccacctcattcctcagggtccataaacccgccaagttcggtgacgacctctct…	MFRNIGISLRFVIATVLAVFIVLAITLSTTFNYMGGILQTAEESEMGEIFKIVVSGVESEGRLARAMSALVAGIPDVQEQFAERDREALESLFVSGFQALKKEYGVRQFQFHEPPATSFLRVHKPAKFGDDLSSFRLTVVEGNRNKRAIQGLEVGVAGLGVRGLVPVNHAGKHVGTVEFGMSFGQSFFNEMAKQHEIELELYIDRDGKMDRFATTMEGNNLVTMDRLKGIVKGDHLYEKGQLGDMPVSYYAAPVENYSGEPIGVLVVAKDRSAFATAISNLLLLVTGLGLLSVLVIGVMVWLISRGVVQPICDAAKAMEGIASAEGDLTVRMDESGSDEVTRLSRGYNRFADKTEGMIKKVSRATGNLSIKIGDFATLAEHTRDGINKQHEQTTQVATA…	2265		272	583	1591	809		1.86611	1.85382	2.078	1.74361	1.88539	0.139725		0	0	0	0	0	0
365	contig_14	Heat shock protein 60 kDa family chaperone GroEL	atgagtgcaaaagaagtacaatttggtgatgatgcccgtcaacgtatgatgaggggcgtcaatgtcctggccaacgctgttaaggtaacccttggtcccaagggccgcaacgtggtgctggagaagagctttggtgcacccacagtgaccaaagacggtgtctccgtagcgaaggagatcgaactctccgacaaattcgaaaatatgggtgcgcagatggtgaaagaggtctcctcgcagacctccgatgttgccggtgacggtaccaccacggctactgtgctggctcaggccatggtgcgcgaaggcctgaaggccgtcgctgccggcatgaacccgatggatcttaagcgtggtattgacaaggcagtgattgctgctgtggaagagctgaaaggt…	MSAKEVQFGDDARQRMMRGVNVLANAVKVTLGPKGRNVVLEKSFGAPTVTKDGVSVAKEIELSDKFENMGAQMVKEVSSQTSDVAGDGTTTATVLAQAMVREGLKAVAAGMNPMDLKRGIDKAVIAAVEELKGVSRPCSDDKEIAQVGSISANSDTNIGDIIAEAMQKVGKEGVITVEEGTALQNELDVVEGMQFDRGYLSPYFITNQQSQSAELEAPYILLHDKKISNIRDLLPVLEGVAKAGKPLLIIAEDVEGEALATLVVNNLRGIVKVTAVKAPGFGDRRKAMLQDIAILTGGTVISEEVGLSLEKATLDDLGSAKKVTITKEETTIIDGAGVEGDIKARVEQVRAQIEETSSDYDREKLQERVAKLAGGVAVIKVGAATEVEMKEKKARVEDA…	1653		2202	3158	12118	3005		2.90574	2.71907	3.09327	2.44396	2.79051	0.276973		0.217652	0.212091	0.396191	0.397621	0.305889	0.105124
366	contig_14	Heat shock protein 10 kDa family chaperone GroES	atgaatattcgtccgctgcacgatcgcgtgatcgttcgtcgtatggaagaagagcgcaccagccctggcggcattgtgctcccagatgctgcaaccgaaaagcctatcctgggtgaggtgctggctgtcggcaacggtaaggttactgatagtggtgaggcccgtccgctggaagtcaaggtcggagacaaagtgctgttcggtaaatactccggtaccgaagtgaagttgggtggtgatgaagttctcgtcatgcgtgaagaagacatcatgggtgtgattgagggttaa	MNIRPLHDRVIVRRMEEERTSPGGIVLPDAATEKPILGEVLAVGNGKVTDSGEARPLEVKVGDKVLFGKYSGTEVKLGGDEVLVMREEDIMGVIEG	291		182	326	570	545		2.57799	2.48784	2.52105	2.45684	2.51093	0.0518254		0.0831308	0.011251	0.119992	0.0931925	0.0768915	0.0464434
367	contig_14	FKBP-type peptidyl-prolyl cis-trans isomerase SlyD (EC 5.2.1.8)	atgaggcaagccaaacagggtgataccgtccgacttcactacaccggcacgctggacgatggaacccagtttgattcatccgcagatcgtgatcccattgaatttacccttggtgaaaaagcagtaatcccgggatttgaaaccggcgtggagggtatgcaggcgggtgacaaaaagaccatcaacatcccagccaatgaggcttacggccaacacaatgacgccctggtcgaacaggttcccctggagagctttccagacgacctggaactccatgtgggcatgcatctacaggcacaaagccctgatggagagcacttcaatgtggttgtcacagcactctcggatgaagttgcgacgatcgacggtaatcacccactggcaggcgaggcacttaat…	MRQAKQGDTVRLHYTGTLDDGTQFDSSADRDPIEFTLGEKAVIPGFETGVEGMQAGDKKTINIPANEAYGQHNDALVEQVPLESFPDDLELHVGMHLQAQSPDGEHFNVVVTALSDEVATIDGNHPLAGEALNFDLELVEIV	429		74	255	296	516		2.02159	2.21384	2.0703	2.26538	2.14278	0.115501		0	0	0.0067601	0	0.00169002	0.00338005
368	contig_14	Polyphosphate kinase 2 (EC 2.7.4.1)	atggctgaagccaaaaaagcaaaaaacataaaaaagccgaaaaagcccaaaataatcaatagtaaagtttatgaaaaagagctgtttaatctgcaactggaactggtcaagctacaggaatggattaagcacaaaggactgaaagtggttgttctttttgaaggtcgcgacgccgctggcaagggtggcgttatcaaacgtatcaatcagcacctcaatcctcgtatctgtcgcgtcgttgccctacctgcacctacagaaagggagcaatcccagtggtatttccaacgctatgtgcctcatctgcccgctgcgggtgaaatggtgctcttggatcgtagttggtacaaccgcgcaggggtggagaaagtcatgggcttctgcaccgatgaggagtat…	MAEAKKAKNIKKPKKPKIINSKVYEKELFNLQLELVKLQEWIKHKGLKVVVLFEGRDAAGKGGVIKRINQHLNPRICRVVALPAPTEREQSQWYFQRYVPHLPAAGEMVLLDRSWYNRAGVEKVMGFCTDEEYQEFMRSCPEFERMLVRSGIILIKYWFSVSDEEQERRFQSRLEEPHKRWKLSPMDLESRSRWMEYSKAKDEMFAHTDIKQAPWYVVHSDIKKHARLNCIAHLLSMIPYKDLTPEPIELPHRAADIGYVRPPITDQTFIPEIYP	828		235	530	577	962		2.23623	2.24581	2.07458	2.25041	2.20176	0.0849933		0.0986687	0.0432038	0.0383973	0.0506064	0.0577191	0.0277578
369	contig_14	hypothetical protein	atgatgaatcctttactcatttttttgctgttgtttgtcggtatccccctggtggagctctattttttaattaaagtgggttcacagatcggcgtcttacagaccgtttttctgaccctgtttacggccgttcttggaggctggatggtccgttcccaaggttttgccaccttctccagggtacgtgaggcaatggatcgcagtgaggtgcctgcctttgacatgatggagggggcggttttactgatctgtggcttcctgctgttactgcccggttttataaccgacgtagtgggctttctatttctggtgccaccctttaggcgctggttattggctgcgggtttgcagaatgggggtatcatgaggccgtcgcagcagaattcagagcagcctcag…	MMNPLLIFLLLFVGIPLVELYFLIKVGSQIGVLQTVFLTLFTAVLGGWMVRSQGFATFSRVREAMDRSEVPAFDMMEGAVLLICGFLLLLPGFITDVVGFLFLVPPFRRWLLAAGLQNGGIMRPSQQNSEQPQENEPRVIEGEFQREDEKDRG	462		118	181	579	462		2.19071	2.03417	2.32784	2.18566	2.18459	0.119981		0	0	0	0	0	0
370	contig_14	hypothetical protein	atgattgaccacgctcatgccacgtcaccactcaacttgaatttttttaaagggaaagggatgaaaatgacatatctgactgataaacgtagaaccccagggttcactctacttgccggcgtcctggctgccgcagtgatcggcctgagtggctgtgatgccaccatgccaaaaatgggtgcttccaagggtaacaccgttaccggagcagcaggaggcgaaacggctgaaaatgccaacagtgcactcgagtcttgcgatgaaacccttggcacattagccgttgtcgaggaccagtctgctccttggtgggctacctacagacaccgttacccaacactcggtacgactgtccctgtacttcgtatgatgatccagcaatccaactgcttcgtcgtt…	MIDHAHATSPLNLNFFKGKGMKMTYLTDKRRTPGFTLLAGVLAAAVIGLSGCDATMPKMGASKGNTVTGAAGGETAENANSALESCDETLGTLAVVEDQSAPWWATYRHRYPTLGTTVPVLRMMIQQSNCFVVVERGRAMNNMMQERALMNSGEMRQGSNFGKGQMVAADYTMNPSIQFSEKGTGGVKGIVGGLFGSVAGALAGGLKSNEAATTLLLVDNRSGVQISAAVGNAKNFDYNLFGGLFGGGAFGGAGAFSNTPEGKVVTAAFADSYNQMVGALRNYKAQSVKGGLGKGGRLKVGQ	909		645	904	1898	1306		2.63267	2.43629	2.54872	2.34218	2.48997	0.127197		0.0634216	0.0143059	0.0445002	0.0197494	0.0354943	0.0227881
371	contig_14	Periplasmic divalent cation tolerance protein CutA	atgtcgacaccactcctcttgatcctctgcaccgtacctgaccgggagacagcactcgctctctccaagacactggtggaacagggcctggcagcctgcgtcaatgtcacggcaccggtcacatcgatctaccaatggcaagggcaactggagcaatccgaagagatcctgctgctgatcaagacaactaaaaaacagtatcagagcgtggagtcggtactccggacagaacatccctatgaacttccagaaatcatcgcagtccctgtagagcaggggctgaatggctacctcaactgggtggagagatgcacaaacacaaaagcttga	MSTPLLLILCTVPDRETALALSKTLVEQGLAACVNVTAPVTSIYQWQGQLEQSEEILLLIKTTKKQYQSVESVLRTEHPYELPEIIAVPVEQGLNGYLNWVERCTNTKA	330		30	82	72	118		1.74711	1.83874	1.5782	1.74409	1.72703	0.10851		0	0	0	0	0	0
372	contig_14	Cytochrome c-type biogenesis protein DsbD, protein-disulfide reductase (EC 1.8.1.8)	ttgattctggtaggactcacttgccaaacccaggctgcctggaacgaagaagaactgttgatgccggaccaggccttccagatctccggtcgcacagacggcagcgacaaattgattatcgaatggcggattgcggacggatactatatgtatcgggacaagatccattttgatagtgacacaatcggcatcgaaatgggccagccaaccctatcagaagccaagatcaaacatgatgagtttttcggcgatgtcgctgtataccgtcatacagcaaatgttgaaattccgatacaacgcatgcagggatcccaggaaacccttctgctcaaggcccgttcacaaggctgcgcagaccaggggatctgtttcccaccgcacacccaggagatccgcctg…	MILVGLTCQTQAAWNEEELLMPDQAFQISGRTDGSDKLIIEWRIADGYYMYRDKIHFDSDTIGIEMGQPTLSEAKIKHDEFFGDVAVYRHTANVEIPIQRMQGSQETLLLKARSQGCADQGICFPPHTQEIRLALQPMQESIQSQAIAEPKLVINDTGINPLFDNAEEDELLDPEEAYRLSATVEDGTHLRLYWSIAEGTYLYHDKIQLTLPEAQDVAIGALELPEPEIKQDSIRPDGTIGDVAVYHNEIDLSVPLVRSSTDAQEITLEARFQGCAEIGVCYPPITKQYTLSLPGISQVEAGELPATPNNPTSTAPDEPVSELDEIANTLKGGSTFIILSVFFLLGLGLAFTPCIFPMIPILSGIIAGHGDKITTQKAFILSLVYVLAMAVTYTIAGVL…	2265		310	1147	613	1534		1.92218	2.14472	1.66955	2.01777	1.93855	0.201172		0	0.00286497	0.00127312	0.00263675	0.00169371	0.00133
373	contig_14	3-dehydroquinate dehydratase II (EC 4.2.1.10)	atggcaaccatcctggtacttaatggcccaaacctgaatctgctcggcacccgagagcccaagcattacggccaggacacactagaaaccatcggtcaacgacttgtaacccaaggtcagaaactgggatatgagatcgatttccgccaaagcaacgcggaacatgaactgctctcgtgggtacatgaggcaaaccactcggacgtctcattcattattatcaatcctgcagccttcacccacaccagcattgccctgcgggatgccctactcggcaccagcataccctacatcgaagtccatctctccaatgtgcatgctagagaggagtttcgaaaacagtccttcttttccgataaagccgaaggtgtcattaccggcttgggtgcacagggatat…	MATILVLNGPNLNLLGTREPKHYGQDTLETIGQRLVTQGQKLGYEIDFRQSNAEHELLSWVHEANHSDVSFIIINPAAFTHTSIALRDALLGTSIPYIEVHLSNVHAREEFRKQSFFSDKAEGVITGLGAQGYELALQAVAARLNK	441		62	316	133	578		1.9337	2.29455	1.71561	2.30248	2.06159	0.287725		0	0	0	0	0	0
374	contig_14	Biotin carboxyl carrier protein of acetyl-CoA carboxylase	atggatattcgcaaagtaaaaaaattgattgaattgctggaggagtctgacgtcgcggagattgagatccacgaaggtgaagagtcggtaaggatcagccgtaatagctcaatgcccgtcaccatggcaatgcccaatatggcacaacaggcagcaatgatgccggctgctccacccgccgtcgctcctgccgccgtaccggagccccaagcagccgaagagattgagggtcatgtggtgaaatcacccatggttggtaccttctatcggtcaccctctccaggcagcaaatcatttgtggaagagggccagcaagtcgccgccggtgacaccctctgcatcatcgaagcgatgaagatcctcaatcagatagaatctgacaaggccggcacggtaaag…	MDIRKVKKLIELLEESDVAEIEIHEGEESVRISRNSSMPVTMAMPNMAQQAAMMPAAPPAVAPAAVPEPQAAEEIEGHVVKSPMVGTFYRSPSPGSKSFVEEGQQVAAGDTLCIIEAMKILNQIESDKAGTVKKVLVENGQPVEYNEPLFIID	462		9	139	112	145		1.10571	1.92071	1.62281	1.68854	1.58444	0.343786		0	0	0	0	0	0
375	contig_14	Biotin carboxylase of acetyl-CoA carboxylase (EC 6.3.4.14)	atgatagacaagattgtaatcgccaatcgtggtgagatcgcactgcgcattcaacgtgcctgtaaagaactcggtattaaaactgttgccgtccactctgaagctgatcgcgacctgaaacatgtactgcttgcagacgagtcggtatgcattggccccgcaccttcaagtgagagttatctcaatgtaccggccatcatcagtgccgctgaagtcaccgattcggttgctatccaccccggatatgggtttctctcagagaatgcagactttgctgagcgagtagaaaatagtggattcatctttattggccctagtgcagaaacgattcgcataatgggtgacaaagtggctgccattgaagccatgcgcaaagccaatgtccccacagttccggga…	MIDKIVIANRGEIALRIQRACKELGIKTVAVHSEADRDLKHVLLADESVCIGPAPSSESYLNVPAIISAAEVTDSVAIHPGYGFLSENADFAERVENSGFIFIGPSAETIRIMGDKVAAIEAMRKANVPTVPGSNGPLDGNAKRTKEFGNEIGYPVIIKAAGGGGGRGMRVVHTEATLLNAVAMTKAEAEAAFGNGTVYMEKFLENPRHVEFQVLSDTHGNAIHLGERDCSMQRRHQKVVEEAPAPGITDKQRSDVGERCAEACRQIGFRGAGTFEFLYENGEFYFIEMNTRVQVEHPVTEMITGVDIVKEQILIAAGEPLSYQQHQIKLQGHAVECRINAEDPEKFLPSPGTITQLHSPGGPGIRVDTHIYNGYRVPPYYDSMIGKLIAHGETRDSAI…	1341		142	285	362	478		1.81226	1.77192	1.66846	1.74275	1.74885	0.0607005		0.00715745	0.00242174	0.00215232	0.00222882	0.00349008	0.00244754
376	contig_14	Ribosomal protein L11 methyltransferase	atggcttggctacaactctccatcgatagcagcgaaaccgaagctcccttgctggagctggtgttcgaaaacctcggtgcactctcagtaactctgggtgatgctggcaaccagcctctcctggaaatcccacctgaatcggagcagctgtgggagcacacacgggtgactgccctgttcgatgggcatcagaacccgctgacactgcgcaacgcccttgctgcagctcttgatgaacgactcatacaaagattacattgggaacgcattgaagaccggatttgggaacgtgtctggctggaacatttcaaacccatgtcttttggtcgtcgactatgggtctgtcctgagggtgaatctattgatcaagcggctgaggatactgcggtcatacaactc…	MAWLQLSIDSSETEAPLLELVFENLGALSVTLGDAGNQPLLEIPPESEQLWEHTRVTALFDGHQNPLTLRNALAAALDERLIQRLHWERIEDRIWERVWLEHFKPMSFGRRLWVCPEGESIDQAAEDTAVIQLDPGLAFGTGTHPTTALCLEWLDAQDLQGKMLIDYGCGSGILAIAALKLGALSVVAVDHDPQALEASKNNAEKNGVADRLKTYLPDDTPDRQFDFLVANILAGPLIQLAPTLAQLIIPGGHFALSGILAEQQLEVATHYQSFASLTNPKQRQEWILISGTTPTHGSDTSTVFN	918		13	57	20	206		0.979819	1.25497	0.670322	1.54637	1.11287	0.374906		0	0	0	0	0	0
377	contig_14	hypothetical protein	atggctactgcctttgattttttgggtctcaagaaaggagaaatcggacttctcccaattggtcaccatttggaaaccacgttttcagatggtctcataagagattacctctacgttagactgaagccaaacagcaggcaaccctttttagctgactatcgactgccttactga	MATAFDFLGLKKGEIGLLPIGHHLETTFSDGLIRDYLYVRLKPNSRQPFLADYRLPY	174		30	107	151	304		2.02139	2.2285	2.16914	2.42677	2.21145	0.167899		0	0	0	0	0	0
378	contig_14	hypothetical protein	atgtttacccagtgcccacactgtctgactctgttccgcataacgccgggacaactaaaggccgctgagggaaaagtccgctgctgtcagtgcaatagcgtgtttaacgcattgctaaacctattggaatcccccattgccttcgataatacaatggcaggccaaaagggctctccgtctctagagaggcgtcgagaaacagatcaggtggattcacaacatctcgctgaggaggtggcttcagctactgttgaaattgagtctagcctggtcagcgacagcgaagttgaaaagtctcttgacgcattgatagatgacgatccgaccatccatcaactgatggaggattctatcctggagttggatgagaacacctcggagattgacagccacaaccaa…	MFTQCPHCLTLFRITPGQLKAAEGKVRCCQCNSVFNALLNLLESPIAFDNTMAGQKGSPSLERRRETDQVDSQHLAEEVASATVEIESSLVSDSEVEKSLDALIDDDPTIHQLMEDSILELDENTSEIDSHNQYILEQDDGLETEPSYFTAGTESQMSALLDQDSASLLLNEKSSQGELAEVIELEVHEKLPPTSESPEDSDSDTDQPIDEASSEEILSEPDILSSSPTDDQPTTHTLSEEEAPFTFEKQYEEILPSRVKRYWAIGCLILLLPLGGQVIWQSRDSLIHHDIGRQLLQGVCRIAGCDMPIRRATDKILISERTLTTHPDKENVLSLQLEMVNTAAFQQPYPKLQLSLYNDIGKLIARRTFSPNEYKASQHQSQEMMPKLQALHAQLDLVD…	1239		268	822	1391	2186		2.11904	2.26128	2.2803	2.43101	2.27291	0.127623		0	0	0.00232994	0	0.000582484	0.00116497
379	contig_14	hypothetical protein	gtggtggtaggtaatgatagttatgccgacgttggtacggtgacctattctggtagctttcctatgaacccgttacagggtcttcggtcgttgttacttcgttcctattattcaatactcaatgattga	MVVGNDSYADVGTVTYSGSFPMNPLQGLRSLLLRSYYSILND	129		0	7	11	15		0	1.19992	1.18771	1.27217	0.914948	0.611103		0	0	0	0	0	0
380	contig_14	tRNA-dihydrouridine synthase DusB	atgcaaattggaccctataaagtagagaacaatctgttgttggcgcctatggctggtgtaacagataaaccattccggcaactctgccgacggatgggtgctggacttgctgtctcggaaatggtctctgcagatgcctcacttcgaggtacaagaaagacgattaaacgtcttgatcatgagggggagacgtgtcctatcagcgtacagattgtcggctcggagccaagcaagatggcagaagcagctcgtgctaacgttgccatcggtgcacagattattgacatcaatatgggatgcccagcaaaaaaggtctgcaatcgcgctgctggatcagcactgttacaggatgaacaacttgtcgttgcgcttatagatgctgttgtcaatgcagtcgat…	MQIGPYKVENNLLLAPMAGVTDKPFRQLCRRMGAGLAVSEMVSADASLRGTRKTIKRLDHEGETCPISVQIVGSEPSKMAEAARANVAIGAQIIDINMGCPAKKVCNRAAGSALLQDEQLVVALIDAVVNAVDVPVTLKIRTGTDPGNRNGVRIAQIAEASGIQALAVHGRTRACKFSGQAEYETIADIKQAVAIPVIANGDIDSPVKAAKVLQQTGADALMVGRAAQGRPWIFKEIDHYLKTGSNIPEPDLAWVADILTEHVMQLYDFYGEYLGVRIARKHIAWYSKGHPGGALFRNKINYSDSAAQQLQSIRDYFECLQNKGDLAA	987		230	548	469	1233		2.15115	2.18441	1.90999	2.28174	2.13182	0.15793		0	0	0	0	0	0
381	contig_14	DNA-binding protein Fis	atgatgattgaagctgtactatctaaccaagaggacgaagcatgtctgacagtgacgcacagcaagaaatcagaacccttgcgccaatgtgtaagtgacgccatgcagcgctattttaataacctcgatggacatggcgccaacaatctctatcgcttggtgatgaacgaagtggaagctccactacttgagagcgtcatgaagcatacaggcggcaatcaaactcaggcagcatccattctggggatcagccgcagcactttacgtaaaaaactctccctttacgatctcgactga	MMIEAVLSNQEDEACLTVTHSKKSEPLRQCVSDAMQRYFNNLDGHGANNLYRLVMNEVEAPLLESVMKHTGGNQTQAASILGISRSTLRKKLSLYDLD	297		22	70	34	106		1.65993	1.81612	1.30837	1.74329	1.63193	0.224944		0	0	0	0	0	0
382	contig_14	IMP cyclohydrolase (EC 3.5.4.10) / Phosphoribosylaminoimidazolecarboxamide formyltransferase (EC 2.1.2.3)	atggcattaataaaacgcgctttgatcagcgtctcagataaaaccggtatcgtagaatttgcccgcaatctggctgatagaaagattgagattctatccaccggtgggacagcaaaattgttaacccaaagcgatatacctgtcattgaagtctctgaatacaccggctttccagaaatgatggatggacgagtgaagacattacaccccaaaattcatggcggcatacttggacgccgcggtatcgatgatagcgtcatgagagaaaatgggattggtggcatcgacctgatcgtggttaatctctaccctttcgaagcgacagtggaaaaacctgactgcgatctcgcaacagcgatcgagaatatcgatatcggtggccccaccatgctacgtgca…	MALIKRALISVSDKTGIVEFARNLADRKIEILSTGGTAKLLTQSDIPVIEVSEYTGFPEMMDGRVKTLHPKIHGGILGRRGIDDSVMRENGIGGIDLIVVNLYPFEATVEKPDCDLATAIENIDIGGPTMLRAAAKNHKDVTVVVDAIDYDRVIREMVDNNNALSDATRFDLAVKTFEHTAHYDAAIANYLGARVGEKVSDFPRTLSLQFKQAQTMRYGENPHQKAAFFVEQRIDEACIATAKQLQGKELSYNNIADTDAALECVKSFDEGPACVIVKHANPCGVAYGANLLEAYERAYSTDPESAFGGIIAFNGELDGETAKTIVERQFVEVIIAPKVSAAAIENVSSKKNVRLLECGEWLSEMIHRTEYKRVNGGLLVQDADLQLTNEIKVVTQRQP…	1560		107	306	194	516		1.62729	1.73771	1.34263	1.71088	1.60463	0.180885		0.0492057	0.0208111	0.022195	0.0248992	0.0292778	0.0133934
383	contig_14	Phosphoribosylamine--glycine ligase (EC 6.3.4.13)	atgaacattcttgtcatcggctcaggcggccgtgaacatgccttggcctggaaggctgcacaatcaccattggccgataaggtctacgttgcacctggcaatgcgggcactgcacttgaagccaaacttgagaacgtggatatcgatgttgagtccatcgatgagctgatcacattcgccaaagcaaaacaggtaggcctgaccatcgtcggacctgaagtgccacttgtaatcggtattgtcgatgctttcaatgatgcaggtttacactgtttcggccctacccagggagcagcgcaactggaaggttcaaagtcctttaccaaggacttcctcgctcgtcacaagattccatcgggtgactaccagacctttaccgatgtggatgctgcactgaac…	MNILVIGSGGREHALAWKAAQSPLADKVYVAPGNAGTALEAKLENVDIDVESIDELITFAKAKQVGLTIVGPEVPLVIGIVDAFNDAGLHCFGPTQGAAQLEGSKSFTKDFLARHKIPSGDYQTFTDVDAALNYLHQVGTPIVIKADGLAAGKGVIVAMDSSTAESAVRDMLAGNAFGEAGHRVVIEEFLEGEEASFIVMADGVHVLPMATSQDHKRIGDGDTGLNTGGMGAYSPAPVVTEAVYQRIMQEVILPTIRGMADEGLPYTGFLYAGLMIATDGSPKVIEYNCRFGDPETQPIMLRMRSDLVAHCLAALDGKLDQENAEWDARASVGIVLAAGGYPGHYNKGIPISGLPEPETQAAKVFHAGTALENDQIVTAGGRVLCATALGETVTLAQQS…	1290		78	276	262	346		1.57391	1.77477	1.54794	1.62181	1.62961	0.101498		0	0	0.00447522	0.00463428	0.00227737	0.00263049
384	contig_14	hypothetical protein	atgcagaccgttggcagtagatctgccatctttgccagccccctgttttttcgtgtgctactggcactggcgctgttgatcatcaactacctggcattttcccccactgaaacccctatcgtcacaaatctgaacgataaggtatcccatatcctggcatttctatgtctcgcttttttggtcgatttttcatggccgatatcgagatggaatctacccaagattgcctccctgatcagttatgggctgttcatcgaagttgtgcagtttttcctgcccaatcggctattctccctatgggatctagcggctgatgctttagggttgctctgctaccctctgatattacccttgttgctaaaaattcatatcttcgagtctcgctacaacagttcagtg…	MQTVGSRSAIFASPLFFRVLLALALLIINYLAFSPTETPIVTNLNDKVSHILAFLCLAFLVDFSWPISRWNLPKIASLISYGLFIEVVQFFLPNRLFSLWDLAADALGLLCYPLILPLLLKIHIFESRYNSSVKASSPDRTGRRP	438		10	42	26	127		1.16961	1.43512	1.04253	1.65487	1.32554	0.273784		0	0	0	0	0	0
385	contig_14	Glycogen phosphorylase (EC 2.4.1.1)	atgagcaaagtcaaacatagcgcttttaaatatgattatttaggttctgacccgaaggccatccagagatcggtctccaaccaccttgtctataccattggcaaagacccctataccgccacggaacacgactggatgatggccttcagccatgtggtacgcgaccgtctgatcgaacgttggatggaaacccagagaagttactacaaacatgacgctaaacgtgtctactacctatccatggaattcctcatcggacgcagtctgatcaatagcctgcttaacatggacatccatgacgcttgtaccgaagccctgcacaaacttggtattgagttggagaggctacgcaaccttgagcatgatgctgcgctaggaaacggtgggctgggacgattg…	MSKVKHSAFKYDYLGSDPKAIQRSVSNHLVYTIGKDPYTATEHDWMMAFSHVVRDRLIERWMETQRSYYKHDAKRVYYLSMEFLIGRSLINSLLNMDIHDACTEALHKLGIELERLRNLEHDAALGNGGLGRLAACFLDSMASLNIPGYGYGIRFEYGMFRQKIEDGNQVELPENWLTHGNPWEFPRPEVSYRIRFGGRVMEYQDSTGRRHFDWIEGDVVIAQAYDTPVPGFHNDTVNNLRLWSAKAYEDFDLNRFNQGEYTEAVVGKTLSENISKVLYPNDSSTMNKLLRLKQQYFFVCASLKDILRRFFTDHDELHELPEKVAIQLNDTHPAIAIPEMMRLLMDKHHLEWQPAWEITTRIFSYTNHTLLPEALETWPLNIFEQMLPRHLQLILEINR…	2472		228	326	566	957		1.75328	1.56914	1.59861	1.77799	1.67475	0.106107		0	0	0	0	0	0
386	contig_14	Cytochrome c family protein	atgaatgagactcgtaaatggttggttacgatgattattaccctgtcaatatctgcttgtggtggcggtggcggtgatgatgacgacgacgatgaccatgatgatggtcctggtgtaacaacggtctcaggtacccatcgggtattggcattcaatgacctgggcatgcactgcgctgacctggactattcaaccttcgtcattcttcctccattcaatgtggttcatacccaggtcattgaacggggggcaacaccacgcattcttaacaccacagaggcccatgtcgactaccgggcagttgtggatggtagcggatcgatcaacaccaccagccagaatcaaacaggcagcatcaacaagaccaatttctggaatatcaatcccgctagcggcaat…	MNETRKWLVTMIITLSISACGGGGGDDDDDDDHDDGPGVTTVSGTHRVLAFNDLGMHCADLDYSTFVILPPFNVVHTQVIERGATPRILNTTEAHVDYRAVVDGSGSINTTSQNQTGSINKTNFWNINPASGNAYVTDLFGLAPPPDEGLLFGQAMPGILNPYTSNDPQSFNHFDQDKGWFAADGIPILPIDDVGQLNAYPLMRVTATHPTSGANLASVDVVLPVAAEADCQNCHAAGEIAAPLDSTIDFVLPEDINDPNSVLQAAKQNILALHDGEHDTNLLNTTPVLCAGCHYSAALDLNGTGPTGQQLNLGKMSQVMHGHHGQLIDPSTNERLFPTDGTLEETCYQCHPGKITKCLRGAMGGAGIVCKDCHGSMLAVGNSNREPLLDEPRCESCHT…	1737		46	168	432	423		1.22998	1.43872	1.63366	1.58091	1.47082	0.180437		0	0	0	0	0	0
387	contig_14	hypothetical protein	ttgattgagccttttgatcagagcctgtttgcgctagttgctattgccagtttcaaaccattcagatacagaattctccagatcccgacatatgccgggataacaaagtggtga	MIEPFDQSLFALVAIASFKPFRYRILQIPTYAGITKW	114		0	0	0	0		0	0	0	0	0	0		0	0	0	0	0	0
388	contig_14	Phosphoenolpyruvate-protein phosphotransferase of PTS system (EC 2.7.3.9)	atgacactctcctgccaggggataggtatcaatacctcacgagaggttgccattggcgaggtctatctgctgcaacagggtgtacctgaggttactcatcgtgaaatcactaaggatttggttgcaagtgaaatagcacgcttcgaaaatgcactgcatgccactaccaaccatctccgttcggtgcgtgaacagattccagccaacacagcattggatatcagtgagtttatcgatacccatttgctgatgttggaagacaatgccatcagccaggcgacgattagtcttatcaaggataatctgtatggtgctgagtgggcattgcaggtgcgtcgggatgagctggtcagggtgtttgatgagatggatgacccctatctgcgtacccgcaaagac…	MTLSCQGIGINTSREVAIGEVYLLQQGVPEVTHREITKDLVASEIARFENALHATTNHLRSVREQIPANTALDISEFIDTHLLMLEDNAISQATISLIKDNLYGAEWALQVRRDELVRVFDEMDDPYLRTRKDDVDHVVGHVQFVLAGGQPEQQGDLSGRVVVARDLTPAETIMMKNQGVAAFVTEFGGPLSHTAILARSLGIPAVVGIHQATSLFRHGEQLVVDGAQGVVLADPTDRILAHYRQRIETKRLREEELRRHVDLPALTTDGERIFLHANIELPEDIGITLNNRADGVGLFRTEFLYMNRPTLPTEEEQLEAYLSAVRGLGGIPLTIRTLDLGVDKTTGNISESGCMPAINPALGLRAIRLCLKEPELFVPQLRAILRASAAGPVRLMIPM…	1734		297	257	1526	589		2.01855	1.61856	2.17517	1.7222	1.88362	0.25789		0.0193636	0	0.00166366	0	0.00525681	0.00943715
389	contig_14	Phosphotransferase system, phosphocarrier protein HPr	atgttggatgaagaggtagaaataatcaataaactgggtctgcatgcccgagctgcggcaaagctggtgagctgtgccaacagcttctccagtgatgtccatttgcatcgaaacggtcaacgtgtgaatggtaaaagtatcatgggtgtgatgatgctggccgcgaatcaaggttccatccttaaactcgaaatcaatggtagtgatgagcaggaggccatgcaggcactgacctcacttatcagtgaacgatttggagaagagcaatga	MLDEEVEIINKLGLHARAAAKLVSCANSFSSDVHLHRNGQRVNGKSIMGVMMLAANQGSILKLEINGSDEQEAMQALTSLISERFGEEQ	270		85	23	306	76		2.28099	1.38571	2.28438	1.64228	1.89834	0.456		0	0	0	0	0	0
390	contig_14	PTS system, mannose/fructose/sorbose family, IIA component	atgaccatcggcctgctactcattacccatagcaggattggggaagcactgttcgagacggcgcgtaaaatgcttgaaggtccgccaccatcggttgaaaccttgcctgtaagcactgattgtaatccggacaatttgttagaagaggccagagccattgtgactcggctcgatcaaggtagtggtgtgttggtgtttacagatatgtatggctccacaccaagtaatattgcctccggtttggctgaaaaaggtcgggtcaatgtgatttcaggggtcaatctgccgatgttgattcgtacccttaattaccagacccttgatttggtagccttgactgaaaaggcggtcagtggtggtaaagagggtattctctgttatgaaactccaaacaagtag	MTIGLLLITHSRIGEALFETARKMLEGPPPSVETLPVSTDCNPDNLLEEARAIVTRLDQGSGVLVFTDMYGSTPSNIASGLAEKGRVNVISGVNLPMLIRTLNYQTLDLVALTEKAVSGGKEGILCYETPNK	399		10	44	51	62		1.20749	1.49374	1.35401	1.39221	1.36186	0.118609		0	0	0	0	0	0
391	contig_14	RNase adapter protein RapZ	atggctgaggggatcaaactgcaaattgtcagtggcttgtctggctctggcaagacgatagcgctgcataccctggaggatatgggctactactgtatcgataatctgccggtctcattattggattcagtcgctgatcatttgatgggcgagccggaagaaattttctgcaagacagcagtgggcattgatgcacgtagccagcccaaccagatctcaaacttgccaaacatggtggagagcattcgcaagcggggtctcagttgcaccatgctgttcctggacgcccaggccgatacgctgatcaagcgttttagcgagacccggcggaaacatccactgacaaatgaccaacgctcccttgctgaagccattctgcatgaacgtgagttgcttgag…	MAEGIKLQIVSGLSGSGKTIALHTLEDMGYYCIDNLPVSLLDSVADHLMGEPEEIFCKTAVGIDARSQPNQISNLPNMVESIRKRGLSCTMLFLDAQADTLIKRFSETRRKHPLTNDQRSLAEAILHERELLEPLNKAADLQLDTTYTNLHELRDLVRHHLGGESGQVSILFESFGFKHGLPRDVDFVFDARCLPNPYWQVDLRPYNGLEKPIIEFLSSLDEVTRMQSDLINFLANWIPAFETDGRSYLTIAVGCTGGQHRSVFLVDRLAKHFAKAGLHVMSRHRELS	867		88	151	134	373		1.79416	1.68707	1.43316	1.82309	1.68437	0.177395		0	0	0.00666621	0	0.00166655	0.0033331
392	contig_14	HPr kinase/phosphorylase	atgaagccaacttataccattcgggatctctacgaggagcttgcgacagagctttctctgaattggaatggtgagggtggcgatgcaggcatcattatggatgtagagttgcagggaggcatgcagcctgccggaccactcaacttgatccgtcccaatcagattcaagtcattgggccaccggaacgggatcatctgttgaatgaggaggatgatgtctaccatgactatctacaggtgctgttcagcgcctcgccagccgctctcatattcactgatgggctaaagcctttacaggattgccaggagcaggcccgggaaaaaaacgttgcgcttttctatacaccacaacctgacaatcaggtcatacaccgcttgttggagcgctttagccagccg…	MKPTYTIRDLYEELATELSLNWNGEGGDAGIIMDVELQGGMQPAGPLNLIRPNQIQVIGPPERDHLLNEEDDVYHDYLQVLFSASPAALIFTDGLKPLQDCQEQAREKNVALFYTPQPDNQVIHRLLERFSQPMGEKLLVHGVYMEVLGKGVLLSGDPAIGKSELSLALISRGHCLIADDATELYKTGSNTLSGRCPKVLQDFLEVRGLGLINIRAMFGNSAIKPNKQLHLIIDLLHFDDKKLHNMDRLEGCHSTRTLLGVETPQTSLPVAAGRNLAILVETAVRQHMLMLDGYNATQDFTDRQQIYIDQEQ	939		331	261	1215	702		2.32986	1.88675	2.34165	2.06029	2.15464	0.220865		0	0	0	0	0	0
393	contig_14	PTS IIA-like nitrogen-regulatory protein PtsN	atgtttccagacggatatctacaagaggaacggatcggctgcagcgtggaggcggccagtaagaaacgcgtattggagcagctcggccaacgattggctgagtctgctcctggtctcaaccaagatctggtgttcgatgcgctcttggagcgcgaacgacttggtagtacaggcctgggtaagggtattgccttaccgcatgcgcgcatgtcacaaatatctcaagcggtggctgctttcattcagctccccaagggaatcgattttgatgctattgataatcagccggtagatcttgcctttgccatgctggtaccggaggatgctacggatgagcatttacagttactggccaaattggctcagatgttcgatgacaaaggcttctgcacggcgcta…	MFPDGYLQEERIGCSVEAASKKRVLEQLGQRLAESAPGLNQDLVFDALLERERLGSTGLGKGIALPHARMSQISQAVAAFIQLPKGIDFDAIDNQPVDLAFAMLVPEDATDEHLQLLAKLAQMFDDKGFCTALREAKTANELFLLIQQREAVISA	468		189	179	834	425		2.38865	2.02383	2.48012	2.14409	2.25917	0.21151		0.0617849	0.0139367	0.0371587	0.025653	0.0346333	0.0204335
394	contig_14	Ribosome hibernation promoting factor Hpf	atgcaaataagcgtgaccggtcatcatgtggatgtaacagatgccttgaagagctatgttgataataagttcgagcgcctagagcgccacttcgataatgtgattaacgtacacgttatcttgagtgtggagaaaatgaggcaaaaggcagaagccacaatgcaagtgaacggtgcgagtgttttcgccgattctgtacaggaagatatgtatgcagccatcgatgtacttactgataggctggacagacaagtgctcaaacacaaggagaagatgcaaagtcaccgcgctggcagcggtgtgaagtacgcagcaactgagtaa	MQISVTGHHVDVTDALKSYVDNKFERLERHFDNVINVHVILSVEKMRQKAEATMQVNGASVFADSVQEDMYAAIDVLTDRLDRQVLKHKEKMQSHRAGSGVKYAATE	324		2005	1090	2759	2214		3.57234	2.96445	3.15827	3.01787	3.17823	0.275162		0.149169	0.0403774	0.0538281	0.0371609	0.0701339	0.0531825
395	contig_14	RNA polymerase sigma-54 factor RpoN	atgaagcaggcgctgcaactccgactcggacaacatctcacaatgacaccacagctgcagcaggctatacgcctgttacaactgtcggcgctcgacctcagtcaggaggtgcaagaggtgttggagaccaaccccatgctggagggtgaggaagactatgggcaaaatggagctgggcccgatggtgagtctcacgaggccgcattgtcgcaacaaccggccaaggatgatgcaaagaccaacgatatcaacaatgaacgtgagatccagacagataccccacaagtcacagaagatttgccggtagacagcgaatggaccgatgtctatgacagctatttacccagttccagttccagttccagtggcagtggagaagcggctgacagtgatttcctg…	MKQALQLRLGQHLTMTPQLQQAIRLLQLSALDLSQEVQEVLETNPMLEGEEDYGQNGAGPDGESHEAALSQQPAKDDAKTNDINNEREIQTDTPQVTEDLPVDSEWTDVYDSYLPSSSSSSSGSGEAADSDFLVQSSSAATLHDHLIWQMNLTPFSPQDIFIATNLIDSINEDGYYTGDLDEVLQSLDDEEATLEDIKAVLHRIQAFDPPGVGAQGPQDCLLIQLRQLPETTPYQAQAIRLCRDHFNLLTAQDQNQIMRRMKIDKQVLTAVMQLIRTLNPHPGTVIASSEPEYVVPDVFVSKRNSRWVVELNGEVTPKLRVNNDYASLIRRADQSEDNTFLKNHLQEARWFIKSLMSRNETILRVASKIVEYQRGYFEHGEEAMKPLVLRDIAEALEMH…	1500		1991	1271	4543	3222		2.90418	2.36702	2.70986	2.51618	2.62431	0.233478		0	0	0	0	0	0
396	contig_14	Lipopolysaccharide ABC transporter, ATP-binding protein LptB	atgagtcagctgcaagtcgaggcgctacaaaagcagtatcgtaagcgtaaggtggtggacggtgtctcgcttgtggtcaacagtggtgaagtggttgggttgctgggaccgaatggtgcagggaagacaaccagcttttatatgatcgtgggactgatccaggcagataagggtaagatttttcttgatggggaagagttgactgacctggcaatgcataagcgagcccgtatcggaatcggttatctggctcaagagccatcgatttttcgtcgactgagtgtagaacagaacatcctggcgattttggagacacgcgcagacctggatggcagtagccgccatgagcggtgcgatcagcttttagcagaattcggcatcgatcacttacgtgaaagt…	MSQLQVEALQKQYRKRKVVDGVSLVVNSGEVVGLLGPNGAGKTTSFYMIVGLIQADKGKIFLDGEELTDLAMHKRARIGIGYLAQEPSIFRRLSVEQNILAILETRADLDGSSRHERCDQLLAEFGIDHLRESQAMSLSGGERRRLEIARALSIQPRFVLLDEPFAGVDPIAVIDIKKIIQHLKALQIGVLITDHNVRETLDICDRAYIINSGKVLAEGSTNEILQNSEVRSVYLGEDFSM	726		21	160	123	311		1.26613	1.78742	1.47164	1.82125	1.58661	0.265396		0	0	0	0	0	0
397	contig_14	hypothetical protein	atgattttaattagacctgaattcgtgagttcatcagggcacatcgcacaagctcttaatccgtctagctatataaataatctcaccagacctaagggtatggctgcaattttttattacgctaaccgaatcaatatcttgcacgctgcacgccttctgaacccacggattcaggttagaaaaatcattggattagttacagtatttttactctatttcgggtcttgccaggtatttgcactaagcggtgatagtgatcagcccatgcatttggaggctgatagtctgtcagtcgatgaggctacgggagtgattctctacgaagggaatgtggagatatctcagggtagcctgaagttgtgggccgatcgactgtgggtttttcgccgtcaaggcaag…	MILIRPEFVSSSGHIAQALNPSSYINNLTRPKGMAAIFYYANRINILHAARLLNPRIQVRKIIGLVTVFLLYFGSCQVFALSGDSDQPMHLEADSLSVDEATGVILYEGNVEISQGSLKLWADRLWVFRRQGKTEKLVSEGMPTHFRQLMDDSEEEVRGEARRMELYVDRDELLLIDEALLEQGSNQFRNDRIIYNRTKAMVKAGTSAQGKQRVQVVIEPNQKPAP	681		122	399	463	503		2.03787	2.20762	2.06396	2.05508	2.09113	0.0784111		0	0	0	0.00439847	0.00109962	0.00219923
398	contig_14	hypothetical protein	ttgaagcctcgactgcttggtctcttactcatacttgcagcactgctgagtttaagctggtggatgaatgaattgacgcacttccctgaaaccaggccacagagtgccgaacagtttcccgactcctacgctgaaggcctggtagtgcgaacttatagtgaaaaagggacattgaagcagaaattagtgtcaactaggatgcaacactaccaacaaactggagtgacagagttgcagcaaccggtcctgtggcaattcaatgaacaaacccagccttggaagatgcaggcggaggaggggttggtgaagcgtcgtgaagagacaatttttctacctggcaaggtggtcatagaccgttcgggcgatgaaagcttagcaccctaccatatcctcacccag…	MKPRLLGLLLILAALLSLSWWMNELTHFPETRPQSAEQFPDSYAEGLVVRTYSEKGTLKQKLVSTRMQHYQQTGVTELQQPVLWQFNEQTQPWKMQAEEGLVKRREETIFLPGKVVIDRSGDESLAPYHILTQDLTLQFKDSFASTEQPVRIESGSQWVTAVGMEAWLKQPMRLKLLHQVRGYYDFN	564		116	235	337	315		2.09732	2.06068	2.00839	1.93493	2.02533	0.070456		0	0	0	0	0	0
399	contig_14	3-deoxy-D-manno-octulosonate 8-phosphate phosphatase (EC 3.1.3.45)	atgcaggatattcataccaaagccagtggggtcaaactggttatcttcgatgtagacggtgtactgaccgatggcagtctctatctgggggatgacggccaggagtataaggccttcaactcccgggatggccatggcatgaagatgctgcagaaatcgggtgtggttatcggtatcattaccggccgtacctcggaagtggtacgtatccgcatggaaggactggggattgaacacgtctatcagggcaaacatgacaagcttccagcctatcaggagctgcgtgacaagttgggcctgatagatggtcaggtcgcctatgtgggcgatgatgtggtggatctgcctattatgcggcgggtcggtttagccattgcagtcaacgatgcccatcctttt…	MQDIHTKASGVKLVIFDVDGVLTDGSLYLGDDGQEYKAFNSRDGHGMKMLQKSGVVIGIITGRTSEVVRIRMEGLGIEHVYQGKHDKLPAYQELRDKLGLIDGQVAYVGDDVVDLPIMRRVGLAIAVNDAHPFVLHHAHWQTPHAGGRGAGRDVCEMVLEAQGKLQAELDGYL	522		208	470	1328	686		2.38285	2.39328	2.63429	2.30364	2.42852	0.142905		0	0	0	0	0	0
400	contig_14	D-arabinose-5-phosphate isomerase (EC 5.3.1.13)	atgacaaaacccattaactctcctaaagaagagatgacccagatgattgaattgggtagggctgtgattgagactgaggcagatgcagtcaccgcgctcattccgcgtctggatcgagaattcacccaagcctgtagttatctgctccactgtaagggacgtattgttgtgatcggtatgggtaagtcgggtcatatcggcaataagatcgcagcaaccctggcaagtaccggtagccctgccttttttgtccatccaggcgaggccagtcatggtgatctcggcatgattacctgccaggatgtagtacttgcgctatctaattccggagagaccggagagttgctgattatcttgccgctgctaaaacgtttgggtgtgccactgatcgccatgacc…	MTKPINSPKEEMTQMIELGRAVIETEADAVTALIPRLDREFTQACSYLLHCKGRIVVIGMGKSGHIGNKIAATLASTGSPAFFVHPGEASHGDLGMITCQDVVLALSNSGETGELLIILPLLKRLGVPLIAMTGKPHSTLARESEVHIDVSVEKEACPLGLAPTSSTTATLVMGDAMAVALLQARGFTAKDFALSHPGGSLGRRLLLHVSDIMHVGKALPSIDLNATLHEALEVMSVKGLGMTAIVDRAGVVAGVYTDGDLRRTLNKPIDIHQVKVSEVMTSNCLTVQPEMLAAEALQMMDEKKINGLLVVDHKQQLIGAFNMHDLLRAGVM	999		276	397	818	625		2.2246	2.0403	2.14407	1.98367	2.09816	0.107318		0	0	0	0	0	0
401	contig_14	Inner membrane protein YrbG, predicted calcium/sodium:proton antiporter	atgcttctctttagtattgcaatattagccggtcttatcatcctggtttggagtgcggaccgtttcattagtggtgcagcagccctggctgataatctgggtgtctcccccatgctgattgggctcactgtcgtcggtcttggtacctcggcaccggaagtgttggtttccaccatggcggcgatgagcggtaatcccgggttggcaattggcaatgccattggctcgaatatcgccaatatcggattaattctcggatttacggccctgatcattcctctctcagtacattcaagcgtgttgaaaagggagtatccaatactacttgcagtcacacttctctgtctgctgctgatgtgggatggggaactgaaccagtttgatggtgcagttttggct…	MLLFSIAILAGLIILVWSADRFISGAAALADNLGVSPMLIGLTVVGLGTSAPEVLVSTMAAMSGNPGLAIGNAIGSNIANIGLILGFTALIIPLSVHSSVLKREYPILLAVTLLCLLLMWDGELNQFDGAVLAITLVGVLGWMIYTAKTGAADPIAGEFDAEIPHDIPTRKAIILLLVGLAFLLLSSRLLVWGATNVAIALGVSDVIIGLTIVAIGTSLPELAASITSAMKGEDDLAIGNVIGSNLYNMLAVLSIPGLVAPGPYAPEVLTRDLPVMLGLTLFLFFMGYGFGKPGRINRLEGAILLLAFVGYQSFLFFTLVNT	969		54	171	220	223		1.53945	1.69267	1.59503	1.55702	1.59604	0.0684678		0	0	0	0	0	0
402	contig_14	LSU ribosomal protein L13p (L13Ae)	atgactactgtaagcgcaaagccggctgaggttcgccgcaattggtatctcgtggacgcaacagacaagaccctgggtcgtctgtccaccgaaattgcacgacacctgcgcggcaagcataaaccggaatatacccctcacgtggataccggcgattatatcgtcgtggtcaatgctgagaaggttcgtgtaaccggtaacaaactgaccgacaagatgtaccaccatcacacaggttacatcggcaacatgaagtccatcagtctggacaaactgttaatgaacacaccagagcgtgctatcgaacatgcagtcaagggcatgatgccgaaaaactcacttggccgcgccatgtttaagaaactgcgtgtctttgccggttccgaacatacccatcag…	MTTVSAKPAEVRRNWYLVDATDKTLGRLSTEIARHLRGKHKPEYTPHVDTGDYIVVVNAEKVRVTGNKLTDKMYHHHTGYIGNMKSISLDKLLMNTPERAIEHAVKGMMPKNSLGRAMFKKLRVFAGSEHTHQAQQPQPLEI	429		648	2427	1559	3153		2.96025	3.18999	2.78885	3.04948	2.99714	0.168002		0.0337207	0.0228189	0.0338005	0.0420023	0.0330856	0.00787032
403	contig_14	SSU ribosomal protein S9p (S16e)	atggcagatatgcacatcacgaccggacgccgtaaaagttccactgcacgtgtcttcctgaccaccggcagcggaaacatcatcgtcaacaatcgcccactcgacgagtactttggccgcgagacagcccgcatggtgattcgtcagcctctggatgcgactgagaccggcagcaaagtcgatatcaaagtcacggtatgcggtggtggcaccacaggacaggcaggcgccatacgtcacggcatctcccgcgcactcgacgcctatgatgagtctttacacggaaccctgcgtaaagcaggcttcctgacccgcgatgcgcgtgctgtcgagcgtaagaaagtgggtctgcacaaggcccgcaagcgtcctcagttctctaaacgttaa	MADMHITTGRRKSSTARVFLTTGSGNIIVNNRPLDEYFGRETARMVIRQPLDATETGSKVDIKVTVCGGGTTGQAGAIRHGISRALDAYDESLHGTLRKAGFLTRDARAVERKKVGLHKARKRPQFSKR	390		147	873	623	1350		2.35882	2.78775	2.43279	2.72291	2.57557	0.211425		0.185594	0.100474	0.260447	0.130999	0.169379	0.0701837
404	contig_14	Glyoxalase/bleomycin resistance protein/dioxygenase	atgcgccatgtggccctcaatgtcagggatcttgccgccagtgaacacttctacgtcaccctgatagggatgcagatcgagtggcgacccgatccgaacaacctctatctcacctcgggaccggacaatcttgcgctgcacaaggcgactggcaacagcctcgatgaggccgcccagcgcctcgaccatatcggtttttttctcaccaagcctgaggcggtggatgcctggtacacctacctattggcagaaggggtgaggatgcgaaatgcgccgagctcccatcgggatggggctagaagtttctactgtttcgatccagacgggaccactgtacagatcatctaccatccgcctgtagcaacccatgaggcgaatcgttga	MRHVALNVRDLAASEHFYVTLIGMQIEWRPDPNNLYLTSGPDNLALHKATGNSLDEAAQRLDHIGFFLTKPEAVDAWYTYLLAEGVRMRNAPSSHRDGARSFYCFDPDGTTVQIIYHPPVATHEANR	384		7	11	89	26		1.07921	0.946312	1.60377	1.05365	1.17074	0.294374		0	0	0	0	0	0
405	contig_14	hypothetical protein	atgagcagtgaagccgccacctttgatgaactgatagccgagtactaccgggtctggttccgcttccatccggtggctgcagtgtatgcctcggtatcgggctatgaagggcttctgactgctgacggggatgatgacatgggcgccctgggaagcctgatcagtagcttgctggtcagtctcaaggagcttgactacgatgcactggatgccgatcgacaactcgacctgcagctgatctacggtgcggcactggtcgaacatcgtatgctgctcgaacacgactggcgccaccgagacccggccagatatctcccgttgcacctgctccaggaactggttgtacgtcagtctgagaggttgtgtgaggccttaatgggcgtattggagaagaccccc…	MSSEAATFDELIAEYYRVWFRFHPVAAVYASVSGYEGLLTADGDDDMGALGSLISSLLVSLKELDYDALDADRQLDLQLIYGAALVEHRMLLEHDWRHRDPARYLPLHLLQELVVRQSERLCEALMGVLEKTPNYLRDARGRLAELPGLVSTLWLADALETAEKGVPWLKRLGRDLPQTHECCADKGRLQALSSQAAESVEDFKQILIKELAPAATGTADCGKAILNWLLRHRDQLELSADDALVYARKRLHKTYQTMEQQGLTLQTVKQSGGKPLSGDSRLQAYHEEANTLRSFLQQHRLLPDSEQPLEFRITDSCFRQPDCGSYLRSEQGGVFLIPHDQQVGGGETRSAIRMRNLYSSWAGRHYLAWAGGVSAHSLVRQINPSAAFKRGWAHYMSRI…	1599		78	422	636	782		1.48341	1.86453	1.83378	1.87797	1.76492	0.188583		0.00300021	0	0	0	0.000750052	0.0015001
406	contig_14	Protein YhfA	atgaaggcacgggtcgtttgggtggaggcaaccaccatgatgggggagtctggcagtggccacgcagtggtgatggatgggccgccagagcatggaggacgaaatctgggggtcaggccaatggagatgttattgctgggtatgggcgggtgcgctgaattcgatgtgctggccatattaaagaagtctcgtcaacaggtgaccggttgtgtggtggagctggaggcacagcgggctgagcaggatccaaagatatttacccgtattcatgcccattttatcgtcaccggaaagacattaagtgaaaagcatgtagcccgtgccatcacactgagtgcggaaaaatactgttccgcctccctgatgcttggtaagagcgccgagatcacccacgactac…	MKARVVWVEATTMMGESGSGHAVVMDGPPEHGGRNLGVRPMEMLLLGMGGCAEFDVLAILKKSRQQVTGCVVELEAQRAEQDPKIFTRIHAHFIVTGKTLSEKHVARAITLSAEKYCSASLMLGKSAEITHDYEIRDEQ	420		20	92	8	183		1.4733	1.78482	0.625116	1.82852	1.42794	0.558095		0	0	0	0	0	0
407	contig_14	Cyclic AMP receptor protein	atgacgatcataaaaccgccaccacaggatcctgagtatcttcagcgattcctctccttttgtcaccgtcggcgttatcccaagaacaccgagattatccatatcggtgacccggcagacatcctgtattacatcacggaaggctcggtagctgtctacatcaaagatgaagacggtcgtgagattattctcacctacctcaacaaggggcagttcgtaggtgaaatgggcctattcatacccgaaccaaaacgcagtgtcatggtacgcacccgcgcatcctgccagattgcagagatcagctatcaacggctggaacagctctttacccatgacctcaaggagtacaccaaggatatcctctatgccttgggtgctcagctctcccagcgcctatca…	MTIIKPPPQDPEYLQRFLSFCHRRRYPKNTEIIHIGDPADILYYITEGSVAVYIKDEDGREIILTYLNKGQFVGEMGLFIPEPKRSVMVRTRASCQIAEISYQRLEQLFTHDLKEYTKDILYALGAQLSQRLSQTSDKVGHLAFFDVTGRIARTLLDLCKEPDAMTHPDGMQIRITRQEIGRIVGCSREMAGRVLKNLEEQGLISVKGKTIVVFGTR	654		427	479	3434	1638		2.59661	2.30402	2.94847	2.58269	2.60795	0.264005		0.0220661	0.0099548	0.00884732	0.0320662	0.0182336	0.010995
408	contig_14	DNA-3-methyladenine glycosylase (EC 3.2.2.20)	atgagtggtgatccctgtccctggtgcctgggacatgatgagtatgtcaaatatcatgatcaggagtggggcgtcccctcttatgacccgcaacacctgttcgagatgcttatcctggaaggtgcccaggccggtctctcctggctgaccatcctgcgaaagcgagaagggtatcgaaaagcctttgacaattttgatgctgaacgcattgccggctatggggagcgtgaggttttacgcctgctggccgatgccggcatagtacgcaaccgactcaaagtggcttcagcgatagggaacgctcaggcctttctgggactggaggcgggtgaaggattttcacagctgctctggtcgtttgtcgatgccaagcctatccaaaaccaatggcacaccctg…	MSGDPCPWCLGHDEYVKYHDQEWGVPSYDPQHLFEMLILEGAQAGLSWLTILRKREGYRKAFDNFDAERIAGYGEREVLRLLADAGIVRNRLKVASAIGNAQAFLGLEAGEGFSQLLWSFVDAKPIQNQWHTLQQVPATTAGSDAMSRELKRRGFRFVGSTICYAFMQSVGMVNDHLLSCPRYPEVASLAMKGKS	588		71	237	514	564		1.86846	2.04639	2.17227	2.16769	2.0637	0.142618		0	0	0	0	0	0
409	contig_14	Lactoylglutathione lyase (EC 4.4.1.5)	atgcagccaagaatcaatctgattacactcggtgtgggagatctatcgaaatccctggccttctatgaggcgctaggtctatcgcgttatccctttgacagtgacatggttgcctttttcgaattacagggtagttggctcgcactctatccccgtgaggcccttgccggtgatgcaggtgtctctgctgcaggttcgggatttagtgcatttaccctggcccacaatgtcacaagtcgagaggcagtggagcagaccatggaagaggccctggctgccggtgcatggcaagtaaaaccggctcaagagaccttctggggcggttattcaggatattttgctgatcctgacggttttctttgggaggttgcctatgtgccgcaattttggataggtccg…	MQPRINLITLGVGDLSKSLAFYEALGLSRYPFDSDMVAFFELQGSWLALYPREALAGDAGVSAAGSGFSAFTLAHNVTSREAVEQTMEEALAAGAWQVKPAQETFWGGYSGYFADPDGFLWEVAYVPQFWIGPKEEETI	420		47	193	235	214		1.83589	2.10285	1.98015	1.89555	1.95361	0.115765		0	0	0	0	0	0
410	contig_14	hypothetical protein	gtgagtcagctttctattctcgagcccgatcaagagagtgatctaaccactgaaatccatagcgagatcaagtctgtctttggtctgagacacaacctgatgacacttcatagcacgagtcccaagggacaggaaggtatctga	MSQLSILEPDQESDLTTEIHSEIKSVFGLRHNLMTLHSTSPKGQEGI	144		31	73	33	112		2.11699	2.14518	1.59898	2.07733	1.98462	0.258593		0	0	0	0	0	0
411	contig_14	hypothetical protein	atgcctactgatcttacccaactcaacatcgagcagattgctgaacttaatcccgattggatcgttacatatctaaagcggccggtgagcggcagctaccgcaatgtcacacccgctggctatggctcaatcctcgaattacgcgttgatgtagataagcatcgtccccaggagcgtctgagtggcgacctttatacccactttacgttctgcggtataccgatcacctattataccggttccttcgttgtggaagctgttaccgaggcaggagacagttctgccctggtactttcaggtccgattatctactatgccgatccgggcaacaatgcagataccatcgaggtgcgcattccccgtgtcggctactttgcctcaccggcagcagcctgtgtc…	MPTDLTQLNIEQIAELNPDWIVTYLKRPVSGSYRNVTPAGYGSILELRVDVDKHRPQERLSGDLYTHFTFCGIPITYYTGSFVVEAVTEAGDSSALVLSGPIIYYADPGNNADTIEVRIPRVGYFASPAAACVSWLSNGNLVQSYVCPKISEYFRTATLEVDRFQGTVFPPTLDPDIDPSPSGLPSSVDIRDTFLRSGIDLTVIHDDLLNDADSNDAEENWSEAELHDLMEARFDRFSNTLQWNLYSVIVPKFGDPGYNSGYYGTMFDWGGWQAGDTFLRQGSAIVEDAIRGREVDSLYDTSDKKDRLILQTLIHEIGHAFNLPHSWSRSVNPDSGSESFMNYPWGYTDNGGGETNFWSNFRWEFDDPELIWMRHADRNDVIFGGRDWIGNNLSADLKP…	2112		143	477	581	999		1.6218	1.79789	1.67648	1.86368	1.73996	0.110533		0	0	0	0	0	0
412	contig_14	hypothetical protein	gtggagaagaaaaggaagtacttaaaaaaagaaaaatcagtggccaccaaaaaagcgctggatgacaaaccagacaaagaagtcattcccccgccacccttgtataacccacattcggccaagcgcctatccttgatgttgggcatcacagccaaccatcttggtctttcccgcagctatgcccgtacagttcatgacagactgttttttcccttgcgtctgcttactctcctgcgtaaggaagccgatgcggttttacgctatgaaccaacagcgcctgatcgctttatcgagggacttcgcacattacggaagcaccttccagcaccctctgcctccctggcaaatatggataaggtggtcagaacaaagcgaagcagtcgtgggagatatccatcg…	MEKKRKYLKKEKSVATKKALDDKPDKEVIPPPPLYNPHSAKRLSLMLGITANHLGLSRSYARTVHDRLFFPLRLLTLLRKEADAVLRYEPTAPDRFIEGLRTLRKHLPAPSASLANMDKVVRTKRSSRGRYPSAQLVTFEAIAPLYQAAFLASGGNTEIMHEAFGHIASLSHAEQTLESLHRTLGSGGQAALSDQFAWGVAAGKGPFCGGSSHGRGPEIDPSGGPWGGGPEGDPWGGGPEGDPWGGEPEGDPWGGLPGGWIEPDDPEACDEPAWPILPGDDNSLRLGCEGLLINIFNSEAPSLKVFGRLRAWADNIESIVLEGSCHGDWMVIQGQGFGDPQPDNIALIAHTVNGCRELKVDPSDWSSTEIRVQMPNELISGAVGFYDKLATNAFNSWVG…	2070		150	211	793	422		1.6506	1.46071	1.81772	1.50593	1.60874	0.16115		0	0	0	0	0	0
413	contig_14	hypothetical protein	atggctccaggaatcagcaacccacccaccaatcaagagtgtcgtgacctgatcgaggaatcactacaacagatacccacaaccgctgaatccatctcccgccatgatagctattccatccgtatctctctggatcgtaccatcatcgaaacgccattcggtgaattctcccgctctctcggctatgacatttttggcaacagccatcttgaatggattcgactcatccgcatctgcgcttttatcgacatcaccggtcttctttgccctgaggatgatgatgcctactgggccattattgtcccgacagacggtggctggggacgggctcatattggtggattggaatacctgaccccctaccggccaatcacagctgcccacgaactggcccactgt…	MAPGISNPPTNQECRDLIEESLQQIPTTAESISRHDSYSIRISLDRTIIETPFGEFSRSLGYDIFGNSHLEWIRLIRICAFIDITGLLCPEDDDAYWAIIVPTDGGWGRAHIGGLEYLTPYRPITAAHELAHCLNQQHLAVQCPNGSEAPGGTDPIDFENNGMVTGIPFDNLNNSALNGTIFDLMTYCRRRWVSAQRWQQMFDFVGPP	627		8	27	0	27		0.939511	1.10657	0	0.878534	0.731155	0.496877		0	0	0	0	0	0
414	contig_14	hypothetical protein	atgatcgaaaaaaaactgagtaccggatctgaatggctgatcattgaaggcttgataggccctggtggaaaattctccctattgagcagtcgcagccagcaacgagtatcagcgcataagccaaagggtgctaagaaaaccagtgagtacagtctgctccttctcgatgaagagggtgagacactgatgcgtgatcaccctatgatacgtaccccagtggtttgtcatgagtttgagccagaccacaaagtgctggtaggcaggctccctcttctcccgggtgcggcaattgtcgtgatacttcgacaggagcgtgagatctaccgctgcctggtcggtaaaagtcctgatatcaaggtgaaatggccaaagggtcgattgcaaaggggaaagtcatac…	MIEKKLSTGSEWLIIEGLIGPGGKFSLLSSRSQQRVSAHKPKGAKKTSEYSLLLLDEEGETLMRDHPMIRTPVVCHEFEPDHKVLVGRLPLLPGAAIVVILRQEREIYRCLVGKSPDIKVKWPKGRLQRGKSYHLSLTLSKPDKGDDALLTLAIHWGAKHYRVVAISEVSESLTFDPKDLPGGKACRLSVTYQVGFRSMTVVSPSFSLAPLKPHLRMLKPREETTLIAGAPVSLVAEVDDPQGDRRLPAALRWSVDGKCVGKSPQALISGLPEGEYRLQLSIDGMKQPVIKRTLKVHQAPKI	909		63	98	196	248		1.6317	1.48424	1.57321	1.62903	1.57955	0.069023		0	0	0	0	0	0
415	contig_14	Transcriptional regulator, YafY family	atgcgtcgggccgaccgccttttccgtatcactcaagaactggaaactgaacgctatctgactgcccggacactcgcgcaaagactggaggtctcgcaacgcacaatttatcgagacatcgatgatttgtcggcctcgggcgtgcccatagaagcgatggcgggggccgggtatcgtctctgcaagggttttcgtctgcctccgttgatgttcgacgatgaggagctgacagcactactgttcggtatgcgcatggttcaaggctggtcagatcgggagcttgctgcagcagcgagtcgggctttgcgtaaggtagaggcggtactaccggaacggttaaaacccgtgcttgatcgggaagccttgatggtgcccgactatcacgtgccagatgaggtg…	MRRADRLFRITQELETERYLTARTLAQRLEVSQRTIYRDIDDLSASGVPIEAMAGAGYRLCKGFRLPPLMFDDEELTALLFGMRMVQGWSDRELAAAASRALRKVEAVLPERLKPVLDREALMVPDYHVPDEVREHVASLRKAITEQRKVRIAYRRVDGVSSERVLWPLGLFYWGQKWTLGAWCELRGAFRHFRLDRIESLVMTGSRYESVAGRTLHNFLVDVGADSA	687		55	139	694	198		1.69296	1.75093	2.2347	1.65231	1.83272	0.27102		0	0	0	0	0	0
416	contig_14	Indole-3-glycerol phosphate synthase (EC 4.1.1.48)	atgacggatacccccgatatcctgctcaagatcacccgccgtaaacgggaagagattgctgaaagggaagctctgcaacccgttgagaatctgaaaacattactggctgaggcttctaccccacgaggttttaccacggctattgctcagaaaatggcggcaggagaggccggtgtgattgctgaaattaaaaaagcctcacccagcaaaggcgttctgagggaggattttcgtcctgccgaaatcgcacagagttacgctgaagggggtgctgcctgtctctctgtattgaccgatatcgacttctttcaggggcatgatcgttatctgcagcaggcgcgggaagcctgtaatttgccggtgatccgtaaagatttcattatcgatccctatcaggtc…	MTDTPDILLKITRRKREEIAEREALQPVENLKTLLAEASTPRGFTTAIAQKMAAGEAGVIAEIKKASPSKGVLREDFRPAEIAQSYAEGGAACLSVLTDIDFFQGHDRYLQQAREACNLPVIRKDFIIDPYQVYEARAIGADCILLIAACLDDRQLSALNDLAHQLGMDVLIEVHDADELDRALRVNNRLIGINNRNLRTFDVSLDTTLELLSKIPDERIVVTESGILAPEDVTLMREHQVNAFLVGEAFMRADEPGAKLAQLFA	798		84	193	649	257		1.80972	1.82717	2.14115	1.69951	1.86939	0.189784		0	0	0	0	0	0
417	contig_14	Anthranilate phosphoribosyltransferase (EC 2.4.2.18)	gtggaaatgcagcaagccatcaataaagtactggcccgtcaggatctcacggctgatgagatgacaggcgtcatgcgcaatatcatgaccggctgtgccacatcggcacagattggtggatttcttgtcggcctgcgcatgaaggaggagaccgtcagtgaaattaccgcagctgcttcggtgatgcgtgagctggcatccggggtctctatttccggattgtcgcatacggtcgatattgtcggtacaggtggcgactcatcggcaacattcaatgtctcgacagccagtatgttcgtcgctgctgcagccggctgtcatgttgcaaaacacggcaatcgttctgtctcttccaagtcgggtagtgccgatgcgctggaggcggctggtgtgagactc…	MEMQQAINKVLARQDLTADEMTGVMRNIMTGCATSAQIGGFLVGLRMKEETVSEITAAASVMRELASGVSISGLSHTVDIVGTGGDSSATFNVSTASMFVAAAAGCHVAKHGNRSVSSKSGSADALEAAGVRLDLSPDQVEQCVREMGVGFMFAPGHHSAMKHAIGPRKEMGVRTIFNILGPLTNPAGVPNQLLGVFSSDLLEPLAEVLQRLGSRHVMVVHSRDGLDEISIGDVTDVAELKEGRIRRFTLQPEDFGLKRNSLDTIRVKDAAESLAMIRGVLEDNPGPARDIVVLNAGAAIYTAGLATDLKQGLEKADQAIASGEARNRLDRLVVLSQSFD	1023		179	536	1522	706		2.02773	2.1594	2.40202	2.02586	2.15375	0.176924		0.0469444	0.0412978	0.0282333	0.0321606	0.037159	0.0085154
418	contig_14	Anthranilate synthase, amidotransferase component (EC 4.1.3.27) @ Para-aminobenzoate synthase, amidotransferase component (EC 2.6.1.85)	atgctgttgatgatcgataattacgactcctttacctacaatctggtgcagtatcttggtgaattgggtgttgaggtcaaggtcgtgcgcaatgatgagatcggagtggccgatatcgaagccatacagcccgaccatatcgttatctctcccggaccctgcacacctaacgaagccggcatttcggtggaaaccatccgcgcctatgccggacggattcccattctcggggtctgtttgggacaccagtccatcggtcaggcatttggcggccagatcgtccatgcacgggaagtgatgcatggcaagacttcacctatccaccacgctgacacaggcgtcttcagcggactggaaaaccccttccaggccacccgttatcactccttggtgatcgag…	MLLMIDNYDSFTYNLVQYLGELGVEVKVVRNDEIGVADIEAIQPDHIVISPGPCTPNEAGISVETIRAYAGRIPILGVCLGHQSIGQAFGGQIVHAREVMHGKTSPIHHADTGVFSGLENPFQATRYHSLVIEKETLPDCLEITAWTVLQDGMDEIMGVRHKALAIEGVQFHPESILTRHGHDLLRNFVEGV	579		125	156	1225	260		2.11821	1.87339	2.55443	1.84142	2.09686	0.329146		0.00831308	0	0	0	0.00207827	0.00415654
419	contig_14	Anthranilate synthase, aminase component (EC 4.1.3.27)	atgaccccccaagcattcgctgccctggcgcaacagggctacaatcgcatccctgtagtttgtgaagtcctggccgatctcgaaaccccccttagcgtctacatgaagctggcgcatggtccctattcctatctatttgaatctgtacaaggtggggagaaatggggacgctactcgatcattggtctaccctgtcgtacacaggtgcatgtcaaagggcttcaggtcgaagtagtgaccgatggtgaggttatcgaatcccatcaggtgaacgacccgctggcttggatagagcgctttcagcagcgctacaaggcggctgaggtggatggtctgccacgtttcaatgggggtttagtcggttatttcggttatgacatcattcgatacattgagccg…	MTPQAFAALAQQGYNRIPVVCEVLADLETPLSVYMKLAHGPYSYLFESVQGGEKWGRYSIIGLPCRTQVHVKGLQVEVVTDGEVIESHQVNDPLAWIERFQQRYKAAEVDGLPRFNGGLVGYFGYDIIRYIEPKLADCPNPDLLGTPDILLMVSDEVVVFDNLSGRMYVIIHVDPTRGGTLAYAEQRIREQILAMRQPVPRDACDNERQISESDFVSGFTEQGYKQAVERIKQYILEGDCMQVVVSQRLSIPFQAPPLDLYRALRGLNPSPYMYYLNLEDFHIVGSSPEILTRLEDGVVTVRPIAGTRRRGHNEEEDRTLEAELLADPKELAEHLMLIDLGRNDTGRVAKIGSVELTDKMIVERYSHVMHIVSNVTGELREGMSAIDVLRATFPAGTVS…	1497		68	315	985	685		1.45351	1.76766	2.04986	1.84948	1.78013	0.247926		0.0160252	0	0.00385516	0.00199609	0.00546911	0.00721131
420	contig_14	Phosphoglycolate phosphatase (EC 3.1.3.18)	atgatcaataaacccgaaatgattctcatcgatgtggatggcaccctggttgacagtgtgccagacctggcttactgcgtggatgagatgatgaagcagctgggtcgtgctccccatggtgagaccaaggtacgtgactgggtcggcaatggcgtggaacgcctggtgcgacgcgccctgatcggtcagctggacggtgagcctgaagaggctgactttgaacgcgcctacccgatctttcttgatctctatgcagtgaacaccagtcagcgctcagtgctctatcctggtattcgggaaggattggactatctcaagcagcagggctaccggctgggttgtgtgaccaataaagcagcccagttcaccctgccgctgttacaggatcttggcattcat…	MINKPEMILIDVDGTLVDSVPDLAYCVDEMMKQLGRAPHGETKVRDWVGNGVERLVRRALIGQLDGEPEEADFERAYPIFLDLYAVNTSQRSVLYPGIREGLDYLKQQGYRLGCVTNKAAQFTLPLLQDLGIHDDFEIIIAGDTLAKKKPDPMPLLHAADNMGVDPTAALMVGDSQSDVKAARAAGFQIVCMSYGYNHGEDIRQYNPDVVIDSLTEIRTILESAA	678		116	420	657	487		2.01807	2.23167	2.21674	2.04307	2.12739	0.112424		0	0	0	0	0	0
421	contig_14	Ribulose-phosphate 3-epimerase (EC 5.1.3.1)	atggcccgtcaatccgataagatcgcaccctctatattatcagcggattttgccaagctgggtgaagaggtggataaagtcctcgcctcaggtgccgagatcgttcactttgacgtcatggacaaccattacgtacccaacctaactatcggcccgttggtctgtgaagcgctgcgcaagcatggcgttaccgctgatatcgatgtccatatgatggttaaacctgtggaccgcatcattcccgatttcgccaaagctggggctacctatatcacttttcatccagaggcttccgagcatgtcgaccgtagtttacagctgattcacaacgagggatgcaaggccggtctggtcttcaatccggccacgcccttgtctcatctcgactatgtgctcgac…	MARQSDKIAPSILSADFAKLGEEVDKVLASGAEIVHFDVMDNHYVPNLTIGPLVCEALRKHGVTADIDVHMMVKPVDRIIPDFAKAGATYITFHPEASEHVDRSLQLIHNEGCKAGLVFNPATPLSHLDYVLDKVDMILLMSVNPGFGGQSFIPATMDKLRQCRKLIDDSDLDIRLEIDGGVKVDNIAEIKAAGADTFVAGSGIFGFPEKSDANRYDTIVGKMMAELAKV	693		233	873	922	975		2.30942	2.53864	2.35368	2.33311	2.38371	0.104854		0.124913	0.112706	0.212855	0.155591	0.151516	0.0446954
422	contig_14	hypothetical protein	gtggcctatactgtccggatgcgattaattctgttagtgatcacatgttttgctaccttgattcatgcatccaacctgagtcttgaagcacgaatttctgaaaccatcgatgctgagtccctcgatggtaaagccttgtggctcgatgccggccctattcggtttctagctctcctcaaggagacagcggcagaaaaacgacatggtggcgtcattctccttcatgatgcgggcggccatgctgactggcatgaagtgatcaatcctctcagaattcagcttgcagcacatggctggaatacactgtcgctgcaactacctgtctctaatagcttgccggatcaagcaatgatgaaacagatgattgctgatgcctcaccccgcattcaggcagctatc…	MAYTVRMRLILLVITCFATLIHASNLSLEARISETIDAESLDGKALWLDAGPIRFLALLKETAAEKRHGGVILLHDAGGHADWHEVINPLRIQLAAHGWNTLSLQLPVSNSLPDQAMMKQMIADASPRIQAAIDYFNNQQNKHLTLVGHGLGASMALNHLLKQPETFSAVVMIGLPMTQDNTQDPVQLALSALDIPLLDLYGSQDLTSVVQSAGARRSIARKAERKKYRQDRVAGADHYFTGLQENLLIRVRAWLNGAASGAE	792		52	204	123	293		1.60876	1.85412	1.43518	1.7586	1.66417	0.183034		0.0182066	0	0	0	0.00455165	0.0091033
423	contig_14	hypothetical protein	atgttgacgttgcgttggtttctgctgctggtgcttatccccggattggcatttgcaggggtatttaaacacgtcaaggataatcactggagcgatcagtacgatagccacttccgtaaatacacgaaacactacttcggtcctcatattgactggcactggttcaaggctcagggtatcgccgaatccggactcaaacccaatgcaaaaagcccggttggtgcaaagggtattatgcaaatcctgccaaccacctatgccgagatacaggaagacaatccacacttcacaactatcaatgatcctcgctggaatattgcagcgggtatctattacgacagaatgctctacagaaaatggaaaaagggactcccgacagaagagcgtatggcctttgct…	MLTLRWFLLLVLIPGLAFAGVFKHVKDNHWSDQYDSHFRKYTKHYFGPHIDWHWFKAQGIAESGLKPNAKSPVGAKGIMQILPTTYAEIQEDNPHFTTINDPRWNIAAGIYYDRMLYRKWKKGLPTEERMAFAMASYNAGYGNVLKAYKRAKKHKGEIRNWVQVESHAPGETRHYVRRIKALMGGG	561		16	55	40	118		1.26034	1.44439	1.11549	1.51909	1.33483	0.182221		0	0	0	0	0	0
424	contig_14	hypothetical protein	atgactgatactatcgatccaattattctcaacttcatctatgtcatctttggcggtgcattgacaatcttttttatgtggtttggttgcaaggttttcagtcatatagtgaattttagtattcctgacgagttgcagaaggggaatatcgcagtaggcatcatgattatgggaatctttgtcggtattggcacagccctcgggctggtgatagggcttgggcttaactaa	MTDTIDPIILNFIYVIFGGALTIFFMWFGCKVFSHIVNFSIPDELQKGNIAVGIMIMGIFVGIGTALGLVIGLGLN	231		49	42	157	99		2.11062	1.70538	2.06381	1.82145	1.92531	0.193805		0	0	0	0	0	0
425	contig_14	DnaJ-like protein DjlA	ttgagttggtggggaaaattggtaggtggtgcatttggctatatgctgggtgggccgttgggtgcggtgttgggtgccgctttgggacaccgtttcgataaggggctacaaggcttgcctgaaggccaggtcagttgggggccaggtgctcaggaacgggtccagacagccttcttcactgccaccttctctgtcatggggcatctggcaaaggcggatggtcgtgtctcccccgatgagatcaaacttgccgaagccctgatggcgcagatgtcgctttccagtgagaagcgcaagacagccattcgcctgttcaatgaaggcaaatcagatgactttcccctcgatgaggtggtggaacagtttcgactggagtgtcatcggcgccagaccttaatt…	MSWWGKLVGGAFGYMLGGPLGAVLGAALGHRFDKGLQGLPEGQVSWGPGAQERVQTAFFTATFSVMGHLAKADGRVSPDEIKLAEALMAQMSLSSEKRKTAIRLFNEGKSDDFPLDEVVEQFRLECHRRQTLIQMFLEIQIQAAYADGQMDKAEESLLLHICGLFNVAEFTFRRLERMVRAQTHYAGGGRGDRAPSRTQGLSIEDAYAILNISSNASDKEVKRAYRRLISQHHPDKLVSKGLPEEMMKMAAQKTDEIKKAYERVKEARRMA	816		150	283	786	556		2.04896	1.98175	2.21415	2.02037	2.06631	0.102338		0	0	0	0	0	0
426	contig_14	Integral membrane protein	atggaactggatggcgacctgttctccgctagcgtgctgttttggctggccggtctctatatcgtagtggcactctatgcactgcgcatggcaccttggaagcgtcttacccaaaaggggcaactgcacgtctttctgggttcgattgtggtgttgatcgtgctttggcatatacggggacaattgcagccaggcctctcttttcacctgcttggtgtcacggctatcacattgatgttcggctggtcgatggcgatcattatcgccagtgttgcccttgttgcagtgagcctaaacgcaggttatggatggcaggattatgtggttagctttttaaccgttgccctggtgccgataaccctctcacagatcgctttagtgctcatacgcagctggctg…	MELDGDLFSASVLFWLAGLYIVVALYALRMAPWKRLTQKGQLHVFLGSIVVLIVLWHIRGQLQPGLSFHLLGVTAITLMFGWSMAIIIASVALVAVSLNAGYGWQDYVVSFLTVALVPITLSQIALVLIRSWLPKHFFVYVLGNGFFTAWLVGYVSGYLAMQLLVQSGAYTMAELQVTIIPFFPLMFFPEALINGWIITLMVVFFPAWVYSFSDEQYIHGK	666		403	1097	789	1196		2.56368	2.65479	2.30352	2.43866	2.49016	0.152745		0	0	0	0	0	0
427	contig_14	Tas protein, an NADP(H)-dependent aldo-keto reductase	gtgatataccgtccactcggccaaactgatattgaagtcagcgctctctgtctcggcactatgacctacggcgagcagaacagtgaaaccgaagcccacaaacaactcgatcaagcctttgatgccggtattaatcttatcgacacggcagagatgtatccggttccaccacgtatagaaacccaagggctgactgagcgtcatataggtacatggctggccagccggggtagacgtgatcgggtgatcctcgccaccaaggttgccggtcccggtgagtggttaaactacatcagagacggcaatctacacctcgacaaaagcaatatcgaagcggcgctggagcagagtctgcaacggctacagacagattacattgatatctatcagctgcactgg…	MIYRPLGQTDIEVSALCLGTMTYGEQNSETEAHKQLDQAFDAGINLIDTAEMYPVPPRIETQGLTERHIGTWLASRGRRDRVILATKVAGPGEWLNYIRDGNLHLDKSNIEAALEQSLQRLQTDYIDIYQLHWPDRHTNYFGELGYRPAKEEQTTPILETLQVLSDLIKAGKIRHIGVSNETPWGLMRYLQLAEELDLPRVVSIQNPYNLLNRTFEIGLAEIAHRETCGLLAYSPMAFGVLSGKYLDGQQPAEARLTLFERFNRYTNPETDRAVQRYVALAREHDLNPAQMALAFVTSRPFMTSNIIGATTLAQLDQNIDSIHMTLSVETLQGIEAIHRQQPNPSP	1041		339	431	787	772		2.29561	2.05794	2.10967	2.05682	2.13001	0.113122		0	0	0	0	0	0
428	contig_14	hypothetical protein	atgaactcaccaaaaatccgtattggcggctggtttaaaacggtcaatggcgataatcttgaagtggtggcattcgatgccgatgaaggcaccgtcgaagtccagttttatgatggtactgtcgaagaatatgagctggaggactgggaggcactggaggtaaaacccatcgcaccaccagaagattggtcaggttcctacgacctatcacgggacgactatggggttgatctggaccacccagcgggtgagacaatccctaatccattggaccatttagaggataccgagtag	MNSPKIRIGGWFKTVNGDNLEVVAFDADEGTVEVQFYDGTVEEYELEDWEALEVKPIAPPEDWSGSYDLSRDDYGVDLDHPAGETIPNPLDHLEDTE	294		135	132	377	494		2.44421	2.09284	2.33775	2.40989	2.32117	0.158554		0	0	0	0	0	0
429	contig_14	hypothetical protein	atgaaaacagtctatgatatgggctccagacagatccttgaatatggtctgacaaaagaggccacacagcctgtagcgcctgatgcatacatgcctgagctgcaactgcagctggtaaccccagaatcctgcacagagagagagattccgcccgagctggtcctggcggacctaaccgccttcctcgataaaatgagctga	MKTVYDMGSRQILEYGLTKEATQPVAPDAYMPELQLQLVTPESCTEREIPPELVLADLTAFLDKMS	201		244	542	224	485		2.86545	2.86849	2.27711	2.56655	2.6444	0.282866		0	0	0	0	0	0
430	contig_14	hypothetical protein	ttgcctgagcatcaagttgtatgtgaatttacatccctggcagatccaagcagtcaaggatttacccttgaacataacggggggacgatagagattttcgtcgtacgccgtggggaagctgtatatgcctatcagaatcagtgtccgcatacaggtgtgaacttagagtggctgacagatcaatttcttgatctgagcaacagttatatacagtgtgctacccatggtgcgctgtttcggttggaggacgggttttgtctgcgtggaccctgtgcgggagagtatctagaatctatcgaggtcaagctggaggcggggcaggttgtgattttcctgaatgagtga	MPEHQVVCEFTSLADPSSQGFTLEHNGGTIEIFVVRRGEAVYAYQNQCPHTGVNLEWLTDQFLDLSNSYIQCATHGALFRLEDGFCLRGPCAGEYLESIEVKLEAGQVVIFLNE	345		0	0	0	16		0	0	0	0.906613	0.226653	0.453307		0	0	0	0	0	0
431	contig_14	hypothetical protein	atgcgggtgctggcggttggtgttgcaaccctagatatagtcaataatattgcagcctatccccaggaggatgatgaactgcgcgctttgtcgcaacgttgttgtcgcggtggaaatgctaccaataccctggtggtactaagccagttaggccatcgttgcagttgggccggcatgctgggagatgatccagccagtcaacagatcttactcgatttggagaaccatcaggtagaaacccagtgggtatctgtgcatcctggtggaattacaccaacctcctacattctctccagtctggcgacaggttcgcgcactattgtccactatcgtgatctacctgagtatcaatcagctgccttcgaaaaaatagatctgacgtcctttgactggattcac…	MRVLAVGVATLDIVNNIAAYPQEDDELRALSQRCCRGGNATNTLVVLSQLGHRCSWAGMLGDDPASQQILLDLENHQVETQWVSVHPGGITPTSYILSSLATGSRTIVHYRDLPEYQSAAFEKIDLTSFDWIHFEGRNVVACEAMLNRVRQATQSVTISLEIEKPREDIERLLPFADVVMISRAYATGRGYEDADQLFKGVRPLAGSALLFAAWGEVGGWLQTADGMSVHQPAYQLPVMVDTLGAGDVFNAGVIDGLMAGLEPAEALAAAVRLAGEKCARQGLQIA	861		32	104	90	139		1.36975	1.53207	1.27092	1.40814	1.39522	0.108006		0	0	0	0	0	0
432	contig_14	hypothetical protein	atggccgtgccaaacagtaaaaacgatgatgtccttctcaagaatctggttccgctgaataccctttcagaggagcagctcgggcatctacttagccagattgtggtcgaaaaggccaaaaagggcgactatctctttcgtgaaggggatactgaccaccagaatatctatcttctctctgggactgttgctctgctctccgggcagaaagagatggatctgatcagcagtggcaccccaacggctcgctttgccctggctcatcagctaccgcgcaaacactcggcccaggcgagaactggggtctcctatgtacgcattgatagtcgcatgctcagcgatatgctagcgcgcagccatagcgccagttatgaagtgaacgatcttgaacaaccgagc…	MAVPNSKNDDVLLKNLVPLNTLSEEQLGHLLSQIVVEKAKKGDYLFREGDTDHQNIYLLSGTVALLSGQKEMDLISSGTPTARFALAHQLPRKHSAQARTGVSYVRIDSRMLSDMLARSHSASYEVNDLEQPSSDDWMSLLLQSPVFQQIPPANLQRVMMRMEEIAVSAGDIIINQGEDGDYFYLISKGECRVSRTPEAGHAPVELAKLRAGKGFGEEALISDKQRGSSVVMETDGVLVRLSKKDFIELVKQPLSRSLNFDDATDMIEKGALWLDVRAPEEYEEGHLPGAINLPFFSLRFQASSLTLDRAYVVYGEEVGQSATAAYLLTERGAEVFVVDISWVQIAELVGLRQQEDGHQADNVIDFNRESDDDATSSADASDEQRATLNRLKKELAESH…	4737		603	1619	3492	3036		1.89109	1.97546	2.0988	1.99405	1.98985	0.0853396		0	0	0	0	0	0
433	contig_14	Gamma-glutamyltranspeptidase (EC 2.3.2.2) @ Glutathione hydrolase (EC 3.4.19.13)	gtgaaacccattaaaggcatcgtcgccgccggccatcatgaaaccagcatcgcggcctgcgaaatacttcaggccggaggtaatgctttcgatgctgcggtggctgctatgctcgttgcatgtgtggcagagccggtgcttgcttcactgggaggcggtggatttctaaccgcccaaccagcgaattcacatcccctggtatacgatttttttgcccagacaccccaacagaaaatggccgaggccgagctaggattctatccaatcgaggcagattttggcactgccagtcagactttccatatcggaatgggatcgatagccacccccggattcatacgagggctctatgccatacacaggaatcactgccgactacccctctcgacactgttccaa…	MKPIKGIVAAGHHETSIAACEILQAGGNAFDAAVAAMLVACVAEPVLASLGGGGFLTAQPANSHPLVYDFFAQTPQQKMAEAELGFYPIEADFGTASQTFHIGMGSIATPGFIRGLYAIHRNHCRLPLSTLFQPAIQLARDGVSINPFQHLITTIVAPILRASPEALAINASPQDPKQLIMMGECQKQPVLSNFLDTLLHEGDRLFYGGEAGAQLIMDCREKGGHLRMEDLIDYQVAIRTPLQHTYHNAQLVTNPLPSLGGTLIAFSLGLMASQTVEPTNAGKEKHLRLLARTMRLTQHVRGEKHLSMDRVLNADIGELYRERLRKGGISTRGTTQISIADTKGNLASMTLSNGEGCGYIIPGTGIMMNNMLGEEDLNPSGFHQWPNNHRLASMMAPTL…	1539		92	291	409	878		1.56908	1.72207	1.66181	1.94405	1.72425	0.159469		0	0	0	0	0	0
434	contig_14	hypothetical protein	atgaagaaattatttgtcgcctgcttattcgtattttgtataacggttagcgaagccagggaggttgcaggtgtaacattacctgatcagatcgtacgtgatactgataaggccgaattgatcttgaatggagcgggtgtcagaaagaagttcttttttagtgtctatctcgcctcactctatcttcaacacccgagcagacaagttgaggctgttattgatgtcgaaaaaccagctcgtgtacagatgcagatactctactcaaagatagataaaaagaagttcaccaagggctgggatgatggattcagtgcgaatctttccactgagcagttacaagctgtgcgtcaaaggctcgatcagttcaatgggatgtttgagtctctggtaaaaggggac…	MKKLFVACLFVFCITVSEAREVAGVTLPDQIVRDTDKAELILNGAGVRKKFFFSVYLASLYLQHPSRQVEAVIDVEKPARVQMQILYSKIDKKKFTKGWDDGFSANLSTEQLQAVRQRLDQFNGMFESLVKGDTIELDYIPGDGTHVTIKGEDKGVVSGGDFYQALLMVWLGESPISQNLKQELLGLK	567		148	280	322	654		2.20009	2.13387	1.98653	2.24728	2.14194	0.113569		0	0	0	0	0	0
435	contig_14	hypothetical protein	atggccgtcaaaaagaccgcaaaaaagactgcaaagaaagcagcaaagaagaaggtagttgctaaaaagacaattgcagcacctcgtctaacatccatcacaaccaaacagacaaagacccaaatcatcagtgatattgctgaagatacaggtctgacaagaaaagaggttgcatctgttttcgcctctatgaacaccctgattacacgtcatctacaacgcagaggttcaggtgaaatcactatcccagacagcggcatcaaggtccggcgtataatcaaaccacgcaccaaagcacgtatgggccgcaatccagccactggcgaagccatcaaaattgcagcaaagccagctaaaactgttgttaaagttactgcactgaaagccttaaaagataaa…	MAVKKTAKKTAKKAAKKKVVAKKTIAAPRLTSITTKQTKTQIISDIAEDTGLTRKEVASVFASMNTLITRHLQRRGSGEITIPDSGIKVRRIIKPRTKARMGRNPATGEAIKIAAKPAKTVVKVTALKALKDKIG	408		299	792	772	1426		2.64665	2.72598	2.50607	2.7271	2.65145	0.103979		0.96949	1.96817	1.82743	1.55367	1.57969	0.441707
436	contig_14	Aspartyl protease	atgaatgagcagcagaagtttgggcgttggatggtaatcggcgcatggcttctgttgttagtgcttttaacgctgtttttttcgcagtggctcgaacgacagcggaatcccaatcggcagctatcggttacagtgaatgcgggagatgatgtagctgtcgtgctgaaaagaaatcgtgctggacactatatcgctcccggtcttatcaatggggtcgcagtgacatatttgctggatacaggagcaacttttgtggctgtatcatcctcgttggctaaaaaggcgggtctcgaaaagggtatgtctgctcatagccagacagcgaatggggtggtacgcagttggttaacggagatcgatcagctccaattgggacccattatcatgcgcaatgtaaag…	MNEQQKFGRWMVIGAWLLLLVLLTLFFSQWLERQRNPNRQLSVTVNAGDDVAVVLKRNRAGHYIAPGLINGVAVTYLLDTGATFVAVSSSLAKKAGLEKGMSAHSQTANGVVRSWLTEIDQLQLGPIIMRNVKATILPNMPNNEVLLGMSFLKHLSLKQQGDELVISLPQ	513		92	125	194	312		2.03832	1.83036	1.81219	1.97152	1.9131	0.109734		0	0	0	0	0	0
437	contig_14	hypothetical protein	atgaatagaacattgattaccatcgtcgcattaactttgatgacatcaacagcaatacaggcaaacccaggctacaactatcctcaaccacagttgcatgcaccccttcatcaggaggtggatccaggtactgttttacgtgaggggatgaccaatttgttgagattcctgcgtcagtcagaagagcccaatccacaaatgatatcagcctttttagagcaggagattgcaccctatttcgactttgattatatggccacatgggccgctggtcccatgaatcggcatatgaatggacaacagcgtacggagctggcacagaagattaaagtcatgttgctcggcacgctgacagaaagactagcaaagtataacaatcaggaagtgcgcttctttcgg…	MNRTLITIVALTLMTSTAIQANPGYNYPQPQLHAPLHQEVDPGTVLREGMTNLLRFLRQSEEPNPQMISAFLEQEIAPYFDFDYMATWAAGPMNRHMNGQQRTELAQKIKVMLLGTLTERLAKYNNQEVRFFRPRRAGENEVKVRVGILQSGGYPANIDFRFYRSKAGWKVFDVSANGNSAIAFYRQHFVNKMRTQTSKRNFRR	615		180	426	194	864		2.24951	2.27992	1.73476	2.33248	2.14917	0.278391		0.156481	0.545342	0.197633	0.81376	0.428304	0.310575
438	contig_14	Nitric oxide reductase activation protein NorD	atgaagacgaaacttgaccaacagcagatacaggtattgctcgatgactatttcgaggttgaatacagttttcgcaataccctgacgatcagtgaaaaactgatccagatggcgggtgatgagcaagcctttattctggattggataagacgtacggcaagtacgcacattgaaattgcctaccaatttgccctgcaagcgaggcaagtgttgcagcttatggatgatgcaatgattgaggcctggttagtgcaggccatggatgtctacgatctctctggactgcactccgcgttgacagtgattcgggagatggatgtatttgtacgacaaggacgtgaacgtgcatccgcatcactattcactgaacaggtgagtgtacttttaccctttgtgcaa…	MKTKLDQQQIQVLLDDYFEVEYSFRNTLTISEKLIQMAGDEQAFILDWIRRTASTHIEIAYQFALQARQVLQLMDDAMIEAWLVQAMDVYDLSGLHSALTVIREMDVFVRQGRERASASLFTEQVSVLLPFVQGLSGRKLTLEQDDHLYTDGEVIYLPSVMAHLPHKRDNFLLYKAAVAYQWAQVRFGTFRVDLVGYLATHPSPDTALRYFHAFETERLNSCIERELPGLYREMKQLRKKLSQDETPTGWDVQVAPLHRREATAKDALNLSKTMFGEAIPKITVFHGQLRPKLVMAVMQRRLDREKAQLRVALKAIADDLNQGRDDENEPLERFTMEPVDEFELNEEMQMELQVNGKSVPIAEDIKGIMTSIILDLGDIPDDYLIPAGAGEYDLSEVDE…	2118		227	514	607	959		1.81742	1.82863	1.6939	1.84496	1.79623	0.069151		0	0	0	0	0	0
439	contig_14	Nitric oxide reductase activation protein NorQ	ttgcgcttattgcgttgcccagttaacttttacggccattttattgaaaactttaaaatcagaacattgaaaccagaagaatactatttccagcaagaaccctactatgagtcggtgagtgacgagattgcaatattcgaagccgcttatcgtaaccagttgccagtattgcttaaaggccctaccggctgtggtaagacacgttttatggagcatatgtcttggcgattgaaacgtcccttgataacggtttcctgtcatgatgatttgactgcctccgatctggttggacgctttctagttaagaatggagagacagtgtgggtggatggacccttggcaacggctgtcagggcaggtggaatttgttatctcgatgaagtggtggaggcacgtaag…	MRLLRCPVNFYGHFIENFKIRTLKPEEYYFQQEPYYESVSDEIAIFEAAYRNQLPVLLKGPTGCGKTRFMEHMSWRLKRPLITVSCHDDLTASDLVGRFLVKNGETVWVDGPLATAVRAGGICYLDEVVEARKDTTVVIHPLADDRRVLPMEKVGELLEATPEFCLAISFNPGYQSILKDLKQSTRQRFVALEFDYPEPGLEKKIIQNEASIEGDMAARLVKFAHMTRNLKGSGLDEGASTRLLVHAAKLIASGVEPVTACRSCVAQALTDDSDMLVAVNELSASLF	864		78	322	266	619		1.74414	2.01268	1.7244	2.04196	1.88079	0.169806		0.00556136	0	0.00334472	0.0034636	0.00309242	0.00229929
440	contig_14	diguanylate cyclase/phosphodiesterase (GGDEF & EAL domains) with PAS/PAC sensor(s)	atgccaggacaactgcgggttctcgtaatcgaagactccgaacgtgaatacaagctgctttgccggacactcctacgaggaggtctggatgtatctcccctgcgcattgatacacaggaagccatgaaggaggccctcaagtccaccagctgggatctgattctgtcggataccgatataccaagattctctcctcacgaaagccttaaactgctgcaagatcgccaattggatatcccattcatactgatatccgatcatatcggtgaagagaaggttgtatccctgctgaaagcgggcgccaacgacttcgtcaattttaacaatcttcctcgccttgttcctgccatagagcgcgaacgcaaagaggcagcagtacgtcgagaggcggaaaaaacc…	MPGQLRVLVIEDSEREYKLLCRTLLRGGLDVSPLRIDTQEAMKEALKSTSWDLILSDTDIPRFSPHESLKLLQDRQLDIPFILISDHIGEEKVVSLLKAGANDFVNFNNLPRLVPAIERERKEAAVRREAEKTKIALRRSENRYRQLVDDSPTPILLLQENKIVFLNEAAKQTLAVSIQKPLINKQACILFHDASPQLLEAQIKSLRNHNSQPYEAAFRRADGIIIQVEVFVSPVEHEGAPATQLVFTDVTQRKESDAKLKQAVQIIEHTMEGVLITDSNGVIDSVNPAFTEITGYSEQEIITQHPRILISGRHPPEFFEELWDNVRNTGSWRGEVWNQRKNGEVYPVWMTISCVRDEQGSVMHYVAVFSDITSIKQTQSQLEHLAHHDSLTNLPNRLL…	2475		353	1012	1318	3625		1.93988	2.05257	1.9589	2.3505	2.07546	0.189859		0	0	0	0	0	0
441	contig_14	Anaerobic respiratory complex protein QmoA	atgacggaagtaatcgcaaccaatgagactattctcgtggtcggtggcggcatcagcggcatgaccgctgcgctggaagcagccgaaacgggaaagcaggtcgtcctggttgaaaagcgcccctacgtcggcggtcgcgtcacccaactgtacaagtacttccccaagctctgcttcccaacctgcgggttggagatcaaccagcggcgggcgaagatgaaccccaacctcaacatcatttcgatggctgaggtgaccgacatcaagggtgaggccggcaattacaccgccacggtcaagatcagcccccgttacgtgaacgaaaactgcaccgcttgcggcgattgcggcaaggctgtcgaagcagaattcgacgacgagtacaactacggtatgggc…	MTEVIATNETILVVGGGISGMTAALEAAETGKQVVLVEKRPYVGGRVTQLYKYFPKLCFPTCGLEINQRRAKMNPNLNIISMAEVTDIKGEAGNYTATVKISPRYVNENCTACGDCGKAVEAEFDDEYNYGMGKRKGAYLPHRMAHPQRYVLDSAIIGTDDAQKAKDACKVNAIDLDMQEEVIEFKAGAVVWATGWKPYDANKIQPYGYDRIANVITSVEFERMADPNGPTGGKLTRPSDGKEVKSVAFIQCAGSRDKNHLLHCSRICCMASLKQATYPADDVPITIYYIDIRAIDRFEEFYQKVKAKENIKFIKSKVASIVENKENGNPTLHGVDTEGYNRYADEHDLVVLAVGMEPSVDKASFPVEITINEEGFIEPAPENGGVFAAGCSSDALDVN…	1275		519	2287	2586	2121		2.39208	2.69174	2.53614	2.40556	2.50638	0.139608		0.146812	0.18596	0.15848	0.150046	0.160324	0.017784
442	contig_14	Anaerobic respiratory complex protein QmoB	gtggctgacgataagaaatttgctggatatgtctgtaccggctgtggtctgggcgaacgcctggatgccggtcagcttgaaaccactgccacccgtgacggcaagatgcagagctgtaaacagcatgagatgctctgctccgcagaaggcgtgcagatgatcaaagacgacatcgccaacgacgctgtcacccatgtcatgatcgccgcctgttcccgccgcgccaaggtggaggcattcaactttaccgatgtggccttaacccgcgccaatctgcgtgagggtgtcatctgggtacgacccgatacggatgagaacaaagagaccacccaggagatggcggacgactacattcgtatggcctgtgctgagctgaagtcgatggccaagcccagcgca…	MADDKKFAGYVCTGCGLGERLDAGQLETTATRDGKMQSCKQHEMLCSAEGVQMIKDDIANDAVTHVMIAACSRRAKVEAFNFTDVALTRANLREGVIWVRPDTDENKETTQEMADDYIRMACAELKSMAKPSASGEQSLIKNILVVGGGITGMTAAIETAAAGYPVHLVEKSGALGGAVGSYYKVIPTRSPYDAPAENPIPALSEAIEADGNITVHLNSTLTKTDGAPGRFSVDIATESGTTETVSIGAIIQASGWKPYDANQLPEFAYGKSQDVVTNHELEALAVAANGGPIKRPSDGKEVQSVCFIQNAGQCSDKDGHLTYFAGVTDLVSIKQAMYFKELNGECDTTILFDNLRTPGAAGEDFYRAGQNAMVTFSKGIASEVVPGDSLTVKFEDKIL…	2250		883	3020	13299	2501		2.37627	2.5661	2.99983	2.23131	2.54338	0.333754		0.0958945	0.136995	0.301181	0.116791	0.162715	0.093823
443	contig_14	Heterodisulfide reductase subunit C-like protein	atgagtgatttaaacaccgcaatgattgagaaataccgcagcagcttcctcaaggaagttgaggcgaatgtagaggagggtgaatgggtcaagatgtgcatgcagtgcggcgtgtgctccggctcctgcccactcggcaagcactgggaacacccaccccaggagatcttcatgatgattcgtgccggcaagcgcgaagacgtcctgagttcagactcgatgtggatgtgtacctcctgttataactgtatcgcacgctgcccacgcggcctgccgatcacccacatcatgcatggcctggcggtctactccaagcgcctcggcctgaccccgcagaaacagcctaccgctgaattctcgcaaatcttctgggataacctgatgaagaagggtcgggtc…	MSDLNTAMIEKYRSSFLKEVEANVEEGEWVKMCMQCGVCSGSCPLGKHWEHPPQEIFMMIRAGKREDVLSSDSMWMCTSCYNCIARCPRGLPITHIMHGLAVYSKRLGLTPQKQPTAEFSQIFWDNLMKKGRVNELKLGLSMYFKDGFGQGIKNAMANQKLGQNMMKAKRMNAMEFFGGHSVKDLSGFQKIIKKAQEIEAGNIKDFK	624		39	139	1266	157		1.5879	1.79199	2.53627	1.59472	1.87772	0.449118		0.138792	0.0521785	0.0556483	0.0480219	0.0736603	0.0435331
444	contig_14	Heterodisulfide reductase subunit B-like protein	atggctaagatagaactttcattctacccgggttgctcctcacagaaaggtgcaacctcttcaaactacctcgtctctgcacagaccatgtgcgaagagctggatattcaactcaatgagatcccggactggaactgctgtggcgcctccattggctacggtggcggtggtgagttgccacgcctgaccctctctgcacgcaacattgctctctcagaggaacacaatgctggccaggagatcgtggccacctgtgctgcctgctggctctccacacgagaagcgaaagagcgtttgcacgaagatgagcagatgttcaaggatgccaatgcggcactttcagaggctggcctcaaatatacaggtgagtccaacgtccgccatatggtggaggttctg…	MAKIELSFYPGCSSQKGATSSNYLVSAQTMCEELDIQLNEIPDWNCCGASIGYGGGGELPRLTLSARNIALSEEHNAGQEIVATCAACWLSTREAKERLHEDEQMFKDANAALSEAGLKYTGESNVRHMVEVLVEDIGFDGIKAKVKKPLEGIKIAGYIGCQTNRPFGIAGESYENPLYLDKIVESVGADSIPTYEKKVQCCGGALAFSEPEKSQEMIKGIIEAAYDNGADMIVTPCPLCQANVEIYQDNINETYGTKFNMPVVYYSTLLSVAFGRSAADAALNGQVIPAKQLEEITNK	900		279	457	2713	477		2.27434	2.14589	2.70782	1.91244	2.26012	0.333948		0.0747343	0.0758595	0.125209	0.0664919	0.0855736	0.0267514
445	contig_14	hypothetical protein	gtgaccaaacgcgcgctcattgttgacgactcaaaaaccgcacgacaagtgctgtcgggcaaattatcaaactatggtattactgtggacgcattggaatcagcggcggcagctattgattacctctacgaaaatgctcccgatgccatctttatggattatgaaatgccggggatggatggctttcaagcactaaaagtcattaagtccaacccccacactgcactgatcccggtgatgatgtacacctcaaaagagggcgggcttgcacttagccaggcaagggcactgggtgctattggggtgctaccgaaacaacttgaggcacaggatcttgagggggtattgaattcacttcatttgatgcccgaacaagagtctttggtacatggttacaag…	MTKRALIVDDSKTARQVLSGKLSNYGITVDALESAAAAIDYLYENAPDAIFMDYEMPGMDGFQALKVIKSNPHTALIPVMMYTSKEGGLALSQARALGAIGVLPKQLEAQDLEGVLNSLHLMPEQESLVHGYKDDELDGVSTIRRRGNIHSINEHDRRKTAPVEPVSLPMDNFQDSATGVESLRRFIRREQSQSEDRLQQALEKHFAELQGELFEVEAVQEESGKHAKRGQLLGILSILFLFAGFILIYYFLEFSPMASRSGNLPQSELSEEVVGLINAQSEKIELLTEELNVGSYGSLTDNISAVPVKLIEWAANQGAEFGFGERPFNDQRALWLSELVDQLKDAGFRGTIELRATHGNFCLEKSGAGEVSIAKEGLDINECLFAVDLRGNNEWLNDQ…	1398		314	492	874	2353		2.13527	1.98804	2.02785	2.41063	2.14045	0.19055		0	0	0	0	0	0
446	contig_14	Pterin-4-alpha-carbinolamine dehydratase (EC 4.2.1.96)	atgactgcactgatggaagaaaagtgtgaggcctgtcgcgctgatgcgccaaaagtcactgatgatgagttggctgagctgatccgcgctattcccgattggaacattgaggtacgcgacggcgtcatacaacttgagaagtcatatcaattcaagaacttcgttgaggccctcgatttcaccaataaggtggccttattggccgaacgagaaggtcatcatccatccctgttgaccgagtggggtaaaaccactgtaacctggtggtcgcacaagataaaaggccttcaccgtaatgatttcatcatgtcggccaagacggaccagatctaccgctga	MTALMEEKCEACRADAPKVTDDELAELIRAIPDWNIEVRDGVIQLEKSYQFKNFVEALDFTNKVALLAEREGHHPSLLTEWGKTTVTWWSHKIKGLHRNDFIMSAKTDQIYR	339		840	1377	1196	2275		3.17503	3.04622	2.77602	3.01003	3.00182	0.16636		0.342024	1.37905	0.402829	0.869797	0.748425	0.482016
447	contig_14	hypothetical protein	atgagtgaaaaattcgatattccctttaaaagcagctttgtaccggccgttctggagccaggtgccaagattagtttcaactgccataaagggatctcctgtttcaatgcctgttgtaaacatgctgacatccaactgactccctacgatattcttcggttgaaagataacctgggaagcagtgcgaccgagtttctgaaaaaccacacggttccttatgaaatggataaggatggaattccgggtgtgaaacttcgtaccgataatgaaggtgcctgtctgtttgttaccgatgagggatgcagtgtctacaaggatcggccgacagcatgccgatactaccctgttggccacatggcaatgcgtgaagcaggggcgagtgatgatgaaacacgctac…	MSEKFDIPFKSSFVPAVLEPGAKISFNCHKGISCFNACCKHADIQLTPYDILRLKDNLGSSATEFLKNHTVPYEMDKDGIPGVKLRTDNEGACLFVTDEGCSVYKDRPTACRYYPVGHMAMREAGASDDETRYFLVKEDHCKGHEEDREIAVDAYRKEQEVEVYDQINREWLQLMLKKKSAGPAIGRPSDTSLQFFFMCSYDIDRLRRFVLNDSFKASYDLDEKFYETVEKEDLALMQFGTRLLKQVLFGDVTIPVKEHAVEQRVEERKEILELRKKAEIEIHKQKQEQQMKDALS	891		1168	2435	1391	2526		2.89877	2.8743	2.42285	2.63638	2.70808	0.223971		0.0107845	0.00729794	0.00972906	0	0.00695288	0.00485971
448	contig_14	hypothetical protein	ttgcctccgatatcagaatcggctgatgggtgtatcaatcttcaaatggacgaaaatggtcatgcaatgatctgctttctaatagtcatacaacggcaactaaaaaaatgcttcaccgtggcttaa	MPPISESADGCINLQMDENGHAMICFLIVIQRQLKKCFTVA	126		1	13	21	38		0.76264	1.46579	1.46476	1.67159	1.34119	0.397776		0	0	0	0	0	0
449	contig_14	Adenylylsulfate reductase alpha-subunit (EC 1.8.99.2)	atggctgaattcggaaatccggaagtcgtccaagaagaggtagacatcctgctgatcggtggtggtatggcctgtagtggtgccgcctatgagatcggtccttgggtagatgctgccggtggtaacatcaaaataaagctggttgataaagcggctatggatcgctctggtgctgttgcccagggtttatccgccatcaacacttatatcggttcagagcaggatcctgctgattatgctcgcatggtctctaacgacctgatgggtatcacccgcgatgatctggcctatgacctgggccgtcatgttgatgaatctgttcacctgttcgaagagtggggtctgcctatttggaagactgacgagaacggtgagcgtcatgatggttctaaaggtatg…	MAEFGNPEVVQEEVDILLIGGGMACSGAAYEIGPWVDAAGGNIKIKLVDKAAMDRSGAVAQGLSAINTYIGSEQDPADYARMVSNDLMGITRDDLAYDLGRHVDESVHLFEEWGLPIWKTDENGERHDGSKGMAPLKDGGKPVRSGKWQIMINGESYKWIVAEAAKKALGMDNIQERIFIVKLVNDKNDSNRIAGAVGFSVREHKLYVFKAKAILLAAGGCVNIFRPRSVGEGQGRAWYPVWNAGSTYAMAAEAGAELTMMENRFVPTRFKDGYGPVGAWFLLFKSKATNAFGEVYMDRNKEMLDDYPPYGQAAVPASCLRNHLMLKEMKEGRGPIWMDTVTALANLRETLSPREVKHLEAEAWEDFLDMCIGQCGIWAGENIEPEKKNSELMPTEPYL…	1986		2346	6419	31044	5856		2.85362	2.94708	3.42192	2.65341	2.96901	0.325847		0.987609	1.12258	1.29685	1.38355	1.19765	0.177158
450	contig_14	Adenylylsulfate reductase beta-subunit (EC 1.8.99.2)	atgcctacatttgtgcgtactgagaagtgcgatggctgtaaaggccaggacaggacagcttgcatgtacatctgtcctcatgacctgatgaagctggataaagacggctctgagaccggtcatgctatgaagtcattcaaccaagagcctgagcagtgctgggagtgctactcctgcatcaagatctgtcctcagcaggccatcgaagcacgcccttatgctgatatcgtacctctgggtgcatctgtccagcctctgcgtggaaccgattcaattatgtggaccatcaagttccgtaacggcaccatgaagcgattcaagttcccgatccgtaccacacctgagggttctatcgatccttacggcggcaagccagctgctgaaatagcaaagatcagt…	MPTFVRTEKCDGCKGQDRTACMYICPHDLMKLDKDGSETGHAMKSFNQEPEQCWECYSCIKICPQQAIEARPYADIVPLGASVQPLRGTDSIMWTIKFRNGTMKRFKFPIRTTPEGSIDPYGGKPAAEIAKISEPGFFNHNEQNGYRVGDASELIRK	474		1034	4464	9931	4272		3.11973	3.41121	3.54909	3.13799	3.30451	0.210617		0.945467	1.80245	2.13387	2.78588	1.91692	0.765721
451	contig_14	hypothetical protein	gtgcccggcgatgtcgcctggctgaatcgggttcgaatcacggtttgggtgccatcgggcacgggccaggatagaaacaatgaattacgccgggtgttacccggttgtgcttcaaagtcgcggcatctagcggcggctgaatcactgcagtga	MPGDVAWLNRVRITVWVPSGTGQDRNNELRRVLPGCASKSRHLAAAESLQ	153		97	191	479	379		2.58387	2.53471	2.72422	2.57792	2.60518	0.0823293		0	0	0	0	0	0
452	contig_14	hypothetical protein	atgatggttgttgtgcaagttttcggtgagtgtaaatttcctctaaatctcggaaaaagcgccggaaatatcagggatatgcatatctcccatgggatagttgaggcaaatcaatggtag	MMVVVQVFGECKFPLNLGKSAGNIRDMHISHGIVEANQW	120		0	2	7	13		0	0.745059	1.03565	1.24313	0.755959	0.5438		0	0	0	0	0	0
453	contig_14	hypothetical protein	atgacaaagagagaagcccctgaagtcctatttctgttggccaccggctgtgcccattgcccgtccgtgttggagggtttgagccaactcctcaaaaagggtgagattggtcgtatggaggtagtcaatattgttgagcatccggagatcgcacaaaaggtcggtacacgcagtgtgccctggacccgaatcggggcgtttgagctggaaggcatgctaacccctgccgagttgagtcaatgggtcgatttggcaagtcgtaacaaggggattgatgcctacttcagccacctgcttgagatccaaagacccgataaagttataagctgggtgaaaagcaaacaggattccctgcctctgttacttagcttgcttgaatctggtcagacaccgctggcg…	MTKREAPEVLFLLATGCAHCPSVLEGLSQLLKKGEIGRMEVVNIVEHPEIAQKVGTRSVPWTRIGAFELEGMLTPAELSQWVDLASRNKGIDAYFSHLLEIQRPDKVISWVKSKQDSLPLLLSLLESGQTPLAARIGVGVVLEELQGSDLLQSTLPTLIALSQSSHANTRADAAHYLGLTHSSDAIDRVRELHNDENPDVREIAADSLNLLQTEMK	651		45	161	132	264		1.63058	1.83671	1.54725	1.79782	1.70309	0.137081		0	0	0	0	0	0
454	contig_14	hypothetical protein	atggataggaaggatcaaatattggcagctcatgccgctttcatcaatcaagtggttatgaccggtcctcaatctgatcgccaggatgaattcgagcaattacttaaaatggcctctgaaagtggctggaatgatctggtagcagccatccgtaagatatttcacaaagggcgccgcgatatcgagttgctaaacaacctggacgaagaggaccaagtgattaccaaagcgatattgcagggcctgcaggacccaagcaccctgccggacccgaatgcaaagcccgatccggcaatggctgcaccgggacttgcctcaatgatccatgcggcaggcagtggcaatgcccaggccctgcaaatcattgccgggatggcagatcagatgagccaggccggc…	MDRKDQILAAHAAFINQVVMTGPQSDRQDEFEQLLKMASESGWNDLVAAIRKIFHKGRRDIELLNNLDEEDQVITKAILQGLQDPSTLPDPNAKPDPAMAAPGLASMIHAAGSGNAQALQIIAGMADQMSQAGGPMAKLASVIRPLINGERDPEKLCKQMDSRTEAVVLGILEELKNLQQE	546		48	90	59	178		1.73282	1.66367	1.28458	1.70471	1.59644	0.209841		0	0	0.0053035	0	0.00132588	0.00265175
455	contig_14	COG2363	atgtccagacagtttttgatcatagccgctataagtggcctgttgctggtactactcggggcatttggggcgcacgccttagaaaccagaataccctcagaccatttggtgtggtggcaaaaggcggtgagctaccagggaatacacaccctggcccttcttggtacagcccttcttgcactccaacatcccagtcagccattgcgttttgccggttggtcttttattgcgggaatcctactattttccggcagcctctatctgctggccctcaccggtcaacgtggactggccatgctgaccccgataggcggcaccgcatttattgtgggttggtttgctctcgtattggcagcttggcgcctaccccgctga	MSRQFLIIAAISGLLLVLLGAFGAHALETRIPSDHLVWWQKAVSYQGIHTLALLGTALLALQHPSQPLRFAGWSFIAGILLFSGSLYLLALTGQRGLAMLTPIGGTAFIVGWFALVLAAWRLPR	375		13	26	8	84		1.34085	1.30035	0.66316	1.54561	1.21249	0.381633		0	0	0	0	0	0
456	contig_14	23S rRNA (guanine-N-2-) -methyltransferase rlmL EC 2.1.1.-)	atggacttgacagccttcagcaatcgattacgcaaaaaccagcgtcactggaataagtgggcacgacgcagaaagatctcctgctatcgcctctatgaccgagatattccggagtttcctgttgcgatcgactggtatcaagaccaggttcacgcacagatatttgcccgcaaaggtatcgagccactggatgaagcggaggaacaacgtatcggcgaaataatctgtgacgtgttgcagataccagctgatgccctggccttcaagacccgacagcgtcagagaggactgactcagtatgaaaaaagcaggcaggcaggccattga	MDLTAFSNRLRKNQRHWNKWARRRKISCYRLYDRDIPEFPVAIDWYQDQVHAQIFARKGIEPLDEAEEQRIGEIICDVLQIPADALAFKTRQRQRGLTQYEKSRQAGH	327		17	10	10	58		1.51019	0.971582	0.79005	1.44748	1.17983	0.354058		0	0	0	0	0	0
457	contig_14	23S rRNA (guanine(2069)-N(7))-methyltransferase (EC 2.1.1.264)	ttgattgtcgaggaaggtggtttgcagtttgaagtggatctgggcagctatcttgataccgggctatttctcgatcatcgcaacactcgtgcgatggtgcgtgaacgtgcagcaggcaaacggatgctcaacctcttcgcctataccggcagcttcactgtctatgccgctgccggtggggcccatgccagcgtcagtgtcgatctctccaacacctaccaggattggacccgacgtaatttgcagctcaacggtttcaccaatcctgaacatgaactggtaagagacgatgtgttcaactatctcgagcgggctgtcagggtacgacggcagttcggactcattgtgcttgatccacccagcttctccaactccaagaaaatgcttgagatactcgat…	MIVEEGGLQFEVDLGSYLDTGLFLDHRNTRAMVRERAAGKRMLNLFAYTGSFTVYAAAGGAHASVSVDLSNTYQDWTRRNLQLNGFTNPEHELVRDDVFNYLERAVRVRRQFGLIVLDPPSFSNSKKMLEILDVQRDHPRLIKACLKLLTPTGELLFSTNRRRFKLDPVIEAMPHCEEITHHTLPEDFQRHPAHRCWIFRNS	609		10	23	26	57		1.0378	1.05433	0.914499	1.18352	1.04753	0.110046		0	0	0	0	0	0
458	contig_14	putative membrane protein	ttgaacctatctggcggacctacagggctgttcattggcagctttctcgcctccaccctgctaccgggtggatcggaggcactgctgttgtgggaactacaaaagacgccggatcaggcggggctgctgtggggaatagccagtcttggcaacaccttgggtggactcagtagctggctgatcggctggtggcttgcacgccggtttcctggacaaggtctacacaaccaacgacagcgccaggccctggagcggataggacgttacggtagtccggcattactcttgtcatggttgccggtaattggagaccccctttgtctggcggccggttggagtggtgtcagactactacccgcaacactgtttatcggtattggcaaagcaatacgctatgcc…	MNLSGGPTGLFIGSFLASTLLPGGSEALLLWELQKTPDQAGLLWGIASLGNTLGGLSSWLIGWWLARRFPGQGLHNQRQRQALERIGRYGSPALLLSWLPVIGDPLCLAAGWSGVRLLPATLFIGIGKAIRYALLIGASEIFI	432		15	28	71	85		1.34151	1.2726	1.4589	1.49101	1.391	0.101784		0	0	0	0	0	0
459	contig_14	hypothetical protein	atgggggtagtcgttctgaaaatgtttggtctgatcaaaaacaaaccgctgctgaatcaggcttccacggattggttgcatgaggcttttggctggtcattaagaaactttaatgccggttattttcatgctgatacccggcttgtgttgccaaccaacgagcactttccaggtgtggtggatagcacggaaggcatggcgaaactgatctttgaacgggttaaacgctatgccggagtcagccactggccaaccttggttatcgatcaaaaccagtgtccactgatggatcagacaccgctattgttacaaggcgctatcaggggcgatgatgtcaaggggagcgttgtgaaagatcagtcgcaacgcctgccgattccctataaccctcagcagatc…	MGVVVLKMFGLIKNKPLLNQASTDWLHEAFGWSLRNFNAGYFHADTRLVLPTNEHFPGVVDSTEGMAKLIFERVKRYAGVSHWPTLVIDQNQCPLMDQTPLLLQGAIRGDDVKGSVVKDQSQRLPIPYNPQQINNPEGMIASFAHILAYYLGQMSQQPPPGGADQWPETTELLAIFMGFGLMFANSAFTFKGGCGSCYNPSAVRQAALSEYEATYALALFAVLKEIPNATVSRHLKKHLRGFYKKAVNEIQANRDGLVELMSIGREPATQAEAGL	828		72	140	406	396		1.72816	1.67448	1.92346	1.86841	1.79863	0.116663		0	0	0	0	0	0
460	contig_14	Trk potassium uptake system protein TrkH	atgcatctgtttgtagttcaacgaattttgggtgtcttactgatggtcttcagcctcagtatgctgcctcccctggcgatttcgctatgggtagacgatggtgctctggttggttttaccgatgcattcattctgacactgggtctgggactggccttctgggctcccgttcgcaaccgccaccaggatttgcgtgtacgtgatggatttctggttgtggtgatgttctggagtgtgttgggtctgacaggtgcgcttccttttctgttcacagaaaattcgagcatgaccattaccgatgcagtattcgaatcggtatcgggtcttaccactacaggggctacggtgataatcggtatcgatcagttaccgatgtcgatactctactaccgtcagcaa…	MHLFVVQRILGVLLMVFSLSMLPPLAISLWVDDGALVGFTDAFILTLGLGLAFWAPVRNRHQDLRVRDGFLVVVMFWSVLGLTGALPFLFTENSSMTITDAVFESVSGLTTTGATVIIGIDQLPMSILYYRQQLQWLGGMGIIVLAVAVLPMLGIGGMQLYRAETPGPVKDNKLTPRITETAKALWYIYLGLTISCMLAYWMGGMKPFDALGHAFSTVAIGGFSTHDESIGYYDSTLIEMIAVVFMLLSGANFALHFLAVRRRSLKTYLEDSEFRGYITTLAVVIISVSVALYLMGVYGTWGESITRGLFQVVSIGTTTGFTTADYSLWPGFISILLLFSSFVGGCAGSTGGGIKVIRFLLLIKQGVREINRLIHPNAEIPIRIGTKTIPWRVVEAVWG…	1452		146	360	567	554		1.79014	1.83779	1.82591	1.77177	1.8064	0.0307085		0	0	0	0	0	0
461	contig_14	Trk potassium uptake system protein TrkA	atgaaaataattatcctcggtgcgggtcaggttggacgttcggtggctaacgcgttggtcagtgaagccaacgacattaccgtggtcgatcagaatgctcagctattgacggagctacagaatcgtctcgatctcggtacggttagagggcatgccggccaaccggatgtgttgcgtaaggcaggtgccgaggatgccgatatgatccttgccgtgactaacagtgatgagaccaatatggttgcttgtcaggtggcctatacactgtttcatacgcccaccaagatcgccagagtcagagctcagggttatctcgactatcccaatttatttgatcagagtgccgtcccggtagatgtcctgatcagccctgaacagctggtaactgactatattctc…	MKIIILGAGQVGRSVANALVSEANDITVVDQNAQLLTELQNRLDLGTVRGHAGQPDVLRKAGAEDADMILAVTNSDETNMVACQVAYTLFHTPTKIARVRAQGYLDYPNLFDQSAVPVDVLISPEQLVTDYILKLIEYPGALQVLDFAGGRVRLVAVKAYHGGPLVGSALSALYEHMPNVDARVAAIYREGEVIQPRGDTEIKAEDEVFFIAAAENIRSVMSELRRMEKPYKRLIIAGGGNIGRRLASSLEQKYRVKLIETEQVRAREIAERLDMTIVLHGDAADEDLLLEENIENTDVFCAVTNDDEANILSAMLAKRLGAARVMALINRPAYVDLVQSGIIDIAISPQQATIGTLLTHVRRGDVVQVHSLRRGAAEAIEAVAHGDRSSSKVVGRAIE…	1374		248	295	1297	522		2.04109	1.77626	2.20542	1.76994	1.94818	0.213019		0.0174629	0	0.00420102	0.00217517	0.00595978	0.00785828
462	contig_14	Nitrogen regulation protein NtrX	atgagtcgcgcctatatcctggttgtggatgatgaaccggatatccgcaatctggtaaaagagattctgcaggatgaatcctatgaggtggcgatggccgaagatggcaagtcggcacgtcaagcactgcgtgatcgaaaacctgagctgattctgctcgatatctggatgcctgatgtggacggtatcaccctgcttaaggagtggggtgaagatgaaggtctaccctgtccggtgatcatgatgtcggggcatggaacggtggagacggctgttgaagcgacacggctgggtgcctacgacttcctggagaagcccctctccctcgctaaactgctattgactgtcgatcgagcccttgaggctgaacagctgaagcaagagaatgtcggattgaag…	MSRAYILVVDDEPDIRNLVKEILQDESYEVAMAEDGKSARQALRDRKPELILLDIWMPDVDGITLLKEWGEDEGLPCPVIMMSGHGTVETAVEATRLGAYDFLEKPLSLAKLLLTVDRALEAEQLKQENVGLKRHVHAVHEPTGRSPVMQRLREQVKRIALHDTWVLVTGEPGSGRETLARYLHSQSVRRDRPFVEVNVSAIVKGNAAQELFGSESDGRIHYGRLEQAVGGTLFLDEVADMDLEAQSQLVGALDTGRFLRVGGTEPVSIDVRIIAATQHMLEEAVQEETFREDLFYHLNVVPLHVPPLREHAEDVPELLNFYIDWYVTHEKLPYRHFTVGAQNTLRNHPWLGNVRELKNLVQRLLILGAGNEISQEEVDAALGSPDMGSALGGLESLVS…	1371		249	506	1611	705		2.04377	2.00849	2.3	1.89948	2.06293	0.169556		0.014001	0.00947452	0.00842047	0.00653983	0.00960895	0.00316965
463	contig_14	Nitrogen regulation protein NtrY (EC 2.7.3.-)	atggccccttcaaccttgagtcgattgcgattaggcggtctctctgttggcctgctgctgattctattgttggtgagtctgcacctgatgagcagtgcggtgcagaattctgcagaattgagccgctttttcgtccccttgttaattttcaatctggccggcatgttcgttttgttcgtgttgatcacttacaactcgattcgactcattcgtcaatatttacggcacagcgccggttcccgcctgaccctgcgtatggtcatgatctttaccctcattgcactgaccccggtcggggtcgtctattattactctttcagcttcctgcaggggggtatcgacagttggttcgatgtgcagatcgaccaggccatggaggatgcgcgagacttggctcag…	MAPSTLSRLRLGGLSVGLLLILLLVSLHLMSSAVQNSAELSRFFVPLLIFNLAGMFVLFVLITYNSIRLIRQYLRHSAGSRLTLRMVMIFTLIALTPVGVVYYYSFSFLQGGIDSWFDVQIDQAMEDARDLAQASLSLNQRVWLKYTEQQLLSIADTSESALSLTIAKLRQQSGALELSLSDLSGQIIAYSNAVADELVPAKPDDYIMQRLREGNSYVGLAREKDELMIRVAVADPLGRPLIIQGLYPASERVSALSEKLELAYNRYKELSFLRQSLKRNFSLTLFLVLMFAVLSAVWAAFFSARRLVAPIANIAAGTKAVAEGDYDRQLPVPRRADELAFLVASFNTMTRRIRQARDQAGQSQREVEGQRAYLETVLARLSSGVLTFDAQHKMRTANP…	2172		266	374	743	1080		1.87452	1.68223	1.76934	1.88508	1.80279	0.0958653		0	0	0	0	0	0
464	contig_14	hypothetical protein	atgaacaggggtccagtctggttattgttactactgctgtggtcggcagggggcgaggctgccagttttgctgtcaaggaggtacaaataactcatacgggtaacgactatttactgaacgcccgtattgattaccagctgagcgatcaagcccatgaagcgctcaacaatggtgtgcctctgaccttgaaggtgcaactggtagtggagaaggtttggcggagtttttgggagcagggtccttttgaacagacgttgagttttcagattcgctaccatgccttgacggaactctaccgtgtggtggataagcagactggagaggaacaaaactttgtcacccaggatgctgcgctatatgcattgggggagataaacaatttgcgtttggtcagattg…	MNRGPVWLLLLLLWSAGGEAASFAVKEVQITHTGNDYLLNARIDYQLSDQAHEALNNGVPLTLKVQLVVEKVWRSFWEQGPFEQTLSFQIRYHALTELYRVVDKQTGEEQNFVTQDAALYALGEINNLRLVRLTQLTAGEAYQLRLRADLDIESLPLPLQPLAYLGRGWKLTTGWSLWPLQP	549		14	56	33	93		1.21456	1.461	1.04749	1.42824	1.28782	0.19394		0	0	0	0	0	0
465	contig_14	16S rRNA (cytosine(967)-C(5))-methyltransferase (EC 2.1.1.176)	atgccggatggggcacgacactccgcaacgagatctccacggctggtttcagctcgaattattcagaaggtgcttgctggtcgctctctttcggagctcatacctcaatacctcaacgggttggatgattcccgtgatcgaggtctggtacaggcgatcagttatggagtgatgcggacctatccacggctgctgcatcttcaacgccagctgatggggaagccactgaagcccaaggatcgggatatcgaggcattgatcctgatagggctatatcaattgctctatctgcgggtgggcgatcatgccgctgtccatgaaactgccggagcagcgaaacagctaggtaaacgctgggccgtcggtcttgtcaatggtgtgctgcgcagttttattcgc…	MPDGARHSATRSPRLVSARIIQKVLAGRSLSELIPQYLNGLDDSRDRGLVQAISYGVMRTYPRLLHLQRQLMGKPLKPKDRDIEALILIGLYQLLYLRVGDHAAVHETAGAAKQLGKRWAVGLVNGVLRSFIRQRNTLLEGLQQDPETHYAMPNWLLLALQSQWPDSWQHHAESLSKHPPLSIRVNQRLNSRETYIELLKASGIEAVPIPVVETGINLIHAMDVTSLPGFAEGRFSVQDGAAQLAAELLGLETGQQVLDACAAPGGKSCHILETESEISLTALDSDSDRLQRVAENLLRLQLHAHLQQGDAANLRGSWTKQQYDRILLDVPCSATGVIRRHPDIKYLRRETDIPNLVKQQAAILDATWPLLKPGGVMLYATCSILPQENELQLENFIAR…	1329		97	546	378	690		1.65366	2.05461	1.69067	1.9036	1.82563	0.188239		0	0	0	0	0	0
466	contig_14	Methionyl-tRNA formyltransferase (EC 2.1.2.9)	atgtctgaacccctgaagatcatctttgccggcacgccggaatttgcggcaaccgtcctcgcagccctaatgaccactcagcacactgtgctggcagtctacacccagccggatcgcccagccggtcggggcaggaaagtacaattaagcccggtcaaacagttggcattggaaaagggtattgaggtacgccaaccacaaacccttaaagaggaggaggcgcaacaagcgctcgcggcactgaatgccgatctgatggtcgtggttgcatatggattgttactgccgcaagtggtgctggatgcgccgaggttgggttgcattaatattcacgcttccctgttaccgcgctggcgtggtgcggcaccgatccagcgggccatattagccggagacgag…	MSEPLKIIFAGTPEFAATVLAALMTTQHTVLAVYTQPDRPAGRGRKVQLSPVKQLALEKGIEVRQPQTLKEEEAQQALAALNADLMVVVAYGLLLPQVVLDAPRLGCINIHASLLPRWRGAAPIQRAILAGDEVSGVTIMQMEAGLDTGPMLYTLKTPIEGNDTGGSLHDRLASLGAQALLASLPGLADGTLQAEPQDDNLANYASKLDKQEGMIDWSQSAEAIDRQVRAFNPWPVAQCRYGDKVMRIWCCQPLSEERVTEPGQVILSGKSGIDVATGQGALRITKLQMPGKRAMSAADFLNAHSLDGVVLS	939		310	1379	870	1563		2.30153	2.60507	2.19738	2.40582	2.37745	0.173981		0.00511574	0	0.00615342	0.00318607	0.00361381	0.00270481
467	contig_14	Peptide deformylase (EC 3.5.1.88)	atggcgattctagacatactccattttcccgatcctcgactgcgcaacaaggctatgccagtggcgcaggtcgacgactctatacgtcggctgattgacgatatgcttgagacaatgtatcaagcgccgggtattgggcttgctgcaacccaggttaatgtggccaagcgggtggttgttatagacctttccgaagagaaagatcagccgctttgtctgatcaatccggagatcctggaaaaggatggtgaggagcagatggaagagggatgtctctctgtaccgggtgtctatgagacggtgaaacgagccaaccacattcgtctgagggcgctcggccgggatgggatcccctttgagatggaaactgacgatctgctggctgtctgcattcagcat…	MAILDILHFPDPRLRNKAMPVAQVDDSIRRLIDDMLETMYQAPGIGLAATQVNVAKRVVVIDLSEEKDQPLCLINPEILEKDGEEQMEEGCLSVPGVYETVKRANHIRLRALGRDGIPFEMETDDLLAVCIQHELDHLEGKLFVDYLSSLKRQRIRKKLEKESRQQDAPQASAHQVI	534		816	1667	996	2654		2.96528	2.932	2.49985	2.87975	2.81922	0.215803		0	0	0	0	0	0
468	contig_14	Uncharacterized protein with LysM domain, COG1652	atgtcatatcttaacaacaaactcatcggagtcatcagcggcctgctgctctcctttgcaacacttgcggcagggcctgtcgctctcaatccctcccacccggaacgctataccgtggtgaggggagatacactgtgggacatctcatcgatgtttttacgtgatgcctggctttggccggaagtctggtatgtcaatccacaaatcgaaaacccacacctgatctacccgggtgatgagattgtattgacctatcgtgacggtcaaccagtactcagattggatcgcaaaaacagactctcacccagtatccgcgcaacaccattggaccaggctataccgactatcccgatcgacgcaattgccccattccttacccgcccctatgtggtcgatgaa…	MSYLNNKLIGVISGLLLSFATLAAGPVALNPSHPERYTVVRGDTLWDISSMFLRDAWLWPEVWYVNPQIENPHLIYPGDEIVLTYRDGQPVLRLDRKNRLSPSIRATPLDQAIPTIPIDAIAPFLTRPYVVDEETLEKAPYIVHFLDDHIVGGAGISYYARSIMDANPTQYAVVRPEKPYKDPDTGEILGYEALYVGTSDLKRTGDPAKLLISSSEMEAIIGDRLIKAKQDEPLIDFQPRVPDTPIEGRIISVLNGVTQIGQYNVVVLNKGANAGLEPGHVLQILQGGYEVRDIVKGRGEKVTLPLEKAGHLMVFRTFEKVSFALIMDATKALHVLDWVRPPEG	1035		1608	4136	3098	6368		2.97247	3.03913	2.70476	2.97235	2.92218	0.148321		0.032479	0.00313981	0.011162	0.00577938	0.0131401	0.0133178
469	contig_14	Rossmann fold nucleotide-binding protein Smf possibly involved in DNA uptake	atggatggtacccctgcttcccccgcttccgacaaggaggcttggctgctggtcagccaggcttccggtatcgggagccgttatttccagcgtctgctaagccggtttgaaaacccaatagcgatcctcaatgccagtcgcaaggaacttgcagaaatcggcattcctcaagctgccatcaatgcactattggctcaagaccagaaggccattcaaccctctctggcatggctggagcatcccaagcatcagctgatcaccttaacggacaaagactatccccaactgctgcaacagaccgatgctcctcctcctctgctcttcctgatcggggacagggagctactccaccaacctcagttggccattgtcggtagtcgcaacccgacctccactggc…	MDGTPASPASDKEAWLLVSQASGIGSRYFQRLLSRFENPIAILNASRKELAEIGIPQAAINALLAQDQKAIQPSLAWLEHPKHQLITLTDKDYPQLLQQTDAPPPLLFLIGDRELLHQPQLAIVGSRNPTSTGLDNAYEFARCLASAGLCITSGLAQGIDGAAHTGALKSGSTIAVMGTGLDRIYPGSHRDLAHKIAENALLISEFPPGTQARPENFPRRNRIISGLSVGTLVVEATLQSGSLITARLSSEQGREVFAIPGSIHNPQARGCHALIRQGAKLVESAQDIIEELGALFGSLQSPITSSAQIVDQDTEKNDPEYALLHQALGYDPISVDELITRTGLTAEAVSSMLLLLELEGHVSSAPGGYYCRTDTLASRPSGREST	1161		22	53	142	216		1.09466	1.12999	1.33574	1.4675	1.25697	0.176065		0	0	0	0	0	0
470	contig_14	Protein of unknown function Smg	atgaacgaaaacgtggtcgacatcctgatctacctctatgaaaactacatggacggtgaacacgcacccccttcagatcaacacgaacttcgtgatgagttgatacaagccggattcccatcaagcgagattaataaagccttcgactggctggatgagctcgccgacaatgcacagacacaacatggcgaagctgatcaatctcactcactgcggatcttcaccgatgaagagatatcgcgcctggatgtggattcccgtggcctgctgctgtttctggagcagaacgatattctcacaatgactgcacgggaactggtcatcgaccgggcattggcactcgatacagccatcattacggaagaggagttgaaatggatcattctgttggtactgatg…	MNENVVDILIYLYENYMDGEHAPPSDQHELRDELIQAGFPSSEINKAFDWLDELADNAQTQHGEADQSHSLRIFTDEEISRLDVDSRGLLLFLEQNDILTMTARELVIDRALALDTAIITEEELKWIILLVLMNQPGQEAAFARMEDMVYNEVPVFLH	477		704	866	1404	1149		2.9502	2.69697	2.69748	2.5658	2.72761	0.160805		0	0	0	0	0	0
471	contig_14	DNA topoisomerase I (EC 5.99.1.2)	atgaacctggtaattgtagaatcgccagcaaaggcgaaaaccattaaaaaatacctcggcggcagctttgaggtactggcatcctatggccatgtgcgggacctgatacccaaagagggggcagtcgacccggataagggattcgccatgaagtaccaggtcatcgagcgaaatgaccgtcatgtgcaggccatcaccaaggccctgaaacaatcagatgccctctatctcgctactgatccggaccgggaaggggaagccatttcctggcacctctctgaattgcttaagcaacggggtaaactcaaggataaaccggtctaccgggtggtgttcaacgaaatcaccaaaaaagcggtcaatgacgccatcgcaaatccccgcgagctatctcatcac…	MNLVIVESPAKAKTIKKYLGGSFEVLASYGHVRDLIPKEGAVDPDKGFAMKYQVIERNDRHVQAITKALKQSDALYLATDPDREGEAISWHLSELLKQRGKLKDKPVYRVVFNEITKKAVNDAIANPRELSHHLVDAQQARRALDYLVGFNLSPLLWKKVRRGLSAGRVQSPALRMIVERELEIEAFKAEEFWTIEADSSKDNQRFSARLTHYQGNKLEKFSITDQTTAQVAEKILLEAGSDGLLIVKVEKKQRKRNPAPPFTTSTLQQEAARKLGFTTQRTMRTAQQLYEGVDVGQGTVGLITYMRTDSVHLADEATAEIRDLITQRYGAQQLPSNVRHFKTKAKNAQEAHEAVRPTSVFRVPDEIKDHLTKDQAKLYELIWKRSVACQMIHATIHTV…	2277		148	682	1259	1394		1.60449	1.91879	1.97504	1.97435	1.86817	0.17775		0	0	0.00886482	0	0.00221621	0.00443241
472	contig_14	Esterase YqiA	atgattgtctatctccatgggctcaatagcgcaggcagttctgggaaggctacaacactgcgagaattgcttccatccataccggtcgtcagtccgacctatccggcccatttagccggacaggccatagcgcagttgactgatgaactgtcacgtttgttacagcaagagtgcaatgcggcagaaccccgtatcctggttgggagctccatgggaggattctatggtgcatggctggcgggtcgattaggtttccagcatctggtcatgatcaacccggccctgcagccctggcaattactgaaacaggtggttggctggcaatccaatcaggcattggatgaacgctactacctctcttcagagatggttgcttcaacccgaacctatgcaatgaaa…	MIVYLHGLNSAGSSGKATTLRELLPSIPVVSPTYPAHLAGQAIAQLTDELSRLLQQECNAAEPRILVGSSMGGFYGAWLAGRLGFQHLVMINPALQPWQLLKQVVGWQSNQALDERYYLSSEMVASTRTYAMKPMPGELPTTLLLDKGDELIDYRIAAERYAGIGEVHCFEGGSHTFEHMDQAVTIIDQLHRGLE	588		46	125	130	185		1.68314	1.77203	1.5838	1.68958	1.68214	0.0770464		0	0	0	0	0	0
473	contig_14	sodium/glucose cotransporter 2	atgctcaccccttcattgagtaccatagacctggtcgtcatcgtggcctatctggtcctggtgatctttatcggtctgcgtatggcgcgacgcactcacagcggagaggacctcttcctcgccgggcgaaggttgggttgggtgccgatcggtttttcactgtttgcctccaatatctcaagcacgacgctgatcgggctttcgggtgcagcctacacctggggcatcgccgtctccaactatgaatggatggcagccttcgtgctggtattcttcgcggttttttttatcccctactatctcaatgcacgcatcacaaccgtgccggagtttcttgaacggcgctttgatcgccgctcacgtctctatttctccgcgctgacgttgttttccaatgtg…	MLTPSLSTIDLVVIVAYLVLVIFIGLRMARRTHSGEDLFLAGRRLGWVPIGFSLFASNISSTTLIGLSGAAYTWGIAVSNYEWMAAFVLVFFAVFFIPYYLNARITTVPEFLERRFDRRSRLYFSALTLFSNVIVDTAGTLFAGAIVLQVFYPDLDLFTACLGLALLAGLYTAAGGLAAVVYTDVLQAVVLLVGSCMVAYLSFGQLDFSWANIVDATPADRLSLMLPLDDPNLPWLGTLVGVPILGFYFWCTNQFIVQRVLGARSIAHARWGVLFAGFLKLPVLYIMVLPGVMAGAFLPELENGDAVFPALVTTLLPTGLVGLVMAGLFAAIMSSIDSTLNSASALLTMDFLRPERRGWSARRVVWTGRGFIILFMFLAALISPMVASFPGLFHYLQSA…	1572		47	124	334	370		1.27973	1.35374	1.56698	1.56652	1.44174	0.147475		0	0	0	0	0	0
474	contig_14	hypothetical protein	atgcgacaggtagaaaacccccagcgccaatttggccaggtcgacatcgccgacatcgtactggactccaaatcgcgtgacgacatcccgcagttgctgcggggcttgcagcacatctactgcacccctggattacgcgctgaagtgttcgagaccctgcaacaggtcattccccgcgatgcggacggcaaccccgtctccgcggacaatggccgccccggcatggagcagtggaagattctggtgcttggcgtattgcgcctgggcatcaataccgactacgaccgcttgcacgagctggccaatcagcacaacaccgtgcgccaattcctcggccacagcgactggtccgatgagacgacctacagcctgcaacaactccgcaacaatctgcgcctg…	MRQVENPQRQFGQVDIADIVLDSKSRDDIPQLLRGLQHIYCTPGLRAEVFETLQQVIPRDADGNPVSADNGRPGMEQWKILVLGVLRLGINTDYDRLHELANQHNTVRQFLGHSDWSDETTYSLQQLRNNLRLFTPEILDQINQAVVRNGHTLVKKSQTLGQPTLNSWPAATRSWWRPMCTTPPISTCCGMLCANSCRTASAWPSLWN	627		0	1	0	0		0	0.157258	0	0	0.0393146	0.0786292		0	0	0	0	0	0
475	contig_14	hypothetical protein	ttgctcagcctggcgctggatcacatggagcgggcccggaccttgctgacccagtgccgccaactgtgcctgccgcccatccagacccgggatctggagacttggctccactacgccgacctattggcagaacagatccaccgccgctgtctcatgggcgaaaccatcccccacgaggaaaagatcttctccatcttccagccccacaccgaatggatcaacaagggcaaagccggggtcccggtagagctgggcctgcgggtgcatatcgtcgaagatcagcaccaattcctgctgcaccaccaggtggcccgcaagcagaccgatgaaaagctggcgatccacctcacccgtgagacaaaaacccgtttccccggcctgaccggcatgagcttcgac…	MLSLALDHMERARTLLTQCRQLCLPPIQTRDLETWLHYADLLAEQIHRRCLMGETIPHEEKIFSIFQPHTEWINKGKAGVPVELGLRVHIVEDQHQFLLHHQVARKQTDEKLAIHLTRETKTRFPGLTGMSFDKGYHSPENQRELPQLINQVTLPKKGRCNLAEQAREQSPRFQQQRRQHSAVESAINALEQGGLDRCRDHGIDGFERYVALAVVTRNIKRIGVLLRQEEQAKEKRKRGPCKKAA	738		0	0	0	0		0	0	0	0	0	0		0	0	0	0	0	0
476	contig_14	Glycosyl transferase, group 2 family protein	atgaacaccagcaacgcccagttgagcgtgatcgttccgacgctgaacgagtctgctgcactgggggttcttctggggcaactcaagcaacaacggtcaatacaactgcagatcatcgtagctgatggcggctccagggacggcacggatgagctggcgctcaccgagggtgtcgaactctcacgttccgctgtgggtcgcggcaggcagatgaacacagctgccaggctagcagatgcaccctttctgctttttctgcatgccgactcccaactcaccgacgacgaccaatttagccgcgctctgctcactctgcaggcagcgggcaagaactataaagacgagcggactgcaggccactttcgattgcgttttcgacgcagagctgccgacaacgcc…	MNTSNAQLSVIVPTLNESAALGVLLGQLKQQRSIQLQIIVADGGSRDGTDELALTEGVELSRSAVGRGRQMNTAARLADAPFLLFLHADSQLTDDDQFSRALLTLQAAGKNYKDERTAGHFRLRFRRRAADNALAYRYYEQKSALNRPECTNGDQGFLLSKALFEELGGFDESLWFLEDQRLAERIRQDGRWITLPGVLETSARRFEKEGLGRRMVLSALIMNFHSMGLDEFFHRADTVYRDQDQTGRLRLVPIFKLIHSLNREAGIRVTLRRWHATGRYVLSHAWQPFFFLDVALGKGTSQAERPCLRFYDRIFRPVTNFIVFEYVTAGLTWIWYRISWAVYTLQEHRER	1056		13	132	167	189		0.925783	1.54652	1.44277	1.45126	1.34158	0.281163		0	0	0	0	0	0
477	contig_14	hypothetical protein	atgaagatccaccctagatacaggctggtgcctgcctgcctgattgccttgacacattcggccgttcaggccgatacagaactcccctcacttgtcgtcagtgcctcacgtagcgaacagccaagcctgctgacaccggccagcatcagcatcataagccgtgcagaaattgaacaaagcgctgcacaaaatctattgcaactgctgagtgggcgacatggcattcaggtcagcagcctgtttggcgatggcagccagacaaccctcgacatgcgtggctttggtcccagcgcaggtgccaatacgctggtgttggtggatggacgtcgactgaataatgccagtgatcgtgccgacccggatctcaacagcattgatctgcaccgggtggaacgcatt…	MKIHPRYRLVPACLIALTHSAVQADTELPSLVVSASRSEQPSLLTPASISIISRAEIEQSAAQNLLQLLSGRHGIQVSSLFGDGSQTTLDMRGFGPSAGANTLVLVDGRRLNNASDRADPDLNSIDLHRVERIEILQGSAGTLYGNQAVGGMVNIITREPEDFSAKVSAGVGSYSSYNLYADISNNLENGLSYRLSAKQRESDNYRENNDTDRNDLNLRLDYDHQSGSLFFEQQWVDEDQQTPGSLFSEELEVDRNQSATAYQGDFSNSKSKISRLGLQQTLGLYWSVEGELTYRDNEREFQSSFRTFPGSLSTQDREVKGFNPRLIGILPLSTGDATLTAGADFERTDYALRTSFGPQLLDQSVNAFYLQLTAPMTSRVSATAGFRHARIDNVIETNT…	1956		60	336	781	704		1.29029	1.68121	1.83543	1.74687	1.63845	0.240555		0.120137	0	0.0634058	0.00152696	0.0462675	0.057425
478	contig_14	hypothetical protein	atgagcgcaatggtcacagcacttctgctgctattactgactgcctttccagtcatggctgacccaccccaacgggtggtgtcggtcaacctctgtagtgaccagttgctgctcatgctggcagatcctcagcaagtggcgtcggtcagctacctctccagggagcaggagagctcattcgtggtcgaattggctgtaggctatcccgtcaaccacgcccagatcgaagaggtcatcagctatcggcccgacctggtagtgaccacgccctacaccaacccacgcttgctcaatacccttgagaagttgggcttcaagacacataggctgacactcggccatagcgtggaagcgatcgtcaccgacattcgccaactcgccgcaaggctgggccagagt…	MSAMVTALLLLLLTAFPVMADPPQRVVSVNLCSDQLLLMLADPQQVASVSYLSREQESSFVVELAVGYPVNHAQIEEVISYRPDLVVTTPYTNPRLLNTLEKLGFKTHRLTLGHSVEAIVTDIRQLAARLGQSPRGETLIRQMQQRLQLSRSTSLVDRPKALFYQPRGYTSGIDTLQNEALQLAGWRNPAAEQGIVGYVPIPLEQIILWQPNTLFTSSYGETGDSLAERQLEHPALKRLLGHKTMLQIPYKYWICPGPMLAEAVSMLYEARERER	828		80	231	498	412		1.7731	1.88833	2.01121	1.88538	1.88951	0.0972616		0	0	0	0	0	0
479	contig_14	Vitamin B12 ABC transporter, permease protein BtuC	atgatagctgccatggtccagcacaggctactgttctcactagggagtttaatcatcctcacggcgctcctctcgctgcggatcggcagtcaggccatacccctgatggatgccttgcatgaaagctttgctggcaatgccgggatctacggtctgatcctgaccgagctgcgcattcccagaaccttggtggccttgctggccggggcttctctcggcctttgcggcgctgtgatgcaatctctactgcgtaaccccctggccagccctgggcttgttggcagtgcaagtggtgctgccctcggagcggtcatcacactctatttcggtctcgcatcgctttttacctacgcgcttcccctgggtggcatgatcggtgctttactcgccaccctgacg…	MIAAMVQHRLLFSLGSLIILTALLSLRIGSQAIPLMDALHESFAGNAGIYGLILTELRIPRTLVALLAGASLGLCGAVMQSLLRNPLASPGLVGSASGAALGAVITLYFGLASLFTYALPLGGMIGALLATLTVYLLAGRDAGTLTLILAGVAVNAFTLALVSLLLNLAPSPYAVQEIALWMLGSLANISRNELWILLPGTLAGWLLIGRQGRSLDLLTFGEETASSMGAELPRLRRRLFLAVALAVGSAISVTGAIGFIGLVVPHLLRPLVGYQPSRLLVPSAMGGGLLLLLADIGVRLLPAQGEIKVGVVTALIGAPFFLWLIIQGKRSGL	1002		25	63	629	265		1.20566	1.26011	2.02962	1.61585	1.52781	0.380791		0	0	0	0	0	0
480	contig_14	Vitamin B12 ABC transporter, ATPase component BtuD	atgaatctactgagtggacatgccctctgcttcagttgcgatgcccaatcgatccttgacggtgttgatatcacacttgcagggggtgagatgttggggttgatcggcccaaatggtgccggtaagagtaccctgttgcggttgcttgccggggttatcaaagctgacaatggaatgctctctctcgagggtaaaccgatatcaacctttacaccccgtgagcgggcaaggcgtatcgcctatctgccccaactgagtgagattgcctggccaatgagtgtggagcgcctggtggcgctcggacgtatcccccatttggaaccctggcagcaccccggaccctatgacacggaaataattgaaagagtcattgccgaaaccgaccttctgccctatcga…	MNLLSGHALCFSCDAQSILDGVDITLAGGEMLGLIGPNGAGKSTLLRLLAGVIKADNGMLSLEGKPISTFTPRERARRIAYLPQLSEIAWPMSVERLVALGRIPHLEPWQHPGPYDTEIIERVIAETDLLPYRDRPFNTLSGGEKARVVLARAMVSEPDILLADEPVSALDPAHQLDVMTLLSKHCEAGQSVIVVLHDLNLAAHFCKRLKLLYQGRTLAEGDANQVLTPQNLEKAYAIEMNLSADQSPTTFHLPWRRISK	783		36	165	410	403		1.45858	1.76829	1.95166	1.89987	1.7696	0.221249		0	0	0	0	0	0
481	contig_14	hypothetical protein	gtgaaaaagctcgaattagaagaacacctctcaaaattgaaagcatccgaaagtggttacccttttggaccggatgccttggtgttcaaggttatgaacaagatgttcgcgcttgtctcacaaaaagataacccagcgagagtaacactgaaatgccgtcccgccgatgctgaaacacttgttgcacaatatgaatcgatcattcccggctattacatgaataaaaaacattggatcaccatttcgttgacagaagatctacccgatcagatgctgattgatctgaccaatggatcctataaactggttgtgagcaagctaaccaagagagagaaagagcagcttcacaaacaatag	MKKLELEEHLSKLKASESGYPFGPDALVFKVMNKMFALVSQKDNPARVTLKCRPADAETLVAQYESIIPGYYMNKKHWITISLTEDLPDQMLIDLTNGSYKLVVSKLTKREKEQLHKQ	357		37	162	145	315		1.80308	2.09743	1.84274	2.13168	1.96873	0.169735		0	0	0	0	0	0
482	contig_14	hypothetical protein	atgaacataaaggactatctcatatcctcaattatcgttacgctgttttttttcggcccgaatacagcctatgctagaaattgtataaagggtaaaccttgcgggaagggctgcatcgctttagacaaacagtgtcgcattgatacaaatggtgtgcttagcaaaaagagtgtttcgaataaaataggacatgccacaccttctcataatcgatcaacccttcgaaagtccaaactaagacttcccaaggtctacactgtagcaaccacatccgttaatgcaacagatgcaccctattcaaatgcaatcactgggcactacagagaaggtcaaagtgtctttgtctatgagacgtttaaaacatgggttcgcatcaacaacatgaagcctgaggagtgg…	MNIKDYLISSIIVTLFFFGPNTAYARNCIKGKPCGKGCIALDKQCRIDTNGVLSKKSVSNKIGHATPSHNRSTLRKSKLRLPKVYTVATTSVNATDAPYSNAITGHYREGQSVFVYETFKTWVRINNMKPEEWIEHRHLKQK	429		18	101	56	202		1.4203	1.81565	1.36275	1.86173	1.61511	0.259921		0	0	0	0	0	0
483	contig_14	hypothetical protein	atgaaccattcaaaccaatatcaaatcgtagcggcgaatagctcacactacgacggtatcttacggttggtcacctctcctgaggagttatatctggtctatccatcgggcacctggcccttcgatacagcacaactaagccaactcagtaaagagcgtagcgacttcacggttgtactggaccgggagcggatcatcgggtttgccaacctttatggaaacctatctggcgataagctatttattggcaatgttgtcatatcggatgcctatcgaagccagggcataggcaagcgactcattcgtcatatgtgtgacattatatttaatcgatatgcgcctgaagtacatatctcagttttcaatttcaatataccggcactgctactctatgcctct…	MNHSNQYQIVAANSSHYDGILRLVTSPEELYLVYPSGTWPFDTAQLSQLSKERSDFTVVLDRERIIGFANLYGNLSGDKLFIGNVVISDAYRSQGIGKRLIRHMCDIIFNRYAPEVHISVFNFNIPALLLYASLGFRPYDLEQRSLPDGKISVLIHMCLYRRTWQDNNTNLRSV	525		59	382	324	666		1.83771	2.30118	2.02229	2.28838	2.11239	0.223741		0	0	0	0	0	0
484	contig_14	RND efflux system, inner membrane transporter	atgagtaagttggggctttcaggaagtgttgccaaacgcttcctgataactgaaatcacgccactgcttgcgttggtggggctcctgcttggtgtattcgctgttttggtgacgccccgggaagaggagccgcagatcaacgtcacctttgccaatgtctttattccctttccgggtgcgacggcaaccgagatcgagaacctggttgcgaccccggcggaacaggtgttgtcggagattgacggcatcaagcatgtctactcgacatcgcggcctggtatggctgtgctgacagttcagttcctggtgggtgagaatcgggaagacgccatcgtacgcctgttcagtaaagtctacgcgaatcaggactggctaccccaaggattgggagtagggcaa…	MSKLGLSGSVAKRFLITEITPLLALVGLLLGVFAVLVTPREEEPQINVTFANVFIPFPGATATEIENLVATPAEQVLSEIDGIKHVYSTSRPGMAVLTVQFLVGENREDAIVRLFSKVYANQDWLPQGLGVGQPIVKPKGIDDVPIVTATLWSDNPQVGAYELGQVAHAIESELKRVPGTRDIYTIGNPDRVVHVLLDPQALAGHGVDLSDLRSALQAGNHIRDNISVTADNRELLVQAGTFLTSAEEIGSLVVGVHEGKAVYLRDVAEVTHQPDQPKQYVWMGTGPQGNLKQLPDGGKFPAVTVVVAKKAGTNAVDIARSVIERFEQLEGIFIPEGVHATITRNYGETAEAKANKLITKLAFATLSVVVLVLLTIGWREAFIVGAAVVVTLAITLFAS…	3219		982	4485	7201	4570		2.2674	2.58228	2.57858	2.33702	2.44132	0.163129		0.00446673	0	0.00179092	0.000927289	0.00179623	0.00192467
485	contig_14	hypothetical protein	atgaaacgctttttgctgatttacctgctgggactggtgctgctgcctggtctgtcggcagctgaaacaagggcgcttgaaacggcaacagctgtaaaacgggaagctgccagggagttctggttagacggggtggttgaggcgattaaccagactacactctcggcccaaacccagggtcaggtggaagagatcctgttcgatgtggatgattatgtcgaaaagggtcagttggtggtgaacctgaagaacactgaacagaaggctggtctaaaccaggccagggctgatctgagagaggctgttgcccgcctacaggaggcgggagacaattttaagcggagtaaggatctgtttggccgaaagctcacctcccagtctcagctggacaaatccacc…	MKRFLLIYLLGLVLLPGLSAAETRALETATAVKREAAREFWLDGVVEAINQTTLSAQTQGQVEEILFDVDDYVEKGQLVVNLKNTEQKAGLNQARADLREAVARLQEAGDNFKRSKDLFGRKLTSQSQLDKSTAAVKSARARKEAADARLAKASEQFEYTRVKAPYSGIVTHRHVQVGEIASPGQKLISGISLDQLRVTVELPQSLIPVIREQGKARVLLPTGKAIEGRGLTIFPFADQSSNTFKVRVDLPEGISDLFPGMFVKAAFVTGIKKELVVPRQAVVYRSEVTAVYVLSKDGRVHFRHIRAGHPVASDLLSIIAGLTEGEQVAIDPIAAVTLLKKQLAESHDE	1050		479	2337	3012	3448		2.44138	2.78528	2.68632	2.70007	2.65326	0.14788		0.0640274	0.00618966	0.0412579	0.0170897	0.0321412	0.0258191
486	contig_14	3-polyprenyl-4-hydroxybenzoate carboxy-lyase (EC 4.1.1.98)	atggaatccctaaataacgaccacacccaaatgaagtacaaagacctgcgtgatttcattcaacagcttgagtctcgcggtgaacttaaacgcatccagaccgaggtcgaccctaacctggaggtcacagagatctgtgaccgcatattgcgacgcggcggtccggcattactgtttgaaaaggtaaaaggctccccttaccccttgctgggcaatctgtttggcacccccgaacgggttgcgatgggtatgggtgaggaacatgtggaatccctgcgggaagtgggcaaactgcttgcctttctcaaggaaccggatccaccaaaaggaatgaaggacgcctgggataagctccccgtattccgcaaggtgctcgatatggcacccaaagagttgcgc…	MESLNNDHTQMKYKDLRDFIQQLESRGELKRIQTEVDPNLEVTEICDRILRRGGPALLFEKVKGSPYPLLGNLFGTPERVAMGMGEEHVESLREVGKLLAFLKEPDPPKGMKDAWDKLPVFRKVLDMAPKELRNAPCQAVSQEGDAVDLTQLPIQTCWPEDAAPLITWGLVITRGPAKSRQNLGIYRMQLLGPNRLIMRWLAHRGGALDFREWQETHPGEPFPVSVALGADPATILGAVTPVPDTLSEYAFAGLLRGSRTEVVKCLDSDLQVPASAEFVLEGHIYPGEMAAEGPYGDHTGYYNEVEHFPVFTVERITHREDPIYHSTYTGRPPDEPAVLGVALNEVFVPILQKQFPEIVDFYLPPEGCSYRLAIVSMKKQYPGHAKRVMMGVWSFLRQF…	1497		89	236	633	520		1.56677	1.64474	1.85998	1.73173	1.7008	0.1257		0	0	0	0	0	0
487	contig_14	ParA-like protein	atgcgtacaatcatgttgatgaatgccaagggtggttgcggcaaaacaaccatcgccaccaaccttgccacctggtatgccgatgaaggtaaacaagtcgcactggtcgattttgacccgcaaagatcaacactcgactggcttgaagcaagacaagactacgaaggcatccctaacatccagggcatagatgcggtagccggtccagtcagacccgccaaaggtactgacctgatgatcatggatgctcccgctggcacacatggtaaaacgatcaataagatgctgctgcgagtcgacaccctgatcctcccggtactaccctctccaatcgatatgcgcgcctgtaatcgcttcctctctgaattgttagatagcggacgggtcttaaagcaccag…	MRTIMLMNAKGGCGKTTIATNLATWYADEGKQVALVDFDPQRSTLDWLEARQDYEGIPNIQGIDAVAGPVRPAKGTDLMIMDAPAGTHGKTINKMLLRVDTLILPVLPSPIDMRACNRFLSELLDSGRVLKHQTRIGIVANRTKEYTRIYHDLESYLGHLKIPFITHLRESQNYIRSAEKGLALFELAPAQVYKDVVLWDPLFKWLKV	627		102	152	311	278		1.99639	1.82817	1.9284	1.83598	1.89724	0.0802611		0.115104	0.431	0.184603	0.339316	0.267506	0.143743
488	contig_14	Nucleoside-diphosphate-sugar epimerases	atgggtgtgacaatagtcggttgtggcgatattggttgtcggatagcgatggagagtctgtccgagggggatgttgtaacgggatgggtacgttcggaagagagcatcaaatacttgcagggccttggtattgatgcaatgcaaatcgatcttgatcagcctttggccacaataccgtcagttaaaaatgaacagctcttctacttagcgccacccccatccgtgggttgtgaggatagtcgggtggcaaacctgatcgatcacctgttggatgagggtcaaccgaagaaggtcgtctatctcagtaccagtggtgtctacggggattgcaatggggcgtgggtggatgagaccaggagaccggcaccgactgtggatcgtgcacgacggcgtctcgat…	MGVTIVGCGDIGCRIAMESLSEGDVVTGWVRSEESIKYLQGLGIDAMQIDLDQPLATIPSVKNEQLFYLAPPPSVGCEDSRVANLIDHLLDEGQPKKVVYLSTSGVYGDCNGAWVDETRRPAPTVDRARRRLDAERRWQAWCERTGGELVILRVAGIYGPGKLPVQRLQQGQPMVSEADSPFTNHIHSLDLVKVCLAAMQRGHSGAVFNVCDGHPNSMTSYFNQAADFLHLPRPPQISLDEAKHMLSPGMLSYLGESRRLSNHKLLDELSVELSYPTLEQGLPACL	861		141	370	559	667		1.99925	2.07397	2.04411	2.07561	2.04823	0.0357238		0	0	0	0	0	0
489	contig_14	2-polyprenylphenol hydroxylase and related flavodoxin oxidoreductases / CDP-6-deoxy-delta-3,4-glucoseen reductase-like	atgagttataaagtgcaggttgaaccaagtggccatgagttttcagtcgagggggatgaaaccattctcgatgcggctatcagacaaggtatcaacctaccttatggttgtcgaaatggtttttgtggcgattgtcgcgccaccctgactgccggtaatatccactacccaaagggagaacctgcagtgatggccgacaataacaacggcttctgcttcacctgccaggcgtcacccagcgccgacttgattattggcgtctctgaaatagctcaatccaaagatatccagatacgcaccatgccctgcaagatagaccgcattgagcgtctcaatgatgatgtcattcgtctctacctcaagcttcccgagggtgagcgactacagttccttgctggt…	MSYKVQVEPSGHEFSVEGDETILDAAIRQGINLPYGCRNGFCGDCRATLTAGNIHYPKGEPAVMADNNNGFCFTCQASPSADLIIGVSEIAQSKDIQIRTMPCKIDRIERLNDDVIRLYLKLPEGERLQFLAGQYLNFILQDGSKRAFSIANAPHDDDFIELHIRHISGGAFTDILFNGMQEKTILRIEAPLGSYYLRETSKRPIIFMGGGTGFAPLKGIIEHAFQIGIQRPMHLYWGVRSRTDLYLPELPEQWACEHNNFNYTPVLSEPDEDWQGKIGWVHEAVVADHPDLSNHEVYMSGPPPMIKAGKDTFLDYGLSGEELYSDSFEYGAAATKESE	1020		507	726	995	1288		2.47851	2.29166	2.21961	2.28639	2.31904	0.111257		0.0235415	0.00637224	0.0141583	0.00293231	0.0117511	0.00915624
490	contig_14	hypothetical protein	atgtataaaatcttagtggttatactgctcaatctgatgctcacagcctgcactgcgatggcacaggaagagcgtcaggggatagatgccatggaggagtatttcgattttgtcgactatgggggtggtgcgatcttccctgagcagatacctgagaaagattggaacaaatttttcattattgatacccgcaatgctactcaatatgaaaatgagcatattcccggtgctgtaaatatcgagtggcgccagctgcttgcacatcgttccgaactgccgcttgataaaacaatccttgtttactgcaataccgggacattgtcagctcaggcgggctttgcactgcgtcttgctggattcgataacttgaacatcattcagggtggaatgcgcgaatgg…	MYKILVVILLNLMLTACTAMAQEERQGIDAMEEYFDFVDYGGGAIFPEQIPEKDWNKFFIIDTRNATQYENEHIPGAVNIEWRQLLAHRSELPLDKTILVYCNTGTLSAQAGFALRLAGFDNLNIIQGGMREWREKGGFKAYERAIQAPQH	456		17	44	38	95		1.37103	1.43773	1.17838	1.51505	1.37555	0.14402		0	0	0	0	0	0
491	contig_14	hypothetical protein	atgatgcgaacacccgattccaaaccggattgtctatccattgacaatatcaaacagaaggtgcggaatcagctggaactagggtgtacacttaaagtgaatttatcctga	MMRTPDSKPDCLSIDNIKQKVRNQLELGCTLKVNLS	111		0	0	6	6		0	0	1.00571	0.965424	0.492784	0.569256		0	0	0	0	0	0
492	contig_14	DnaK suppressor protein	atggatacagacacaattaaattcgccaggcaagcattgcttcatctaagcgatgaactgcaactagccgatgaggcctcacaagaggcgggtaaaaccgttgaactggatcagacacgtgttggcaggcttactcgcatggatgctctacaggcacaacaaatggccctagcaaccgctcgacggcgacaccatcaacaacagatgattgagggtgccttacgtcgaatcgatacgggtgagtatggttactgttttgtgtgcggggatgaaatagacactcgccggctttcagttgatccgacgattacacgttgtatcggatgcgccgaaaagtaa	MDTDTIKFARQALLHLSDELQLADEASQEAGKTVELDQTRVGRLTRMDALQAQQMALATARRRHHQQQMIEGALRRIDTGEYGYCFVCGDEIDTRRLSVDPTITRCIGCAEK	339		111	237	316	428		2.29797	2.28391	2.19999	2.28632	2.26705	0.0451236		0	0	0	0	0	0
493	contig_14	hypothetical protein	atgcgtaaacgaatcatcagccaagcgcagcaagccgcttcccctactgatcaactctggttaaatctaggggagattgcagaggtagaaatttcttcggaggacgacactcaccccatcgagtccgcactattgcccggcaagacctccgggtggcgtgccgcacaatccggcaagcagatcattcgacttcttttcagccacccgcaaagccttcaacgaatctggataaaatttgaggagcgtcgtattgaacggactcaagagtacctgttgcgctactcatcggatggtgggcaatcattccaggaaatcgtgagacaacaatggaactttcaccctcaggggtcaatatctgaaactgaagatcatcaagtcgaactccagggagtgacacta…	MRKRIISQAQQAASPTDQLWLNLGEIAEVEISSEDDTHPIESALLPGKTSGWRAAQSGKQIIRLLFSHPQSLQRIWIKFEERRIERTQEYLLRYSSDGGQSFQEIVRQQWNFHPQGSISETEDHQVELQGVTLLELAITPDISGGDAYASLSQFKLA	474		106	190	361	443		2.13339	2.04401	2.11285	2.15649	2.11169	0.0485082		0.0304989	0	0.00611423	0.00633155	0.0107362	0.0134981
494	contig_14	hypothetical protein	atgcttaatcacataaagtggctaacacaagcagaggagcagggtgtcgtctgccacgcaggccgctcagcaacgggtgcagaaatgctacgaccgatccagcgacttcaccaataa	MLNHIKWLTQAEEQGVVCHAGRSATGAEMLRPIQRLHQ	117		3	5	0	4		1.21679	1.10352	0	0.792972	0.778322	0.548942		0	0	0	0	0	0
495	contig_14	hypothetical protein	gtgttaacaggccctaagcaaaggcctgatgtttgggcagcagtttctgcaactgagaagggcacttttctatctgacgatggtatcttcatttttcataaggcctatcccctgaacagggataatcttggaacggtagagaatattgaaaagagagtggcggcaattgaaaacagatccggagaccgctattggatctatctctctcacatctccaataatttaatagctgatctgacggctaaaaggatggtggttgccactgttacctatctactgttatttctggtaactggattaatcagcgttttttttgcaaggaatagcgtccagaaaaaacttgcctttcggcagcttcagcaatacgccacaacggatggattgaccggtctttccaat…	MLTGPKQRPDVWAAVSATEKGTFLSDDGIFIFHKAYPLNRDNLGTVENIEKRVAAIENRSGDRYWIYLSHISNNLIADLTAKRMVVATVTYLLLFLVTGLISVFFARNSVQKKLAFRQLQQYATTDGLTGLSNRRELDKLSTREFKRAHRFSRQLSVMMLDLDHFKRVNDTYDHTVGDKVLKHIAGICEGAIRGQDLLARYGGEEFTILLPETDIEGAAQLGQRICDNVAITPCQVGQIEIAITVSIGASEMEVGDEDFQDVLLRADKALYEAKKRGRNQVVVSREGYYLSSPAILSDE	900		56	134	26	356		1.58602	1.62049	0.769434	1.78718	1.44078	0.456102		0	0	0	0	0	0
496	contig_14	Mobile element protein	atgaaagttacatctgaagaattcaatctcatcaaagaattgctgccaaaacaaagaggtaacgtcacgatatcaaatctgcaagtgatcaatgcggttttgtatgttgcggaacagggttgcaaatggcgtgctttaccgaagaagttcggcaactggcacacgatttacacgcgaatgaatcgatgggccaagcaaggtgtgttggatgaggttttttcagagctgcaggccaatgacatcatgaacatccaggtcgaacatgtttccgtcgatagcaccgcggtgaaagtgcatccagacggtacgggcgcgttaaaaaaaacggcccgcagtcgatcggtaaatcgcgagccggatggacaactaagattcatatggtag	MKVTSEEFNLIKELLPKQRGNVTISNLQVINAVLYVAEQGCKWRALPKKFGNWHTIYTRMNRWAKQGVLDEVFSELQANDIMNIQVEHVSVDSTAVKVHPDGTGALKKTARSRSVNREPDGQLRFIW	384		0	1	20	6		0	0.233622	0.991202	0.528962	0.438447	0.427364		0	0	0	0	0	0
497	contig_14	Mobile element protein	atggtagcggcgaatgagaagacggccgtcacgttctcactgtctccgggtcagacgggtgatgcaccagaaggtagaaaactattgaaaacccttgagaatcagggctgggaaggaactcatgtgatcatggataaggcctatgaaggagacgacacactgcaattggtactggacttggaaatgattccagtggtacctcccaagagcaaccgcgtaacaaaatgggactatgacaaagcgctgtataaaaagcgcaacgaggtagaacgcctctttcggcgactaaaaggttttcgccgaatcttttcccgtttcgataagttggatgttgtcttcttgttctttatcaacttcgcactgattaccgatacgctaattagtgttaacaggccctag	MVAANEKTAVTFSLSPGQTGDAPEGRKLLKTLENQGWEGTHVIMDKAYEGDDTLQLVLDLEMIPVVPPKSNRVTKWDYDKALYKKRNEVERLFRRLKGFRRIFSRFDKLDVVFLFFINFALITDTLISVNRP	399		1	4	3	11		0.400101	0.573189	0.356083	0.715997	0.511342	0.165518		0	0	0	0	0	0
498	contig_14	hypothetical protein	atgaataacccggacagccaaatcattgcaagagggaaagagcgaaataaagggttttcagaacaaaaggagttgatggtcagtttcctgtggctctttgttcccgcttctctgctgctggcttctattttctacgcattctctacacaaactcaacagtatgagttacaagcgacattgattcgtgacgagtcggctttgaaaagtgccggtgaattgacctcactgttattcgaacaaaagctttctgatctattggtattagcagaaggtgaggtactgaaaaatcatcttcatgacgagagtatgaagaattggatacgtgctgcacgggagttttctctatttgccaggcgtaaaccaaaatactttcaaatacgctttattgctaccaatggc…	MNNPDSQIIARGKERNKGFSEQKELMVSFLWLFVPASLLLASIFYAFSTQTQQYELQATLIRDESALKSAGELTSLLFEQKLSDLLVLAEGEVLKNHLHDESMKNWIRAAREFSLFARRKPKYFQIRFIATNGMEVLRINNSDNAQQIVPKNELQDKSNRYYFQEAIKLEEGSVYISPLDLNKERGVIVQPIKPTIRFATPVFDGYGEKRGILIINYTPVELLHRIAENFKALHGNTVMLNSSGYWLVGAPDEQLWGFMYGNDKTFARAC	813		21	70	116	273		1.21979	1.39016	1.39978	1.7173	1.43176	0.207539		0	0	0	0	0	0
499	contig_14	Cytochrome c553	atgtgcaatatggcgtctctccaatccattgcactctttgttctcctggtagtgctcggctcggcaggacaggcaggatgggatgaagcaagactggaacgggaagaggcgatgctcctgccgcctgaatatgagcgtggtagaaaggtctatgaaacctgtgctgtctgccacatgccggagggttggggtacgccaaatggtgcctatcctcaaattgcaggtcagcaccgttccgtaattattaagcagcttgcggatatccgtgccaggaatcgcgataatccctctatgtacccgttcgctattcctgaagagattggtggagcccagtccatatctgacgtatcccactatatcgaaaccctcaaaatgacgactgccacaggtaagggtgat…	MCNMASLQSIALFVLLVVLGSAGQAGWDEARLEREEAMLLPPEYERGRKVYETCAVCHMPEGWGTPNGAYPQIAGQHRSVIIKQLADIRARNRDNPSMYPFAIPEEIGGAQSISDVSHYIETLKMTTATGKGDATDLQHGQHLYLQYCTKCHGDQGEGDFAKAYPSIHGQHYNYLLRQLIWLQNGKRRNGNQEMVQIINEYSMRDFKALADYISRLLPIDKKRSPYTWEDRNKMKNE	714		162	249	682	865		2.13964	1.98413	2.21053	2.26849	2.15069	0.122912		0	0	0	0	0	0
500	contig_14	hypothetical protein	gtgagaacactaatcgcggcttttttggccctactggcagctgttgtgatcaccctttgggtgaaacaggacaatgggtatgtgttgattggttatggcgagtggaccatcgagggtagcctggcgctctttgtgctggcaggtatagcgctgtttctcctggtctacgcaggtatcagactcctttcacatctctggcatatgccagagcgggtggccagttggcgccataaacgccgtaccctacgtgcccaacatgccctgacccgtggcttggttgaacttgctgaaggacgttggaaggtggcagagcgtcacctcacgcgatatgccgttcaatcagagaccccactgctaaactatctggctgcaacacgtgctgctcagttacagggtgaa…	MRTLIAAFLALLAAVVITLWVKQDNGYVLIGYGEWTIEGSLALFVLAGIALFLLVYAGIRLLSHLWHMPERVASWRHKRRTLRAQHALTRGLVELAEGRWKVAERHLTRYAVQSETPLLNYLAATRAAQLQGEHTRRDDYLHLAHESMPSADVAVGLTQAELQLAHQQYEQALATLMHVRSLSPKHNYVLTLLKKLYENLKEWQKLEEMLPELKRRKVIDEKAYQLLETRVYCERMKQEAATLDSLVQFWQSIPKAVRQQQQVLLDYCRCMMALDAGSRIEPLIAAALQREWNSELVFLYGTIELADPSHQLAVAEGWLKSHQDDPVLLLALARLSLQNKLWGKGRSYLEASIGIAPTSESYQQLGLLLERLGETDKAMQCFRAGLGLEHEEPQRALPP…	1272		29	252	531	575		1.16904	1.74195	1.85448	1.84426	1.65243	0.326242		0	0	0	0	0	0
501	contig_14	hypothetical protein	atgagtgaaaaagcgcacgagtcaggtcagagtaagaatcagactgaagcagagttcgataatgccatcgaaggtgaggttgaacgtattgatgattccaggggccgctccggctcatcccgtctgcctataactgttgctgtcgtggcgttattggcagtggctgccggtctgctgtttggttatcgctattggctcgatatgaaacagacacttgctacactcaatagctccttggtccaggccaatcaggagcaggcccagcttggccagagattgcagcaggcccagcaactcttcgaacagcaaaaacaggagatttccactcagcgggatgctttggctgagcaagctgaaaagctcctgcaagagaaagaggcatcccgtcaacagggtgct…	MSEKAHESGQSKNQTEAEFDNAIEGEVERIDDSRGRSGSSRLPITVAVVALLAVAAGLLFGYRYWLDMKQTLATLNSSLVQANQEQAQLGQRLQQAQQLFEQQKQEISTQRDALAEQAEKLLQEKEASRQQGAQLYRSLAEIQTRLGGKEGQWRVAEAEYLMRVANHRLTLMGDAATALEALKSADERINASGDPGWSGVREALAQEMTRLTAVSSVDVAGISAEISALADQVDALPLRDEGVALMPSSANSADMPAFADNQGFNLEQLLDDLWQGFKSMMIIRHHDRPVSAMLPPEHRYFLVQNLRLKLESANAALMGRNQSLYSENLKGATEWVDHYFQISDPSVNGFLAQLGGLAARDIAPVLPDISGSLRALQAKREALHQEGAR	1170		275	449	935	770		2.15486	2.02527	2.13359	2.00544	2.07979	0.0753431		0.036928	0.0249894	0.0296124	0.0204433	0.0279932	0.00703509
502	contig_14	Uroporphyrinogen-III synthase (EC 4.2.1.75)	atggcagcatgcgatttgaagggtagaggaattcttgttacccgggcctctcatcagtcagaggggctatcgaggttgattcagggctgtcagggaagagcggtgtgctttcctgcgctggagatcgttgccagcaaacgagtcgagcaggcacttgagctattacggcaatcctgggatgtgatgatttttataagccccaatgcagtccactatgccttgggattattgcccggtggacgaatgcaagggcgattactggctgctgtcggccgggccacagccgccgctcttgagggtgccggatatggtatcgatctgttacctgttgatcgctatgacagtgaaggtctgctgatgttaccgccactgaagcagttgatcgggcaaaaggttctg…	MAACDLKGRGILVTRASHQSEGLSRLIQGCQGRAVCFPALEIVASKRVEQALELLRQSWDVMIFISPNAVHYALGLLPGGRMQGRLLAAVGRATAAALEGAGYGIDLLPVDRYDSEGLLMLPPLKQLIGQKVLIVRGEGGRPFLGNSLQARGAEVGYAEVYRRVRPKTDPEPLLKCWTQEIDLVIATSNEVLQNLIEMLGEKGLPLLQRTPLLVISERMRREAENRGFKTILLASGADDIAIMTAIRNWTDHAAQRDQGNLS	789		157	224	1031	558		2.08308	1.89582	2.3459	2.03639	2.0903	0.188071		0	0	0	0	0	0
503	contig_14	Porphobilinogen deaminase (EC 2.5.1.61)	atgtcccagaccataagaatcgccacccgtaaatcacctttggccatgtggcaggctgagcatgttgctgccgagctgaaaaaagcccacccgggcattcagatagagcttctgggtatgacaacccagggcgataaaatcctcgatacgccgctggcgaagatagggggcaaagggttgttcataaaggaacttgagcagggtattttgaatggtcaggcggacattgccgtacactccatgaaagatgttccggtcgaactacctgaaggactgcatctagcggtgattatgcagcgtgaggatcctcgtgacgcctttgtctccaatcgctatcaacatttcaatgagttgcctcagggcgcatgcgttggaacctccagccttcgacgtcaaagc…	MSQTIRIATRKSPLAMWQAEHVAAELKKAHPGIQIELLGMTTQGDKILDTPLAKIGGKGLFIKELEQGILNGQADIAVHSMKDVPVELPEGLHLAVIMQREDPRDAFVSNRYQHFNELPQGACVGTSSLRRQSQLSENRPDLVIKSLRGNVNTRLRKLDEGEYDAIILAAAGLKRLGFEARITALIGPEQSLPAIGQGAVGIECRADDPLVNDLIAPLHHQETAFCVLAERAMNQRLNGGCQVPIAGYAMLESGNLWLRGLVGEPDGSHIIRGEVEGTPEEAESMGKGLAERLLEWGADTILKALYETP	930		145	756	1453	1117		1.97814	2.34908	2.42318	2.26476	2.25379	0.194833		0.0413233	0.0139818	0.0310658	0.025736	0.0280267	0.0113804
504	contig_14	hypothetical protein	atgacccgttatcgtcaaatagggtggccctatcttcagcatcatatacgacagcggctaaccggcctgtcaggttgtttgttgtctcttctgctgaatctacctgcattgggtcactgtgatgattctatcgtgtcggagcctgagctacctgcagcagtcccggttttggtacagcactgctttccctgtcatggtcctcagggacagagtggttccccggccattccctcgctggcggggttacctcgggactatctgcagagcgtcttacggtcctatcgtcatggtggtcgtttcagtacggtcatgggtcgattgatgcaggcatatagtgaaggtgagatcgagatcatggccgactatttcagcggtcagtcctataccctgcataaacag…	MTRYRQIGWPYLQHHIRQRLTGLSGCLLSLLLNLPALGHCDDSIVSEPELPAAVPVLVQHCFPCHGPQGQSGSPAIPSLAGLPRDYLQSVLRSYRHGGRFSTVMGRLMQAYSEGEIEIMADYFSGQSYTLHKQQTDWRLADRGRLLHRQYCRDCHGDSANPADAGVPPLQGQWMDYLRWTLRDYLVGINQGNEEMAIQLSNLLRRQGPEGVESLIHYYGKAIQ	672		49	141	277	195		1.65325	1.76645	1.84906	1.6552	1.73099	0.0948432		0	0	0	0	0	0
505	contig_14	hypothetical protein	gtgaagatactggtcgtggatgatgaggtcctggctcggcaacgattggtggcattgattgaagagataggacagccttaccagctggccggtgaggctgccaatggcgaggaggccctgcaaaagttcaaccagattggtgtggatctggtattgatggatatccgcatgccgggtatggacggtctggaggcagcacgacagatggctgagagtgaccatccaccggctgtgatctttactaccgcctatgaggagcatgcgctacaggcatttgaatcagcagcgcaggattatctcttaaaaccggtgcgcagggtgcgactgctagcggccctgcaacgcagccaacgccttacccgcagtcaactggctgcaaccgcttctacagaaacggag…	MKILVVDDEVLARQRLVALIEEIGQPYQLAGEAANGEEALQKFNQIGVDLVLMDIRMPGMDGLEAARQMAESDHPPAVIFTTAYEEHALQAFESAAQDYLLKPVRRVRLLAALQRSQRLTRSQLAATASTETEVPQLHASYRGGLKSIPLDEVIYLRADSKYVMARHAEGELLLEESLKGLQQRFGDLLLRIHRNALVVRRHLSGLEKGRDGIPRVVMRGCEETLEVSRRHLPEVRRVLRGQD	732		58	76	150	98		1.68857	1.46843	1.5517	1.33032	1.50975	0.150151		0	0	0	0	0	0
506	contig_14	hypothetical protein	atgcagcagagtgagaaacaacctgagcgcagacgaatggcagatcttgctgggaaggtgatctttttgcctaacttctgtgcccttcgcgcagtctttgcggtggttgtgataggtgaattactggcgattctgctgaccctggcagcagtaggccgttttgaggactttctggccgctctgagtccgatttctctactggtgcagtggattggtctgagtacggcgggtctgctttgtgctatgcgtgtgccattgtgtcggttgggtaatcaatgggctggcttcgtggccttcctaatattgatcgggatgaccctgctgctctctctgctggtggtttggatggatagcggattggccctcgctgcgttgcctgaagatcgtagtggcttgtta…	MQQSEKQPERRRMADLAGKVIFLPNFCALRAVFAVVVIGELLAILLTLAAVGRFEDFLAALSPISLLVQWIGLSTAGLLCAMRVPLCRLGNQWAGFVAFLILIGMTLLLSLLVVWMDSGLALAALPEDRSGLLGRSLGISAIVGVLVLHYLYLQYLWRRQEEAENSARLQALYSRIRPHFLFNSMNTIASLTRSDPKLAEEVVEDLADLFRVSLGDASRPSTLGRELELARQYLSIEHYRLGERLMLVWDLEQLPEQAMIPPLILQPLLENAVYHGIEPAAKGGTITITGHYRRKRVNLSIRNTLPEEGERSHRQGNNLAMENIRARLAGVFDLEASLTESNVEGEHQVRLVIPHPWWGDGA	1089		74	150	422	314		1.62333	1.58753	1.82262	1.6525	1.6715	0.104197		0	0	0	0	0	0
507	contig_14	Argininosuccinate lyase (EC 4.3.2.1)	atgagcgacagtcacgcgtccacgaaactctggtcaggccgtttcaaccaacccaccgatgcctttgtcgaagccttcaccgcctcggtcgagtttgatcaaagactctaccagtatgacatccaaggctccatcgcccatgccacaatgctggccagtcagggcatcctgagtgatgccgaacgtgacgccatcgtgcagggcctggagctgattcgcaagcgtatcgagcaaggcgacttcacttggtcggtggccctggaagacgtgcatatgaatatcgagtcggcccttaccgaggttatcggcgatgcgggcaaaaaacttcatacaggacgctctcgcaacgatcaggtagccactgacatccgactctggctgcgtgatgaaatagagacc…	MSDSHASTKLWSGRFNQPTDAFVEAFTASVEFDQRLYQYDIQGSIAHATMLASQGILSDAERDAIVQGLELIRKRIEQGDFTWSVALEDVHMNIESALTEVIGDAGKKLHTGRSRNDQVATDIRLWLRDEIETIRTAILRLQAALLDKAELEIETILPGFTHLQTAQPVTFGHHLMAWFEMLERDRERLADCTKRLNVMPLGAAALAGTTYPIDRHQTAELLGFSRPAENSLDAVSDRDFAIEFSAAASILMMHLSRFSEELIIWSSAQFGFIELSDSFCTGSSIMPQKKNPDVPELIRGKTGRIFGHLIGLLTLMKSQPLAYNKDNQEDKEPLFDTVDNLKGSLKVFADMVPAITCRKETMRRATMQGFATATDLADYLVRKGIPFRDAHDVVGKAVA…	1395		273	645	646	1077		2.07591	2.1055	1.89893	2.07414	2.03862	0.0942307		0.00687979	0	0.00413765	0	0.00275436	0.00337173
508	contig_14	hypothetical protein	atgattcaactccaccatgtcagcctgattgtcgccgacacccagcgtgccctcgatttctatgtaggtctgctggggttggaaatcgatacctcacgcccggacttggggttccccggcgcctggctgaatgtgggagatcggcagatacacctgcttgaactggctaatcctgatcccctagagggtcgcccgtctcatggcggacgggaccgtcacactgcctttgtcatagatgattttgccaccatgcgtgacaaactcgaccgagctggtatcgattacacacttagccgctccggacgtcaggccctgttctgtcacgatccagatcagaatgcggtggaactgatcctgagtccaaatcaaggagtgtag	MIQLHHVSLIVADTQRALDFYVGLLGLEIDTSRPDLGFPGAWLNVGDRQIHLLELANPDPLEGRPSHGGRDRHTAFVIDDFATMRDKLDRAGIDYTLSRSGRQALFCHDPDQNAVELILSPNQGV	378		57	134	289	346		1.96379	1.99116	2.11451	2.14751	2.05424	0.0903545		0	0	0	0	0	0
509	contig_14	Peptidase M48, Ste24p precursor	atggaacaggcaacatatctacaacacaagaccaggaatatgctgcagtccctagtgttgattttcagcctggcactgctatgtgcctggctggcctggtttctcggcggaataccactggccgctgcgatgggagccttgattctgactacttaccaggtcaacccggtcgcttctcctgaactgtcaatgcgactgttccgtgcccgtcgtctttcacccagcgaagccccagccctccatcaactaaccgcacaacttacccggcgtgccgggctggaacagatgcccgcactcttttatctaccgtcggatgtgatgaacgcatttaccacggggtcccgccaggatgccgccatcgcactctcggatggcctactgcgtcgcatggagtggcgg…	MEQATYLQHKTRNMLQSLVLIFSLALLCAWLAWFLGGIPLAAAMGALILTTYQVNPVASPELSMRLFRARRLSPSEAPALHQLTAQLTRRAGLEQMPALFYLPSDVMNAFTTGSRQDAAIALSDGLLRRMEWRELAGVLAHELMHVVNQDTRLMAFADLTSRITGFLSIAGLLLLLINLPLMIFGQATLPWLPILLMLAAPTLSALAQLALSRSREYEADLGAVELTGDPLGLASALNKLEPPRHRLLERLLHPGPRIPDPSLLRSHPPTEERVERLLALTHQTPSTLGVVVSPQNMRNLLAHKPYQPRWHRNGIWY	954		28	40	63	135		1.27212	1.09591	1.08483	1.3533	1.20154	0.132655		0	0	0	0	0	0
510	contig_14	hypothetical protein	atgcccaaagacagcctggataacctgaacgaccgtttaaaggcctttgcccaaacccgtaactgggagcagtttcacaaccctaaaaatctcaccatggcgatgattgccgagtgtgctgagctggtggaacatttccagtggctgaccccggaacagagtatggacctacccaaggagaagtatgatgcggtggcgctggagatggccgatattctgatctacttaattcgctgctcagaacggttggatattaacctgattgaggctgttgaacgtaaaattgccatcaatgaggcgcgctacccggtcgagaaggtcttcggtgatgcccggcgtgcttcagaatatgacgaataa	MPKDSLDNLNDRLKAFAQTRNWEQFHNPKNLTMAMIAECAELVEHFQWLTPEQSMDLPKEKYDAVALEMADILIYLIRCSERLDINLIEAVERKIAINEARYPVEKVFGDARRASEYDE	360		12	44	72	67		1.32461	1.53704	1.54145	1.46765	1.46769	0.101199		0	0	0	0	0	0
511	contig_14	Rubredoxin	atgaagaagtaccagtgtattgtgtgtgggtttgtctatgaagaggctaaaggcctgcctgatgagggcattgctgcgggaacccgttgggttgatattccggacgactgggagtgcccggaatgtggtgtaaataagtccgatttcgaaatggtggagatggtcgcctga	MKKYQCIVCGFVYEEAKGLPDEGIAAGTRWVDIPDDWECPECGVNKSDFEMVEMVA	171		30	76	44	115		2.02887	2.08847	1.64809	2.01474	1.94504	0.20053		0	0	0	0	0	0
512	contig_14	Rubredoxin-NAD(+) reductase (EC 1.18.1.1)	atggatgatattctgatagtaggatcagggcttgccggttattcgttgtcccgtgagatccgtgccatcgacgcagagattccactgcatttgatcaccactgatagaggtgatttctactcaaaaccgatgctctccaatggtctgcaaaggaacaagacagctgagaccctcatcaatgcttccgctgccgagatggctgaaaaaaatggacttactattgataccgagtgccgggtatccaagattgtcagtacagaaaagaagctaatcagtgaaaaaggtgaacatgaatacggggcgctagttctggctgtcggcgctcaccccatcctgcctgtcatgcgtggtgatgccgctgatcaacgtatcactatcaacagcctctatgactacgcc…	MDDILIVGSGLAGYSLSREIRAIDAEIPLHLITTDRGDFYSKPMLSNGLQRNKTAETLINASAAEMAEKNGLTIDTECRVSKIVSTEKKLISEKGEHEYGALVLAVGAHPILPVMRGDAADQRITINSLYDYALFRQRLPAPPAHIAIIGPGLIGCEFANDLLSAGYQVTLIGPDPHPISTLLPEVTGKALQRAMQDAGADWRLLQTAAIMEETDKGYRLTLTDATTLSCDLVLSAVGLRPETTLAAASGLDVDRGVVTNRLLQSSDKSIFALGDCAEVAGLNLPFVMPIMHAARALAKTLTGQPTEVVYPAMPVIIKTPLHPIVIAAPDPKAEGNWQTEQTNEGTRCLYHGVGDELLGFVISGRFVEEKQALSQRLPPLLPASI	1158		142	274	384	491		1.87507	1.8178	1.75606	1.81687	1.81645	0.0485959		0	0	0	0	0	0
513	contig_14	hypothetical protein	atgagtagtgaggcagcaatcgaggccacccgctgttgggtcagtgagacagtggtgggattgaatctatgtccgtttgcggcgtccccgctgaaagccggtcgtattcgctttaccgcctgtgaggcgacagaccaggagaccatttttcgcacgcttctaagcgagatgcagcagttgatcactcttgagcaagagcaagtagagaccagcctggtcattgtgccggtagggctggagtccttcgatgattacttgggaatgctggatcttttagaggctgtgattcccgaggcggggcttgaaggtctgttgcaactggcaagtttccaccccgattaccgttttgaggggagtgacgaggaggacccggcaaactacacgaatcgttcccccttc…	MSSEAAIEATRCWVSETVVGLNLCPFAASPLKAGRIRFTACEATDQETIFRTLLSEMQQLITLEQEQVETSLVIVPVGLESFDDYLGMLDLLEAVIPEAGLEGLLQLASFHPDYRFEGSDEEDPANYTNRSPFPLFHLIREDALEHALDGYPQPEAIPERNIALLRELGLEEMRRRLDACR	546		61	147	335	257		1.83519	1.87308	2.01978	1.86158	1.89741	0.0831093		0	0	0	0	0	0
514	contig_14	Flavodoxin reductases (ferredoxin-NADPH reductases) family 1	atggcccatatccgcttaacaggcattcatctctatccagtcaagtcatttgctggtatcgagcgacagcgctcgcagctcgataattacgggctgcaatatgatcgtcactggatggtagtggatgaacagggtcgctttctctctcagcgcgagctgtccaggatggcacttattcgtgtcaacttggcagaagacggtatctcgctgacagcgccgggtatgccggatatcgaggttggtttgccgcagcagaccagctccagtcagcgacaggtccgggtctggaatgatgactgcatggccatttcagctgatccgtcgaccaatcaatggctaagccagtttctgcaacacggctgtcggctggtgacgatggctgatgggatgaaccggcag…	MAHIRLTGIHLYPVKSFAGIERQRSQLDNYGLQYDRHWMVVDEQGRFLSQRELSRMALIRVNLAEDGISLTAPGMPDIEVGLPQQTSSSQRQVRVWNDDCMAISADPSTNQWLSQFLQHGCRLVTMADGMNRQVDQRYAGPEDRTAFSDGFPLLLTSRESLDDLNGRLPQLMTMARFRPNLVVSGCNPFAEDEWSLIRIGDIVLRVVKPCSRCTITCVDPLTGERGVEPLKTLAGYRRKGNQVYFGQNLLHQQPGDLEVGMSVEILE	804		42	199	650	450		1.51221	1.83706	2.13858	1.93584	1.85592	0.261263		0	0	0	0	0	0
515	contig_14	Type IV pilus assembly ATPase component PilU	atggatatcgtgccctatctgaagctgatggtacaaaaaaatggatctgatctatttttcagtactggcgccccacccaacttaaaggctgagggtgaaacgcgcccggtagggacctcaccactacagggcggacaagtacggaagcttgcctacgggatcatgagcgacgaccagatcaaggagtttgaagccacatacgaatgtaatctggcgatttcgattagcaatctgggacgtttccgggtcaatgtatataggcagcggggtgacgcagccatggtcatccgctatatcaaaggcgtcataccaccggtcgaaaagctaaatctccccatcattcttaaggatttgatcatggaaccccgtggactggtcctggtcgtgggttcaacaggc…	MDIVPYLKLMVQKNGSDLFFSTGAPPNLKAEGETRPVGTSPLQGGQVRKLAYGIMSDDQIKEFEATYECNLAISISNLGRFRVNVYRQRGDAAMVIRYIKGVIPPVEKLNLPIILKDLIMEPRGLVLVVGSTGSGKSTTLASMIEHRNQTRNGHILTIEDPIEYLYTHKKSVVDQREVGIDTLSYENALKNAMREAPDVIQIGEIREMFTMQHAIAYAETGHLCLSTLHANNANQALDRIINFFPDTAHQQLYMDLSLNLRAVISQRLVKGINGQRIPAVEIMLLTTYISELIQKGDIHGIKEVMEQGTERGMQTFDQSLYKLYKEGTITVEEALSHADSRNNLSLKIRLSDTDGIQAPGSLGVAEDLF	1110		17	124	372	262		1.0104	1.49918	1.76058	1.56771	1.45947	0.319177		0	0	0	0	0	0
516	contig_14	hypothetical protein	atgttcgcacacaggttacttttgaaaaaagtcgttgtcatagccagtttggttacactgattttcggatatagccaggcactctcgcaagagatccgctttgccccgttgccgctggaagacagccacatcatgcacgaacaatttcacggccttgtgcattacttgagccgagagagccagcagcggattgagatggttttttatacggattacggagagattctgcaacgctttaaacataacaagatagatctcgcctatctcgggccacttccatttgcactcttgtcagaagcattcgatagcgcagaacccatcggctgctttcgtgagcctgacggcaagaccaactattcctgttcattggtcacttatggtgaaaacaatattgacctt…	MFAHRLLLKKVVVIASLVTLIFGYSQALSQEIRFAPLPLEDSHIMHEQFHGLVHYLSRESQQRIEMVFYTDYGEILQRFKHNKIDLAYLGPLPFALLSEAFDSAEPIGCFREPDGKTNYSCSLVTYGENNIDLNQLGKVQIGLTQPYSTCGYLAVSQMLEAVGRQLDEPDINFTYAGSHTKAALGAVRGKYDLAGVKTSIARRYQHLNLQVLSTSRSFPGMVLVANSQTLSSETIDRLRDALLELDPQHTPQNSSMMQNWGGSLKNGVVPSDQCSFNNVHQVLERIPRPIPGTEN	888		60	298	127	659		1.62092	1.9676	1.40076	2.05712	1.7616	0.305377		0	0	0	0	0	0
517	contig_14	diguanylate cyclase/phosphodiesterase (GGDEF & EAL domains) with PAS/PAC sensor(s)	ttgaaacgatttcagctccccttgttgctgttgattttactgtgcatggtgggaacgatcctgttcatcaactatagatatgaagttgatagtcatcagcaattgtttaaaaccactcagcagatggcggtagccagtatcttagacagttaccagcaaatgatcgaagtcatcttcgaggagcgattcaatacaccacaaatcatttcactatttgcacagaccaagcatgctaatgaatcgcaacttgcccaaatacgcggcaagctatatcgccgtttttattcaacctatgaaaacctgcataacaaagacatccgcacactacaatttgtgttggccaatggaaaatcattcctacgctttaatcgacccgacctgtttgacgataccattagc…	MKRFQLPLLLLILLCMVGTILFINYRYEVDSHQQLFKTTQQMAVASILDSYQQMIEVIFEERFNTPQIISLFAQTKHANESQLAQIRGKLYRRFYSTYENLHNKDIRTLQFVLANGKSFLRFNRPDLFDDTISNDRPLLNKVLKGEAQGGILENGRIYPCYRYAFPLISDGEVVGIIDFGISFDAIRHSLSRVNQVTGSNYSFIINRDLLESISHPSSRNLYRNSTISNNYLIEHQLYSHLSSEIDEINSALQNSQSIQQALDSGKSSATEICLKGSKCYSISLQPVMDSKQRTAGYIVNYTPMEDLHYLRQSHLSAFLLGGLLLLMAGFALYRWLLSNQRLRTISDHMAEGMYVMDPSGSILYVNPTACQLLKYSKQELLGQDAHVLLHRDSTGHAFP…	3090		52	301	154	801		1.04749	1.4417	0.974057	1.60736	1.26765	0.305702		0	0	0	0	0	0
518	contig_14	hypothetical protein	atgatggataatatagaggatccgccagtcaccgtactcgtcacccgccgtcccaggcctggcaaggagcagccatttgaggattatcttgtaggcattaccaatgcagccatgcaacacccaggacatatggggacgaatatattccgtccttccaggccaggtggtgattaccgcattattttcaaattcgatcaccgcagcaatctggaacagtgggagaggtcaccggaaagggctgattggcgtgccatcgcagaacaggtcagtgagccgagacaggttgaaaccattaccggtcttgaggcctggtttaccctgccgacatgtgcggtgaatatacatcctccaaaatataaaatggcgttagtggtctggctgggtgtcttcagtctggtc…	MMDNIEDPPVTVLVTRRPRPGKEQPFEDYLVGITNAAMQHPGHMGTNIFRPSRPGGDYRIIFKFDHRSNLEQWERSPERADWRAIAEQVSEPRQVETITGLEAWFTLPTCAVNIHPPKYKMALVVWLGVFSLVTGLSSLLGPLMSDWPKIVQTLTLTAMVVILLTYAVMPLLIRLFSRWLYPE	552		29	82	0	173		1.5146	1.61953	0	1.68793	1.20552	0.806832		0	0	0	0	0	0
519	contig_14	hypothetical protein	atgagtagcgaaatcatactctatgataagccggaatgcccattctgttggcgggtacgtatggcgcttgatcgctgtggtgtggtgtacaaacgatatgcttatgacaaacctgagcatgaacaggcatggcgtgcactaacaccgaacaagacggtaccggtcatctcttttgacaaattagtgatagtcgattcatcagtcattcttgagtatctgaatgatgttcacggtgtcctgttaccctcatccgctaaagatcgagcgcatgcaagaggtgctgccagctatgcagatgctcgggtaggtgggccggtacgggaacttgtattcgagcgtcgtgagcgccctccaaaggagtgggatcaggaggccattgccggtgcgatggaaaattgg…	MSSEIILYDKPECPFCWRVRMALDRCGVVYKRYAYDKPEHEQAWRALTPNKTVPVISFDKLVIVDSSVILEYLNDVHGVLLPSSAKDRAHARGAASYADARVGGPVRELVFERRERPPKEWDQEAIAGAMENWHQALPRLEKALSDVDYFVPDAGIPDYVLASRFGLAMAYGMPAPQSPLLADWFDRIIKRNEFIDTAPAVVIEAIAKGWQL	639		14	208	96	217		1.15295	1.95451	1.42131	1.72209	1.56272	0.34967		0	0	0	0	0	0
520	contig_14	hypothetical protein	atgatcgaatcagccaacgtctatctctatttcaattttcgcagcccctattgctacctggctagtaaaacgttgtggcagatcattgatgaatacaaggttcatttcgtttggcgtccactcggtggttgggatggtcggtctccaccggatgtggctgttaaaaagttacccattgcacgacaggatatggctcgttttgcacgtcgattaggtattcctgttaatcctccaccaaaaaccactgatccgacattagcaggagctggttctcttctggctgaagagaagggactgctacgtccctatattgtggaggtgatgcgcaaggagtgggctgacggaatggatatagggcagcttgatatcttacttgaggtaggtgactcgattggtttg…	MIESANVYLYFNFRSPYCYLASKTLWQIIDEYKVHFVWRPLGGWDGRSPPDVAVKKLPIARQDMARFARRLGIPVNPPPKTTDPTLAGAGSLLAEEKGLLRPYIVEVMRKEWADGMDIGQLDILLEVGDSIGLDRDELASAAQDPARQAVLLENWNEAEAKGAIGVPTFIIGEEIFWGQDRVEFVLEYLREKRLSRL	594		140	703	173	1140		2.15604	2.5116	1.70075	2.46742	2.20896	0.373929		0	0	0	0	0	0
521	contig_14	hypothetical protein	atgcgtttgcttcatacaacgctggcggcggcattcatggcaatctccgccatgcctgcacaggcggcgaccaacgaagttgtggataacagcttcttcccatatcgtaacggagtgcctgctcatgcaggtgttaaggcaggtacggttatcgatcaatccaatgtcgagcagttcaaagaagtgcttgatccagctatgcagcatttcattagccagggttggacaaccattacagtgggtgagacaacctcctttgatcttcatcccaactatgtacaagctaccagagatggcattggaaaggttaagcttggtgccaagtcaggtgagatcgagggctttatagccggcagaccctttcccgaagagccctccatggatgatccacgcgctggt…	MRLLHTTLAAAFMAISAMPAQAATNEVVDNSFFPYRNGVPAHAGVKAGTVIDQSNVEQFKEVLDPAMQHFISQGWTTITVGETTSFDLHPNYVQATRDGIGKVKLGAKSGEIEGFIAGRPFPEEPSMDDPRAGEKLAWNYKYGYNWGDNAAIYPFYWKYKDMNSGKLERTIKFNFHFLNYMHRVNQEPLPEISPNPSGMFRAIYVQAIEPFDVKNTQLLIHRYEDDLKRDNAWLYLGFQRRVRRLASGQVTDAFLGSDVMIEDFEGYNGRINDMEWTFNGAKNILVPFYNHNALTLSEEHKESDGYQFVEMGDKGNCFPQITWQLRKVYELENKPKDANHPISKRVHYIDAQTFTIPRTLTYDRKGDLWKSWQIGQAHPDNHLPKNKGTGVAIDDSFTM…	1311		550	1856	1054	2203		2.40513	2.58919	2.13618	2.40993	2.38511	0.186755		0.0109824	0.0198183	0.00220168	0.155036	0.0470096	0.0723758
522	contig_14	hypothetical protein	atgttcctagaaatagtggcaaaaagaccgggaggcagctgttcagccgtacaggttggcatagtgtccacggcacttacagtggccctggggagtggaccactgcacgcatatacttcagaggaaggtagtttgcaggcaagcggatttgtcgagaatgcaagctactcgcgtaggcacgttggcctgagcaagatgcgtaatacggtacaggttgaaggttccaaggactacggtgcccaggggccattttcaaacgttagtctggtcggaacttttcgtgccacctacgatgctgtttatgatcttaacgatgatcagtacggggacaatgctggtgatgcaatacgccttgagtcggtaggaggtgccggacaaacgacatggggccaatcggat…	MFLEIVAKRPGGSCSAVQVGIVSTALTVALGSGPLHAYTSEEGSLQASGFVENASYSRRHVGLSKMRNTVQVEGSKDYGAQGPFSNVSLVGTFRATYDAVYDLNDDQYGDNAGDAIRLESVGGAGQTTWGQSDISTGVLGFGFDTNENPNEGLVGLGSHLHDTEGGVGMGVPVRPCDTDSRGCIDDYLDFEESDLKYPEFNDRLDFLREAYIDASMPTASGATWNFRVGRQQVIWGRTDLFRVLDVINPVDFSRHNIYDELEDIRIPMWMATGEYQMGATETFDDLNLQFLWNFDKFRPNNLGQGGSPYAILDAGNFFRAMKNCWDNGCSVANFAGGALSTDFPKHVIGIRDVHLPDWSLDNTQFGIKLEGDYQGLGFSLNALTYRSQLPSLRAVVDNA…	1929		518	1514	830	2123		2.21233	2.33391	1.86744	2.22702	2.16017	0.20254		0.0124308	0.116085	0.0119618	0.179611	0.0800221	0.082501
523	contig_14	hypothetical protein	gtggatctggagttttcaggatttgatcaatttatcgatatttttatttaccatatgataacagtcattttatcgattaatctaatcagtaatagtgcagtgatctgtttattacatgctgaggggtaa	MDLEFSGFDQFIDIFIYHMITVILSINLISNSAVICLLHAEG	129		4	11	6	21		1.29474	1.38613	0.947342	1.41162	1.25996	0.214366		0	0	0	0	0	0
524	contig_14	hypothetical protein	ttttttgcgatccaggtaccgaaggtacagatgtattcggattttgccgacctactgccccaggagcatgagtacatcaaattgcacaactccatccgcgataccttcggcggcgccaacaatgtggtgatggcggtcgtggtcaaagagggtgatatcttctctgaggagacgctggcgcgtattcatcgtattactcaggccgtggataacgtcagtggtgtgaaccataatctgctggccagtcttacccaccgcacctcgcgcaaggtctggcttactgacaccggtgatgtgaattcccaaccctactatgacccgctcaaggagagttggtcggccaaggaactggataaactgcgcgacgatgtcatgagtaatcctcgggtattcggtttg…	FFAIQVPKVQMYSDFADLLPQEHEYIKLHNSIRDTFGGANNVVMAVVVKEGDIFSEETLARIHRITQAVDNVSGVNHNLLASLTHRTSRKVWLTDTGDVNSQPYYDPLKESWSAKELDKLRDDVMSNPRVFGLLVSPDLKAALIKAQFNEGQLNYGEIFNQLQQIREQDMADGVDIYATGQPMLWGWVYSYLDQLFLIFTTTVGIMLFLLIIYFRRAYGILLPLFGITISAIWGLGILSLLDYNLDPLTLVIPFLISARAMSHAIQLVQRFYGELEEVGDSREAAHRTFDSLFRPGSLGIVSDAIGLLLIALGSVPINVKLGIYASLWAVCVVFTVLITVPLLLSLLPKPKSAAERPAGEDALFGKVAALVANRQGGWITLGLATVILLVGTQLSSRVQ…	2298		86	288	329	708		1.37262	1.54762	1.4012	1.68066	1.50053	0.142469		0	0	0	0	0	0
525	contig_15	Transposase	atgaaagttacatctgaagaattcaatctcatcaaagaattgctgccaaaacaaagaggtaacgtcacgatatcaaatctgcaagtgatcaatgcggttttgtatgttgcggaacagggttgcaaatggcgtgctttaccgaagaagttcggcaactggcacacgatttacacgcgaatgaatcgatgggccaagcaaggtgtgttggatgaggttttttcagagctgcaggccaatgacatcatgaacatccaggtcgaacatgtttccgtcgatagcaccgcggtgaaagtgcatccagacggtacg	MKVTSEEFNLIKELLPKQRGNVTISNLQVINAVLYVAEQGCKWRALPKKFGNWHTIYTRMNRWAKQGVLDEVFSELQANDIMNIQVEHVSVDSTAVKVHPDGT	309		9	10	18	71		1.26897	0.993611	1.0351	1.55635	1.21351	0.258718		0	0	0	0	0	0
526	contig_15	Uncharacterized UPF0721 integral membrane protein	atgcttaccgaaatgctttttttatttactgctggatttttcggtggtgttttaaattcaattgctggtggtggtagttttatcacattcccagcactaatatttgccggtattccaccgataattgccaatgctaccaatacatttgcgtcctgttttggttatctcagtggcgcatatgcctttcgtaaagatctacttacacataaagatagacttcctcgtttcattcttatcggtatagtcggtggcattacaggtgcctggctattgattcaaacatcagatagccagtttcgtgaagtaataccctggcttcttttgtttgcaactctgatatttatgtttggccggcaactaaatattaaaattgggcaacttgcaatacttcaaaagaaa…	MLTEMLFLFTAGFFGGVLNSIAGGGSFITFPALIFAGIPPIIANATNTFASCFGYLSGAYAFRKDLLTHKDRLPRFILIGIVGGITGAWLLIQTSDSQFREVIPWLLLFATLIFMFGRQLNIKIGQLAILQKKSSSSWSILSLLILLLISIYGGFFNAGMGIIILGYLALFGHNDIKTMNGIKLLISTSISLAAITLFIVNDAIAWYQGTIVLIGTLLGGYVAAHYSRMLPQTHIRGFVIIASITITSYFFYEIYL	771		26	173	88	1096		1.32941	1.79511	1.30714	2.33758	1.69231	0.485451		0	0	0	0	0	0
527	contig_15	Phosphate ABC transporter, substrate-binding protein PstS (TC 3.A.1.7.1)	gtgtcggaagacaatgcgttacgttcaagaattgtattcaacccggttgcatgggatgcgcttgcggttgttacgcataaatccaatccggttaaatcgatcagcatcgagcaactacgtgatatctatacaggtaagattactaactggtctatgttaggtggcccggatctaccattggagctgctaatacgtcagggtaagatatctggtgttgggcatgccattcgtcagttgatgttcggtaacaaagacatgaacattgtaggcagtgaactgtatacatcttctgggccacttgagaaagccgtagaagttaatcctaatgcgctggctataacaggaatcagtagtgctagaaagcgtgattttaaaatactcgatctagagggaaaggct…	MSEDNALRSRIVFNPVAWDALAVVTHKSNPVKSISIEQLRDIYTGKITNWSMLGGPDLPLELLIRQGKISGVGHAIRQLMFGNKDMNIVGSELYTSSGPLEKAVEVNPNALAITGISSARKRDFKILDLEGKAPSFENIKKGYYLLYRPLYLISNRDSENYPEVRKFLSFAHSREGREIIRINGVVPYLEAVWLSSKLQKQWDDSRKINK	633		11	57	4	259		1.0602	1.40885	0.315469	1.80163	1.14654	0.631422		0	0	0	0	0	0
528	contig_15	Mobile element protein	atgaaagttacatctgaagaattcaatctcatcaaagaattgctgccaaaacaaagaggtaacgtcacgatatcaaatctgcaagtgatcaatgcggttttgtatgttgcggaacagggttgcaaatggcgtgctttaccgaagaagttcggcaactggcacacgatttacacgcgaatgaatcgatgggccaagcaaggtgtgttggatgaggttttttcagagctgcaggccaatgacatcatgaacatccaggtcgaacatgtttccgtcgatagcaccgcggtgaaagtgcatccagacggtacgggcgcgttaaaaaaaacggcccgcagtcgatcggtaaatcgcgagccggatggacaactaagattcatatggtag	MKVTSEEFNLIKELLPKQRGNVTISNLQVINAVLYVAEQGCKWRALPKKFGNWHTIYTRMNRWAKQGVLDEVFSELQANDIMNIQVEHVSVDSTAVKVHPDGTGALKKTARSRSVNREPDGQLRFIW	384		0	9	6	39		0	0.869948	0.561082	1.21675	0.661946	0.516211		0	0	0	0	0	0
529	contig_15	Mobile element protein	atggtagcggcgaatgagaagacggccgtcacgttctcactgtctccgggtcagacgggtgatgcaccagaaggtagaaaactattgaaaacccttgagaatcagggctgggaaggaactcatgtgatcatggataaggcctatgaaggagacgacacactgcaattggtactggacttggaaatgattccagtggtacctcccaagagcaaccgcgtaacaaaatgggactatgacaaagcgctgtataaaaagcgcaacgaggtagaacgcctctttcggcgactaaaaggttttcgccgaatcttttcccgtttcgataagttggatgttgtcttcttgttctttatcaacttcgcactgattaccgatacgctaattagtgttaacaggccctag	MVAANEKTAVTFSLSPGQTGDAPEGRKLLKTLENQGWEGTHVIMDKAYEGDDTLQLVLDLEMIPVVPPKSNRVTKWDYDKALYKKRNEVERLFRRLKGFRRIFSRFDKLDVVFLFFINFALITDTLISVNRP	399		0	0	0	4		0	0	0	0.402647	0.100662	0.201324		0	0	0	0	0	0
530	contig_15	Phosphate ABC transporter, periplasmic phosphate-binding protein PstS (TC 3.A.1.7.1)	atggcacacaagtcgttgaacaaattatcatcacttatgttgttattatctatctcccttagtgttgatgcgattgccttaaaatgggctggatgtggcattaccaaaaaggcgttcatggccgaattggcaactgcttatgaaaaacagtcagggatcaagattgaattggatggtggtggggcgactaaggggatacaacaagttatatccagaagtgctgacctagggcctgttaacactaattag	MAHKSLNKLSSLMLLLSISLSVDAIALKWAGCGITKKAFMAELATAYEKQSGIKIELDGGGATKGIQQVISRSADLGPVNTN	249		12	52	22	201		1.47832	1.76444	1.20214	2.09334	1.63456	0.382421		0	0	0	0	0	0
[truncated: 4,570 more rows]
